# Supplementary material for: An essential role for MEF2C in the cortical response to loss of sleep in mice
Source: eLife. 2020 Aug 27;9:e58331. doi: 10.7554/eLife.58331 (PMC7490011; doi:10.7554/eLife.58331)
Supplement: Supplementary file 3. — (1) GO for genes shared by SD and RS with increased expression against CS, (2) GO for genes shared by SD and RS with decreased expression against CS, (3) GO for genes unique to SD with increased expression against CS, (4) GO for genes unique to SD with decreased expression against CS, (5) GO for genes unique to RS with increased expression against CS and (6) GO for genes unique to RS with decreased expression against CS. [file elife-58331-supp3.xlsx]

## Sheet: GO_SHARED_UP
Category	ID	Name	Source	p-value	q-value Bonferroni	q-value FDR B&H	q-value FDR B&Y	Hit Count in Query List	Hit Count in Genome	Hit in Query List
GO: Molecular Function	GO:0005198	structural molecule activity		1.757E-8	4.021E-5	1.005E-5	8.356E-5	122	762	SLC25A29,BFSP2,SLC25A5,SPTBN4,LAMTOR4,MRPL15,EIF3B,MYL6,HCN2,RPL10A,CLDN11,SLC25A3,SLC9A3R2,SLC9A3R1,PLEC,COL1A2,MAPK8IP1,RPL36,COL9A2,CRYBB1,NCAN,SLC25A10,CROCC,MAP2K2,SLC25A38,DLG4,LAMTOR1,SLC25A42,MRPS16,ARPC1B,SLC25A51,MRPS18A,MRPL4,SLC25A22,MRPS7,MRTO4,ELN,IMP3,RPL3,RPL6,RPL7A,RPL8,RPL11,RPL15,RPL18,RPL27,RPL27A,RPL28,RPL31,RPL35A,RPL36AL,RPL37,RPL37A,RPL39,RPL41,RPLP0,RPLP1,RPLP2,MRPL12,MRP…
GO: Biological Process	GO:0050767	regulation of neurogenesis		1.369E-5	1.152E-1	1.010E-3	9.715E-3	113	784	ADRA2C,MIF,DISP3,AKT1,NLGN2,ULK1,PREX1,FOXO6,ENC1,APOE,FUOM,CPNE5,ARF6,ARHGDIA,MT3,NBL1,SYNGAP1,CDK5R1,EIF2B2,NME2,NOS1,NOTCH1,HAP1,CALR,CAMK2B,CTDSP1,PALM,NUMBL,ADGRG1,ANAPC2,NTN1,PLXNA1,PLXNB1,DLL4,NSMF,CSPG4,KDM4A,PRKCSH,CTNNB1,MAP2K2,SCRT1,DBN1,PTBP1,CASZ1,SEMA4C,PTPRF,RNF10,MUL1,RAC3,RAP1GAP,DTX1,DVL1,RET,FBXO31,OLIG2,SEZ6,KATNB1,TPBGL,HMG20B,FES,FGFR1,BAIAP2,CX3CL1,FKBP4,FOXG1,SEMA3F,SEMA6B…
GO: Biological Process	GO:1901657	glycosyl compound metabolic process		8.241E-9	6.932E-5	1.019E-6	9.801E-6	81	435	ACACB,ADSL,MIF,AK1,ALDOA,MPP2,AMPD2,GADD45GIP1,AKR7A2,UQCC3,FLCN,ATP5F1D,ATP5F1E,ATP5MC2,ATP5MC3,ATP5ME,ATP6V1B2,ATP5PO,BAD,NDUFA1,NDUFA2,NDUFA3,NDUFA6,NDUFA8,NDUFB2,NDUFB6,NDUFB7,NDUFB8,NDUFB10,NDUFV1,NDUFS6,NDUFS8,NDUFV3,IER3,NME2,CAD,NT5E,PFKL,UQCR10,NDUFB11,DDIT4,COX5B,NDUFS7,UCK1,UCKL1,DLG4,PANK4,NME6,ENO1,ENO2,NUDT18,TCIRG1,SDHC,SIRT6,ATP5MG,OGDHL,UQCRQ,FUCA1,COASY,GALK1,GAMT,STAT3,NT5C1A,N…
Disease	C0151889	Hyperreflexia	DisGeNET Curated	8.982E-6	8.215E-2	1.023E-2	9.918E-2	38	209	AMPD2,NDUFA1,NDUFA2,NDUFV1,NDUFS6,NDUFS8,SQSTM1,AP4M1,CHMP1A,PDYN,PEX10,ADGRG1,PEX16,PYCR2,NDUFAF3,PSAP,PEX5,DPAGT1,RFC2,BSCL2,ELN,RTN2,SLC2A1,PEX26,FTL,UQCRQ,SOD1,KIF1C,GAD1,GAMT,GCSH,SURF1,ATP13A2,HSD17B10,UCHL1,HRAS,CLIP2,LIMK1
Disease	C0023520	Leukodystrophy	DisGeNET Curated	1.006E-5	9.204E-2	1.023E-2	9.918E-2	21	86	ATP5F1E,NDUFA1,NDUFV1,NDUFS6,EIF2B4,EIF2B2,PYCR2,NDUFAF3,POLR1C,OLIG1,SCO2,OLIG2,SDHB,RNASEH2A,GFAP,GJB1,MLC1,SURF1,LMNB2,IBA57,GJC2
GO: Biological Process	GO:0036498	IRE1-mediated unfolded protein response		1.403E-5	1.180E-1	1.026E-3	9.869E-3	19	67	ACADVL,BAX,SRPRB,KLHDC3,DCTN1,CTDSP2,PDIA6,CXXC1,HYOU1,SYVN1,MYDGF,TMBIM6,TLN1,SEC61G,HSPA1A,HSPA5,WFS1,ZBTB17,LMNA
GO: Biological Process	GO:0022411	cellular component disassembly		2.089E-4	1.000E0	1.034E-2	9.937E-2	93	663	FZD1,ULK1,MMP14,MMP15,DBNL,APEH,GADD45GIP1,SPTBN4,MRPL15,MYH9,BAX,BANF1,BSG,SQSTM1,NME2,DDR1,NTHL1,CAPNS1,CCNB1,FURIN,CHMP1A,LSM4,DDIT4,TOMM7,CST3,PRKCD,CTNNB1,PHYHIP,DFFA,KIF19,AURKAIP1,DNASE2,FRAT1,DVL1,DVL2,MRPS16,FIS1,UPF1,EXOC8,MRPS18A,MRPL4,MRPS7,MAP1S,RNF41,ELN,ENDOG,RPL28,MRPL12,MRPS12,APC2,KATNB1,MRPL27,PI4K2A,FANCF,HAX1,CIB1,MRPL28,BCAN,MRPL17,GAS2L1,SMARCB1,SMARCD3,FSCN1,FZD2,SPTB,SREB…
GO: Biological Process	GO:0009152	purine ribonucleotide biosynthetic process		1.430E-5	1.203E-1	1.037E-3	9.968E-3	47	255	ACACB,ADCY3,ADCY5,ADCYAP1R1,ADORA2A,ADRA2A,ADSL,AK1,ALDOA,AMPD2,ADCY4,APLP1,APOE,UQCC3,FLCN,ATP5F1D,ATP5F1E,ATP5MC2,ATP5MC3,ATP5ME,ATP5PO,NME2,NOS1,NOS3,PALM,PFAS,CRH,PANK4,NME6,RAMP2,TCIRG1,ATP5MG,COASY,GART,STAT3,RUNDC3A,SURF1,GNAI2,GNG7,TIMP2,GUK1,HRH3,HTR1B,WFS1,IMPDH1,IMPDH2,ADSSL1
GO: Cellular Component	GO:1990904	ribonucleoprotein complex		6.314E-13	6.484E-10	1.081E-10	8.118E-10	133	745	CCDC97,NOB1,GADD45GIP1,KHSRP,MT3,MRPL15,JRK,CCAR2,EIF3B,EIF3F,LSM2,EIF3I,RPL10A,NFATC2,SQSTM1,SNU13,CALR,RRP9,PCBP1,CACTIN,NOC4L,LSM4,RPL36,SYF2,PPP1R8,SF3B5,FBLL1,EIF4A3,PSMC3,PIH1D1,MVP,SNRNP25,MRPS16,UPF1,MRPS18A,MRPL4,MRPS7,EEF2,MRTO4,DDX39A,IMP3,RPL3,RPL6,RPL7A,RPL8,RPL11,RPL15,RPL18,MTG1,RPL27,RPL27A,RPL28,RPL31,RPL35A,RPL36AL,SF3B4,RPL37,RPL37A,RPL39,RPL41,RPLP0,RPLP1,RPLP2,MRPL12,MRPS12,F…
GO: Cellular Component	GO:0098590	plasma membrane region		5.797E-4	5.954E-1	1.082E-2	8.132E-2	131	1041	ADCYAP1R1,SLC12A5,ADORA2A,UNC5A,ADRA2A,GRK2,AP2A1,NLGN2,KIF17,LRFN1,ANXA2,CNIH2,ARF6,RANGRF,ATF4,SLC41A1,VAMP8,HYAL2,ABCC3,HCN2,BCR,SLC5A6,CACNA1H,NOS1,NOS3,NOTCH1,CA11,DDR1,NT5E,GRASP,OXTR,PALM,CD81,PCDH8,SLC9A3R2,SLC9A3R1,NRXN2,PLEC,FXYD1,HOMER3,CNTFR,COMT,MINK1,NSMF,CSPG4,CAVIN1,CTNNB1,CYBA,CLSTN3,NDUFS7,LZTS3,PIEZO1,LRFN3,DBN1,PTH1R,SEMA4C,NECTIN1,DLG4,TESC,TMEM231,SLC29A4,SLC12A6,EPHA2,KIRRE…
GO: Biological Process	GO:0044087	regulation of cellular component biogenesis		2.240E-4	1.000E0	1.102E-2	1.060E-1	112	829	NLGN2,ULK1,MMP14,PREX1,VPS18,BMF,DBNL,APOE,ARF6,SPTBN4,RHOG,ARL2,ORMDL2,FHOD1,MDGA1,MYH9,HRK,ADGRB1,BAX,LDB1,WRAP73,NOTCH1,HAP1,OXTR,PALM,CDC34,CHMP1A,PIK3R2,UBQLN2,KANK2,TBC1D13,TBC1D10B,PRKCD,CTNNB1,CLSTN3,PIEZO1,PSMC3,DAPK3,DBN1,NECTIN1,PEX5,PIH1D1,RAP1GAP,VPS37B,ARPC1B,TBC1D10A,EPHA2,KIRREL1,RPA2,STUB1,RPS3,TBC1D16,RACK1,RAPGEF3,FES,HAX1,BAIAP2,FKBP4,SDC4,MIEF2,TCHP,ARPC1A,ASAP3,FUZ,MIEN1,SLC…
GO: Biological Process	GO:1903707	negative regulation of hemopoiesis		2.314E-4	1.000E0	1.131E-2	1.087E-1	28	142	HIST1H4I,HIST1H4A,HIST1H4D,HIST1H4F,HIST1H4C,HIST1H4H,TMEM176B,LDB1,NFKBIA,C1QC,NME2,NOTCH1,PGLYRP1,CARTPT,CTNNB1,MAFB,DTX1,TMEM176A,FOXJ1,CIB1,GAS2L1,KLF13,TOB2,PRMT1,INHA,ITPKB,JAK3,DLL1
GO: Biological Process	GO:0045638	negative regulation of myeloid cell differentiation		2.326E-4	1.000E0	1.131E-2	1.087E-1	21	94	HIST1H4I,HIST1H4A,HIST1H4D,HIST1H4F,HIST1H4C,HIST1H4H,LDB1,NFKBIA,C1QC,NME2,CARTPT,CTNNB1,MAFB,CIB1,GAS2L1,KLF13,TOB2,PRMT1,INHA,ITPKB,DLL1
GO: Biological Process	GO:0019080	viral gene expression		9.618E-17	8.091E-13	1.156E-13	1.111E-12	59	187	EIF3B,EIF3F,RPL10A,NOTCH1,FURIN,RPL36,POLR2E,POLR2I,POLR2K,POLR2L,PTBP1,RPL3,RPL6,RPL7A,RPL8,RPL11,RPL15,RPL18,RPL27,RPL27A,RPL28,RPL31,RPL35A,RPL37,RPL37A,RPL39,RPL41,RPLP0,RPLP1,RPLP2,RPS2,RPS3,RPS4X,RPS5,RPS8,RPS9,RPS10,RPS12,RPS15,RPS15A,RPS16,RPS20,RPS21,RPS23,RPS26,RPS27A,RPS28,RPS29,FAU,IFITM3,EIF3L,MON1B,TRIM32,SMARCB1,USF2,JUN,TRIM8,NELFE,RPSA
GO: Biological Process	GO:0042455	ribonucleoside biosynthetic process		1.243E-6	1.046E-2	1.175E-4	1.130E-3	30	121	ACACB,ADSL,AK1,ALDOA,UQCC3,FLCN,ATP5F1D,ATP5F1E,ATP5MC2,ATP5MC3,ATP5ME,ATP5PO,NME2,CAD,NT5E,UCK1,UCKL1,PANK4,NME6,TCIRG1,ATP5MG,COASY,STAT3,SURF1,GUK1,UMPS,IMPDH1,IMPDH2,ADSSL1,QTRT1
GO: Biological Process	GO:0097193	intrinsic apoptotic signaling pathway		2.438E-4	1.000E0	1.179E-2	1.133E-1	49	301	MIF,AKT1,BMF,FLCN,CCAR2,ATF4,BAD,BAX,IER3,CDKN1A,CDKN2D,SLC9A3R1,CHAC1,MAPK8IP1,DDIT4,PLEKHF1,ZNF385A,CRIP1,PRKCD,MAPK7,PRODH,TMEM161A,RAD9A,FIS1,EPHA2,RPS3,RACK1,MYBBP1A,HYOU1,SIVA1,PIAS4,TRIM32,SYVN1,SOD1,PERP,STK11,ERP29,GRINA,TMBIM6,TNFRSF1A,TPT1,PARK7,PPP1R15A,HRAS,HSPA1A,HSPB1,DIABLO,WFS1,BAG6
GO: Biological Process	GO:0051961	negative regulation of nervous system development		2.456E-4	1.000E0	1.181E-2	1.135E-1	50	309	DISP3,ULK1,APOE,FUOM,ARF6,ARHGDIA,MT3,MDGA1,SYNGAP1,CDK5R1,NOTCH1,CALR,CTDSP1,ADGRG1,NTN1,CSPG4,KDM4A,PRKCSH,CTNNB1,CASZ1,SEMA4C,RNF10,RAP1GAP,DTX1,OLIG2,SEZ6,FKBP4,FOXG1,SEMA3F,SEMA6B,CIB1,ATF5,SIX3,SLIT1,INPP5J,NKX6-2,GFAP,STAT3,PRPF19,HLA-A,VIM,WNT7A,WNT7B,ID1,ISL1,SEMA3G,RGMA,ITM2C,DLL1,LRP1
GO: Cellular Component	GO:0031975	envelope		2.996E-9	3.077E-6	1.187E-7	8.918E-7	173	1174	ACACB,ACADS,ACADVL,MDH2,TOMM5,DISP3,SLC25A29,ALOX5AP,MPST,TMEM176B,SLC25A5,BMF,LEMD2,APEH,APOE,ARL2,MT3,MRPL15,UQCC3,NUDT1,ASL,ATP2A3,ATP5F1D,ATP5F1E,ATP5MC2,ATP5MC3,ATP5ME,ATP5PO,CDS2,BAD,BAX,NDUFA1,NDUFA2,NDUFA3,NDUFA6,NDUFA8,NDUFB2,NDUFB6,NDUFB7,NDUFB8,NDUFB10,NDUFV1,NDUFS6,NDUFS8,NDUFV3,NME2,NOS1,NRGN,GRASP,PEBP1,RCC1,UQCR10,PHB,SLC25A3,TFPT,CLIC1,NOC4L,CNP,MAPK8IP1,NDUFB11,TOMM7,TNPO2,COX5B,…
GO: Cellular Component	GO:0030964	NADH dehydrogenase complex		3.237E-9	3.324E-6	1.187E-7	8.918E-7	19	43	NDUFA1,NDUFA2,NDUFA3,NDUFA6,NDUFA8,NDUFB2,NDUFB6,NDUFB7,NDUFB8,NDUFB10,NDUFV1,NDUFS6,NDUFS8,NDUFV3,NDUFB11,NDUFS7,NDUFA12,PARK7,NDUFA11
GO: Cellular Component	GO:0045271	respiratory chain complex I		3.237E-9	3.324E-6	1.187E-7	8.918E-7	19	43	NDUFA1,NDUFA2,NDUFA3,NDUFA6,NDUFA8,NDUFB2,NDUFB6,NDUFB7,NDUFB8,NDUFB10,NDUFV1,NDUFS6,NDUFS8,NDUFV3,NDUFB11,NDUFS7,NDUFA12,PARK7,NDUFA11
GO: Cellular Component	GO:0005747	mitochondrial respiratory chain complex I		3.237E-9	3.324E-6	1.187E-7	8.918E-7	19	43	NDUFA1,NDUFA2,NDUFA3,NDUFA6,NDUFA8,NDUFB2,NDUFB6,NDUFB7,NDUFB8,NDUFB10,NDUFV1,NDUFS6,NDUFS8,NDUFV3,NDUFB11,NDUFS7,NDUFA12,PARK7,NDUFA11
GO: Biological Process	GO:0072657	protein localization to membrane		3.676E-13	3.092E-9	1.189E-10	1.143E-9	104	515	AKT1,NLGN2,ANXA2,BMF,APOE,ARF6,SPTBN4,RHOG,RANGRF,SSNA1,DCHS1,VAMP8,BAD,BAX,SYNGAP1,RPL10A,CDK5R1,BSG,CACNB1,HGS,PALM,RAB11B,SRPRB,TAOK2,SLC9A3R1,NRXN2,PIK3R2,PEX16,TOMM7,RPL36,PLEKHF1,SYNE3,CSK,DYNLL2,DBN1,PEX5,DLG4,TESC,DVL1,FIS1,ARFRP1,EPHA2,EMP2,RPL3,RPL6,RPL7A,RPL8,RPL11,RPL15,RPL18,RPL27,RPL27A,RPL28,RPL31,RPL35A,RPL37,RPL37A,RAMP2,RPL39,RPL41,RPLP0,RPLP1,RPLP2,RPS2,RPS3,RPS4X,RPS5,RPS8,RPS…
GO: Biological Process	GO:0009259	ribonucleotide metabolic process		6.007E-11	5.053E-7	1.203E-8	1.157E-7	103	551	ACACB,ADCY3,ADCY5,ADCYAP1R1,ADORA2A,ADRA2A,ADSL,MIF,AK1,ALDOA,MPP2,AMPD2,ADCY4,APLP1,APOE,GADD45GIP1,UQCC3,FLCN,ATP5F1D,ATP5F1E,ATP5MC2,ATP5MC3,ATP5ME,ATP6V1B2,ATP5PO,BAD,NDUFA1,NDUFA2,NDUFA3,NDUFA6,NDUFA8,NDUFB2,NDUFB6,NDUFB7,NDUFB8,NDUFB10,NDUFV1,NDUFS6,NDUFS8,NDUFV3,IER3,NME2,NOS1,NOS3,CAD,NT5E,CBS,PALM,PDE1B,PFAS,PFKL,UQCR10,NDUFB11,DDIT4,COX5B,CRH,MAPK7,NDUFS7,UCK1,UCKL1,DLG4,PANK4,NME6,ENO1…
GO: Cellular Component	GO:0070469	respiratory chain		4.239E-8	4.353E-5	1.209E-6	9.083E-6	27	90	UQCC3,NDUFA1,NDUFA2,NDUFA3,NDUFA6,NDUFA8,NDUFB2,NDUFB6,NDUFB7,NDUFB8,NDUFB10,NDUFV1,NDUFS6,NDUFS8,NDUFV3,UQCR10,NDUFB11,NDUFS7,SDHB,SDHC,UQCRQ,NDUFA12,SURF1,UQCR11,PARK7,UQCRC1,NDUFA11
GO: Biological Process	GO:0070670	response to interleukin-4		2.535E-4	1.000E0	1.212E-2	1.165E-1	11	34	MCM2,ALAD,KEAP1,RPL3,RPLP0,RPS2,TUBA1B,FASN,HSPA5,IMPDH2,JAK3
GO: Biological Process	GO:0019693	ribose phosphate metabolic process		6.199E-11	5.215E-7	1.213E-8	1.166E-7	105	566	ACACB,ADCY3,ADCY5,ADCYAP1R1,ADORA2A,ADRA2A,ADSL,MIF,AK1,ALDOA,MPP2,AMPD2,ADCY4,APLP1,APOE,GADD45GIP1,UQCC3,FLCN,ATP5F1D,ATP5F1E,ATP5MC2,ATP5MC3,ATP5ME,ATP6V1B2,ATP5PO,BAD,NDUFA1,NDUFA2,NDUFA3,NDUFA6,NDUFA8,NDUFB2,NDUFB6,NDUFB7,NDUFB8,NDUFB10,NDUFV1,NDUFS6,NDUFS8,NDUFV3,IER3,NME2,NOS1,NOS3,CAD,NT5E,CBS,PALM,PDE1B,PFAS,PFKL,UQCR10,PGLS,NDUFB11,DDIT4,COX5B,CRH,MAPK7,NDUFS7,UCK1,UCKL1,DLG4,PANK4,NME6…
GO: Biological Process	GO:0032984	protein-containing complex disassembly		2.556E-4	1.000E0	1.215E-2	1.168E-1	46	278	FZD1,DBNL,APEH,GADD45GIP1,SPTBN4,MRPL15,MYH9,CHMP1A,DDIT4,CTNNB1,KIF19,AURKAIP1,FRAT1,DVL1,DVL2,MRPS16,UPF1,MRPS18A,MRPL4,MRPS7,MAP1S,MRPL12,MRPS12,APC2,KATNB1,MRPL27,CIB1,MRPL28,MRPL17,GAS2L1,SMARCB1,SMARCD3,FZD2,SPTB,CARMIL2,TRIOBP,GSN,HMGA1,MRPL14,MRPS24,MRPL38,MRPL9,TFIP11,FZD5,MRPL52,LRP5
GO: Biological Process	GO:0016071	mRNA metabolic process		1.299E-6	1.093E-2	1.215E-4	1.168E-3	103	664	APLP1,KHSRP,CCAR2,LSM2,SRSF9,RPL10A,SNU13,CCNB1,PCBP1,SCAF1,CACTIN,TSEN34,CPSF1,LSM4,EXOSC4,RPL36,POLR2E,POLR2I,POLR2K,POLR2L,SYF2,GTPBP1,AAR2,THOC6,PPP1R8,GTPBP2,DHX34,SF3B5,EIF4A3,PTBP1,DXO,SNRNP25,UPF1,DAZAP1,RNH1,MRTO4,DDX39A,RPL3,RPL6,RPL7A,RPL8,RPL11,RPL15,RPL18,RPL27,RPL27A,RPL28,RPL31,RPL35A,SF3B4,RPL37,RPL37A,RPL39,RPL41,RPLP0,RPLP1,RPLP2,RPS2,RPS3,RPS4X,RPS5,RPS8,RPS9,RPS10,RPS12,RPS15,…
GO: Biological Process	GO:0072521	purine-containing compound metabolic process		1.019E-8	8.575E-5	1.243E-6	1.195E-5	103	603	ACACB,ADCY3,ADCY5,ADCYAP1R1,ADORA2A,ADRA2A,ADSL,MIF,AK1,ALDOA,MPP2,AMPD2,ADCY4,APLP1,APOE,GADD45GIP1,UQCC3,NUDT1,FLCN,ATP5F1D,ATP5F1E,ATP5MC2,ATP5MC3,ATP5ME,ATP6V1B2,ATP5PO,BAD,NDUFA1,NDUFA2,NDUFA3,NDUFA6,NDUFA8,NDUFB2,NDUFB6,NDUFB7,NDUFB8,NDUFB10,NDUFV1,NDUFS6,NDUFS8,NDUFV3,IER3,NME2,NOS1,NOS3,NT5E,CBS,PALM,PDE1B,PFAS,PFKL,UQCR10,NDUFB11,DDIT4,COX5B,CRH,MAPK7,NDUFS7,DLG4,PANK4,NME6,ENO1,ENO2,NUD…
GO: Biological Process	GO:1901533	negative regulation of hematopoietic progenitor cell differentiation		2.635E-4	1.000E0	1.245E-2	1.197E-1	9	24	HIST1H4I,HIST1H4A,HIST1H4D,HIST1H4F,HIST1H4C,HIST1H4H,NOTCH1,CIB1,PRMT1
GO: Biological Process	GO:0006364	rRNA processing		1.513E-15	1.272E-11	1.272E-12	1.223E-11	70	260	WDR18,DHX37,NOB1,RPL10A,BYSL,SNU13,RRP9,ABT1,NOC4L,TSR3,EXOSC4,MRM2,RPL36,DDX49,CSNK1D,FBLL1,EIF4A3,MRTO4,IMP3,RPL3,RPL6,RPL7A,RPL8,RBFA,RPL11,RPL15,RPL18,RPL27,RPL27A,RPL28,RPL31,RPL35A,RPL37,RPL37A,RPL39,RPL41,RPLP0,RPLP1,RPLP2,FBL,RPS2,RPS3,RPS4X,RPS5,RPS8,RPS9,RPS10,RPS12,RPS15,RPS15A,RPS16,RPS20,RPS21,RPS23,RPS26,RPS27A,RPS28,RPS29,NPM3,FAU,EMG1,NHP2,TBL3,NSUN5,PDCD11,RRP7A,BOP1,NOL6,EXOSC5,…
GO: Biological Process	GO:0022008	neurogenesis		1.242E-7	1.045E-3	1.274E-5	1.225E-4	221	1628	GPRIN1,SLC12A5,FZD1,FZD8,ADORA2A,UNC5A,ADRA2C,MIF,DISP3,IGSF9,AKT1,NLGN2,ULK1,MMP14,KIF17,PREX1,LRFN1,FOXO6,GIT1,ENC1,LEMD2,DBNL,KLF15,APOE,FUOM,CPNE5,BLOC1S2,ARF6,SPTBN4,ARHGDIA,MT3,DCHS1,MDGA1,AXL,ADGRB1,BAX,NBL1,SYNGAP1,CDK5R1,LDB1,EIF2B4,EIF2B2,BYSL,NNAT,NME2,MYRF,NOS1,NOTCH1,DDR1,HAP1,CALR,CAMK2B,CTDSP1,PALM,NUMBL,ADGRG1,CHAT,ABT1,SLC9A3R1,ANAPC2,NTN1,PLXNA1,CNP,PLXNB1,CHAC1,DDIT4,DLL4,MINK1…
GO: Cellular Component	GO:0030054	cell junction		1.815E-11	1.864E-8	1.288E-9	9.675E-9	185	1200	ADCYAP1R1,FZD1,IGSF9,AKT1,NLGN2,MMP14,MPST,LRFN1,GIT1,ANXA2,CNIH2,DBNL,ARF6,SPTBN4,RHOB,RHOG,RANGRF,FLCN,MYH9,ADGRB1,FGFRL1,CCND1,BCR,SYNGAP1,RPL10A,BSG,NME2,NOTCH1,CCN3,HAP1,CALR,GRASP,CCND3,CLDN11,OXTR,CD81,CD151,PCDH1,PCDH8,RAB11B,CBARP,SLC9A3R2,PIK3R2,ZFYVE21,PLEC,HOMER3,CNN2,MINK1,TRAF4,CBLN4,NSMF,CSK,CSPG4,CSRP2,PRKCD,CTNNB1,MAP2K2,CYBA,TES,LZTS3,SYT12,LRFN3,KEAP1,DBN1,SEMA4C,PTPRN,PARD6A,S…
GO: Cellular Component	GO:0036477	somatodendritic compartment		1.881E-11	1.932E-8	1.288E-9	9.675E-9	144	867	CYGB,LMTK3,SLC12A5,ADORA2A,UNC5A,GRK2,IGSF9,NLGN2,ULK1,PREX1,BEGAIN,AMFR,ADCY4,CNIH2,HCN3,ENC1,DBNL,APOE,CPNE5,KHSRP,SPTBN4,MT3,ASL,ATP1A3,HCN2,SYNGAP1,CDK5R1,CACNA1H,NOS1,CCN3,CAD,NRGN,HAP1,CAMK2B,NTS,PEBP1,PALM,PCDH8,PDE1B,PDYN,CHAT,TAOK2,TXN2,PNOC,PMM1,MAPK8IP1,COMT,MINK1,ZNF385A,CRH,SLC32A1,RIN1,NSMF,PPP5C,CST3,CTNNB1,CYBA,NDUFS7,LZTS3,EIF4A3,LRFN3,DBN1,PTPRF,PTPRN,PARD6A,NQO1,DLG4,MUL1,RAC3,…
GO: Biological Process	GO:0042063	gliogenesis		2.777E-4	1.000E0	1.305E-2	1.255E-1	46	279	ADORA2A,AKT1,MMP14,KLF15,MT3,CDK5R1,EIF2B4,EIF2B2,MYRF,NOTCH1,ADGRG1,CNP,MXRA8,POU3F1,CSK,CSPG4,KDM4A,CTNNB1,DBI,PHGDH,RNF10,OLIG1,DTX1,EEF2,OLIG2,HDAC11,LAMC3,SOCS7,FOXG1,ATF5,SMO,SOD1,ZCCHC24,NKX6-2,SPINT1,GFAP,STAT3,PRPF19,GPC1,GSN,GSTP1,SCRIB,VIM,LAMB1,LAMB2,DLL1
GO: Biological Process	GO:0045595	regulation of cell differentiation		1.431E-6	1.204E-2	1.323E-4	1.272E-3	223	1699	MAFG,ACVR2B,MCRIP1,HIST1H4I,MEN1,FZD1,ADRA2C,AP2A2,HIST1H4A,HIST1H4D,HIST1H4F,HIST1H4C,HIST1H4H,MIF,DISP3,AKT1,FOXO4,NLGN2,ULK1,MMP14,LTBP4,PREX1,FOXO6,TMEM176B,ENC1,APOE,FUOM,CPNE5,ARF6,ARHGDIA,MT3,DLK2,GLIPR2,FLCN,BCL9L,AXL,BAD,FADD,BAX,NBL1,CCND1,SYNGAP1,CDK5R1,LDB1,NFATC2,NFKBIA,EIF2B2,C1QC,NME2,NOS1,NOTCH1,NOTCH2,NOTCH4,CCN3,PGLYRP1,HAP1,CALR,CAMK2B,CTDSP1,PALM,NUMBL,ADGRG1,CLIC1,ANAPC2,BAMB…
GO: Biological Process	GO:0007268	chemical synaptic transmission		2.916E-4	1.000E0	1.348E-2	1.296E-1	94	678	SLC12A5,ADORA2A,AKT1,NLGN2,DOC2B,LRFN1,PPFIA4,CNIH2,APOE,PPFIA3,NPAS4,SYNGAP1,BAIAP3,NOS1,CACNB1,NPTX2,NRGN,HAP1,CAMK2B,OXTR,PEBP1,PCDH8,PDYN,CHAT,NRXN2,ANAPC2,PLCB3,CNP,PNOC,CORT,MINK1,CRH,SLC32A1,CARTPT,RIN1,CELSR1,NSMF,CTNNB1,CLSTN3,SYT12,EIF4A3,LRFN3,DBI,DBN1,PTPRF,SV2A,NQO1,DLG4,DMPK,RAC3,SLC12A6,DVL1,TPGS1,CACNG7,EGR3,EIF4EBP2,SEZ6,BAIAP2,CX3CL1,BCAN,RGS14,SLC8A2,SLC12A4,BRSK1,GAD1,JPH4,SRF…
GO: Biological Process	GO:0098916	anterograde trans-synaptic signaling		2.916E-4	1.000E0	1.348E-2	1.296E-1	94	678	SLC12A5,ADORA2A,AKT1,NLGN2,DOC2B,LRFN1,PPFIA4,CNIH2,APOE,PPFIA3,NPAS4,SYNGAP1,BAIAP3,NOS1,CACNB1,NPTX2,NRGN,HAP1,CAMK2B,OXTR,PEBP1,PCDH8,PDYN,CHAT,NRXN2,ANAPC2,PLCB3,CNP,PNOC,CORT,MINK1,CRH,SLC32A1,CARTPT,RIN1,CELSR1,NSMF,CTNNB1,CLSTN3,SYT12,EIF4A3,LRFN3,DBI,DBN1,PTPRF,SV2A,NQO1,DLG4,DMPK,RAC3,SLC12A6,DVL1,TPGS1,CACNG7,EGR3,EIF4EBP2,SEZ6,BAIAP2,CX3CL1,BCAN,RGS14,SLC8A2,SLC12A4,BRSK1,GAD1,JPH4,SRF…
GO: Biological Process	GO:0099537	trans-synaptic signaling		2.916E-4	1.000E0	1.348E-2	1.296E-1	94	678	SLC12A5,ADORA2A,AKT1,NLGN2,DOC2B,LRFN1,PPFIA4,CNIH2,APOE,PPFIA3,NPAS4,SYNGAP1,BAIAP3,NOS1,CACNB1,NPTX2,NRGN,HAP1,CAMK2B,OXTR,PEBP1,PCDH8,PDYN,CHAT,NRXN2,ANAPC2,PLCB3,CNP,PNOC,CORT,MINK1,CRH,SLC32A1,CARTPT,RIN1,CELSR1,NSMF,CTNNB1,CLSTN3,SYT12,EIF4A3,LRFN3,DBI,DBN1,PTPRF,SV2A,NQO1,DLG4,DMPK,RAC3,SLC12A6,DVL1,TPGS1,CACNG7,EGR3,EIF4EBP2,SEZ6,BAIAP2,CX3CL1,BCAN,RGS14,SLC8A2,SLC12A4,BRSK1,GAD1,JPH4,SRF…
GO: Biological Process	GO:0072594	establishment of protein localization to organelle		8.840E-10	7.437E-6	1.352E-7	1.300E-6	116	676	TOMM5,BAP1,FZD1,AKT1,BMF,MT3,HYAL2,BAD,BAX,RPL10A,NFKBIA,NFKBIB,NFKBIL1,CCN3,AIP,OGG1,HGS,CDKN1A,LRWD1,PEX10,SRPRB,SLC9A3R1,PIK3R2,PEX16,BAMBI,TOMM7,RPL36,TNPO2,DYNLL2,IPO13,PRKCD,CTNNB1,MAPK7,KEAP1,PEX5,PIH1D1,RAN,FIS1,PAM16,IPO4,TRIM28,NAGPA,RPL3,RPL6,RPL7A,RPL8,RPL11,RPL15,RPL18,RPL27,RPL27A,RPL28,RPL31,RPL35A,RPL37,RPL37A,RPL39,RPL41,RPLP0,RPLP1,RPLP2,RPS2,RPS3,RPS4X,RPS5,APC2,RPS8,RPS9,RPS10…
GO: Biological Process	GO:0090559	regulation of membrane permeability		2.972E-4	1.000E0	1.366E-2	1.313E-1	18	76	SLC25A5,BMF,BLOC1S2,MT3,BAD,BAX,IER3,CNP,PLEKHF1,DYNLL2,MUL1,ALKBH7,SIVA1,SLC9A1,STAT3,HSPA1A,YWHAG,RHOT2
GO: Biological Process	GO:0021782	glial cell development		2.988E-4	1.000E0	1.366E-2	1.313E-1	20	89	ADORA2A,AKT1,MT3,EIF2B4,EIF2B2,MYRF,MXRA8,POU3F1,PHGDH,HDAC11,LAMC3,SMO,SOD1,NKX6-2,GFAP,GSN,GSTP1,VIM,LAMB2,DLL1
GO: Cellular Component	GO:0098589	membrane region		5.894E-5	6.053E-2	1.376E-3	1.033E-2	162	1267	ADCY3,ADCY5,ADCYAP1R1,SLC12A5,ADORA2A,UNC5A,ADRA2A,GRK2,AP2A1,AP2A2,NLGN2,KIF17,LRFN1,ANXA2,CNIH2,ARF6,LAMTOR4,RANGRF,ATF4,SLC41A1,VAMP8,MDGA1,HYAL2,ABCC3,FADD,HCN2,BCR,BSG,SLC5A6,CACNA1H,NOS1,NOS3,NOTCH1,CA11,DDR1,NT5E,HIP1R,SERPINH1,GRASP,OXTR,FURIN,PALM,CD81,PCDH8,SLC9A3R2,AP1S1,AP2S1,SLC9A3R1,NRXN2,PLEC,EPN1,FXYD1,HOMER3,CNTFR,COMT,MINK1,NSMF,LRP10,CSK,CSPG4,CAVIN1,CTNNB1,CYBA,CLSTN3,NDUFS7,L…
GO: Biological Process	GO:0006605	protein targeting		9.268E-10	7.797E-6	1.392E-7	1.339E-6	122	723	TOMM5,BAP1,FZD1,AKT1,ANXA2,MT3,HYAL2,RPL10A,CDK5R1,BSG,NFKBIA,NFKBIB,NFKBIL1,CCN3,CACNB1,AIP,OGG1,HGS,PALM,CDKN1A,PEX10,SRPRB,TAOK2,SLC9A3R1,PIK3R2,PEX16,BAMBI,HOMER3,TOMM7,RPL36,TNPO2,IPO13,PRKCD,CTNNB1,MAPK7,KEAP1,PEX5,TESC,RAN,FIS1,PAM16,IPO4,TRIM28,NAGPA,RPL3,RPL6,RPL7A,RPL8,RPL11,RPL15,RPL18,RPL27,RPL27A,RPL28,RPL31,RPL35A,RPL37,RPL37A,RPL39,RPL41,RPLP0,RPLP1,RPLP2,RPS2,RPS3,RPS4X,RPS5,APC2,…
GO: Biological Process	GO:0006469	negative regulation of protein kinase activity		3.065E-4	1.000E0	1.394E-2	1.340E-1	42	249	MEN1,ADORA2A,MLLT1,AKT1,APOE,HYAL2,CDKN1A,CDKN2D,MAPK8IP1,PRKCD,MAPK7,TESC,MVP,DUSP4,DUSP8,DVL1,FBXO31,SPRY2,SOCS7,RACK1,PPP1R1B,FEM1A,CIB1,SHB,HEXIM1,RGS14,ZGPAT,GADD45G,SRCIN1,PTPN5,GSTP1,SH3BP5L,PARK7,UCHL1,FLRT1,HSPB1,YWHAG,LRRTM1,LRRC4B,CAMK2N2,SPRY4,LRP5
GO: Biological Process	GO:0009123	nucleoside monophosphate metabolic process		5.806E-12	4.884E-8	1.395E-9	1.342E-8	70	304	ADSL,MIF,AK1,ALDOA,MPP2,AMPD2,GADD45GIP1,UQCC3,FLCN,ATP5F1D,ATP5F1E,ATP5MC2,ATP5MC3,ATP5ME,ATP6V1B2,ATP5PO,BAD,NDUFA1,NDUFA2,NDUFA3,NDUFA6,NDUFA8,NDUFB2,NDUFB6,NDUFB7,NDUFB8,NDUFB10,NDUFV1,NDUFS6,NDUFS8,NDUFV3,IER3,CAD,NT5E,PFAS,PFKL,UQCR10,NDUFB11,DDIT4,COX5B,NDUFS7,UCK1,UCKL1,DLG4,ENO1,ENO2,TCIRG1,SDHC,SIRT6,ATP5MG,OGDHL,UQCRQ,GALK1,GART,STAT3,NT5C1A,NDUFA12,SURF1,UQCR11,GPD1,GUK1,PARK7,UMPS,UQ…
GO: Cellular Component	GO:0044452	nucleolar part		7.618E-4	7.824E-1	1.397E-2	1.050E-1	16	70	SNU13,TAF1C,RRP9,POLR2E,POLR1C,POLR2K,POLR2L,FBLL1,IMP3,FBL,EIF3L,NHP2,TBL3,RRP7A,BOP1,NOL6
GO: Cellular Component	GO:0042175	nuclear outer membrane-endoplasmic reticulum membrane network		6.204E-5	6.372E-2	1.416E-3	1.064E-2	134	1015	OSBPL7,DISP3,ALOX5AP,AMFR,MCFD2,CNIH2,RHOG,ORMDL2,ATP2A3,AUP1,CDS2,BAX,NFE2L1,MYRF,NOS1,NOTCH1,NOTCH2,NOTCH4,CALR,CAMK2B,TMED4,FURIN,DPM3,SRPRB,LMF2,PEX16,TMCO1,PLOD1,MAPK8IP1,MPDU1,POR,ATF6B,PITPNM1,P4HTM,SYNE3,SEC24C,TMED9,FITM2,CYBA,CLSTN3,MLEC,PIEZO1,TMEM214,RETSAT,DDOST,CANT1,PCYT2,EMC10,DMPK,DPAGT1,FAM57B,PDCD6,TAPBPL,EMC9,SEZ6L2,PDIA6,APH1A,IER3IP1,BSCL2,RTN2,RYR1,TMEM129,CDIPT,FKBP4,FKBP5…
GO: Biological Process	GO:0035567	non-canonical Wnt signaling pathway		3.153E-4	1.000E0	1.419E-2	1.365E-1	30	159	FZD1,FZD8,AP2A1,AP2A2,AP2S1,PLCB2,PLCB3,ARHGEF19,CELSR1,CSNK1D,CTNNB1,PSMA7,PSMB5,PSMB6,PSMB8,PSMB10,PSMC3,PSMD3,PSMD4,PARD6A,DVL1,DVL2,RPS27A,SMO,FZD2,AGO2,UBC,WNT7A,WNT7B,FZD5
GO: Biological Process	GO:0046902	regulation of mitochondrial membrane permeability		3.155E-4	1.000E0	1.419E-2	1.365E-1	17	70	SLC25A5,BMF,BLOC1S2,BAD,BAX,IER3,CNP,PLEKHF1,DYNLL2,MUL1,ALKBH7,SIVA1,SLC9A1,STAT3,HSPA1A,YWHAG,RHOT2
GO: Cellular Component	GO:0043025	neuronal cell body		5.621E-6	5.773E-3	1.443E-4	1.084E-3	93	616	CYGB,SLC12A5,ADORA2A,UNC5A,ULK1,BEGAIN,AMFR,HCN3,ENC1,APOE,CPNE5,KHSRP,SPTBN4,ASL,HCN2,CDK5R1,CACNA1H,CCN3,CAD,NRGN,CAMK2B,NTS,PEBP1,PDE1B,PDYN,CHAT,TXN2,PNOC,PMM1,ZNF385A,CRH,RIN1,NSMF,PPP5C,CST3,CYBA,NDUFS7,EIF4A3,DBN1,PTPRF,PTPRN,PARD6A,NQO1,MUL1,RAC3,RAP1GAP,DVL1,RET,SEZ6L2,MAP1S,FBXO31,SLC38A7,TNK2,ENDOG,ENO2,SEZ6,GLRX5,KATNB1,PI4K2A,NRSN2,RACK1,RAPGEF3,PPP1R1B,BAIAP2,FKBP4,CIB1,DLGAP4,SLC8A…
GO: Biological Process	GO:0019637	organophosphate metabolic process		1.598E-6	1.344E-2	1.461E-4	1.405E-3	162	1164	ACACB,MDH2,ADCY3,ADCY5,ADCYAP1R1,ADORA2A,ADRA2A,ADSL,MIF,AK1,ALDOA,MPP2,AMPD2,ADCY4,APLP1,APOE,GADD45GIP1,PDXK,ARF3,UQCC3,NUDT1,FLCN,IRS2,ATP5F1D,ATP5F1E,ATP5MC2,ATP5MC3,ATP5ME,ATP6V1B2,ATP5PO,CDS2,BAD,NDUFA1,NDUFA2,NDUFA3,NDUFA6,NDUFA8,NDUFB2,NDUFB6,NDUFB7,NDUFB8,NDUFB10,NDUFV1,NDUFS6,NDUFS8,NDUFV3,IER3,PIP4P1,NME2,NOS1,NOS3,CAD,NT5E,NTHL1,OGG1,CBS,PALM,CD81,PCK2,PDE1B,GLYCTK,DPM3,PFAS,CHAT,PFKL…
GO: Biological Process	GO:0048666	neuron development		3.398E-4	1.000E0	1.521E-2	1.462E-1	143	1114	GPRIN1,SLC12A5,ADORA2A,UNC5A,MIF,IGSF9,AKT1,NLGN2,ULK1,PREX1,LRFN1,FOXO6,GIT1,ENC1,DBNL,APOE,CPNE5,BLOC1S2,ARF6,SPTBN4,ARHGDIA,MT3,ADGRB1,NBL1,SYNGAP1,CDK5R1,EIF2B2,NME2,NOTCH1,DDR1,HAP1,CAMK2B,PALM,NUMBL,CHAT,SLC9A3R1,ANAPC2,NTN1,PLXNA1,CNP,PLXNB1,MINK1,NSMF,CSPG4,DYNLL2,PRKCSH,MAP2K2,KIF26A,LRFN3,DBN1,PTBP1,PHGDH,SEMA4C,PTPRF,NECTIN1,DLG4,NYAP1,MUL1,RAC3,SAMD4B,DVL1,RET,EFNB3,MAP1S,FBXO31,SEZ6,…
GO: Biological Process	GO:0046390	ribose phosphate biosynthetic process		1.685E-6	1.418E-2	1.524E-4	1.466E-3	52	272	ACACB,ADCY3,ADCY5,ADCYAP1R1,ADORA2A,ADRA2A,ADSL,AK1,ALDOA,AMPD2,ADCY4,APLP1,APOE,UQCC3,FLCN,ATP5F1D,ATP5F1E,ATP5MC2,ATP5MC3,ATP5ME,ATP5PO,NME2,NOS1,NOS3,CAD,PALM,PFAS,CRH,UCK1,UCKL1,PANK4,NME6,RAMP2,TCIRG1,ATP5MG,COASY,GART,STAT3,RUNDC3A,SURF1,GNAI2,GNG7,TIMP2,GUK1,TKT,HRH3,UMPS,HTR1B,WFS1,IMPDH1,IMPDH2,ADSSL1
GO: Biological Process	GO:0000028	ribosomal small subunit assembly		3.476E-4	1.000E0	1.547E-2	1.487E-1	8	20	ABT1,MRPS7,RPS2,RPS5,RPS10,RPS15,RRP7A,RPSA
GO: Cellular Component	GO:0019866	organelle inner membrane		5.609E-8	5.760E-5	1.557E-6	1.169E-5	94	564	ACADVL,MDH2,SLC25A29,MPST,SLC25A5,LEMD2,MRPL15,UQCC3,ATP5F1D,ATP5F1E,ATP5MC2,ATP5MC3,ATP5ME,ATP5PO,CDS2,NDUFA1,NDUFA2,NDUFA3,NDUFA6,NDUFA8,NDUFB2,NDUFB6,NDUFB7,NDUFB8,NDUFB10,NDUFV1,NDUFS6,NDUFS8,NDUFV3,UQCR10,PHB,SLC25A3,CNP,NDUFB11,COX5B,NDUFAF3,SLC25A10,PRODH,ROMO1,NDUFS7,SLC25A38,AURKAIP1,SCO2,SLC25A42,MRPS16,PAM16,SLC25A51,MRPS18A,MRPL4,SLC25A22,MRPS7,TMEM120A,MTG1,MRPL12,MRPS12,RPS3,SLC25A3…
GO: Cellular Component	GO:0005925	focal adhesion		1.062E-12	1.091E-9	1.559E-10	1.171E-9	84	393	FZD1,MMP14,GIT1,ARF6,RHOB,RHOG,MYH9,RPL10A,BSG,NME2,CALR,CCND3,CD81,CD151,SLC9A3R2,PIK3R2,ZFYVE21,PLEC,CNN2,CSPG4,CSRP2,CTNNB1,MAP2K2,CYBA,TES,KEAP1,MRC2,ARPC1B,EPHA2,RPL3,RPL6,RPL7A,RPL8,RPL18,RPL27,RPL31,RPL37A,RPLP0,RPLP1,RPLP2,RPS2,RPS3,RPS4X,RPS5,RPS8,RPS9,RPS10,RPS15,RPS16,RPS29,FES,SDC4,FLII,ITGA11,HYOU1,ASAP3,LIMS2,SLC9A1,FZD2,PDLIM2,TRIOBP,TNS2,SRCIN1,GSN,CDC42EP1,TGM2,TLN1,TSPAN4,HMGA1,…
GO: Biological Process	GO:0007005	mitochondrion organization		1.755E-6	1.476E-2	1.571E-4	1.510E-3	115	767	TOMM5,BAP1,AKT1,ULK1,SLC25A5,BMF,BLOC1S2,GADD45GIP1,MRPL15,UQCC3,FLCN,CCAR2,HRK,BAD,BAX,NDUFA1,NDUFA2,NDUFA3,NDUFA6,NDUFA8,NDUFB2,NDUFB6,NDUFB7,NDUFB8,NDUFB10,NDUFV1,NDUFS6,NDUFS8,NDUFV3,IER3,SQSTM1,NME2,NOS3,NTHL1,AIP,UQCR10,PHB,LSM4,CNP,NDUFB11,TOMM7,PLEKHF1,NDUFAF3,POLRMT,DYNLL2,NDUFS7,PET100,PHYHIP,PEX5,AURKAIP1,MUL1,MRPS16,FIS1,PAM16,MRPS18A,MRPL4,MRPS7,MYH14,RNF41,MTG1,RPL28,MRPL12,MRPS12,E…
GO: Biological Process	GO:0031400	negative regulation of protein modification process		2.220E-5	1.868E-1	1.596E-3	1.535E-2	98	666	LMTK3,ELFN2,MEN1,ADORA2A,MLLT1,AKT1,LEMD2,KLF15,APOE,FLCN,HYAL2,PELI3,BAX,NOS1,CTDSP1,CCNB1,PEBP1,CDKN1A,CDKN2D,PHB,CACTIN,SLC9A3R1,ANAPC2,MAPK8IP1,DDIT4,PTPA,PPP5C,CSK,PRKCD,CTBP1,KDM4A,CTNNB1,MAPK7,PSMA7,PSMB5,PSMB6,PSMB8,PSMB10,PSMC3,PSMD3,PSMD4,PARD6A,PPP1R37,TESC,PIH1D1,MVP,DUSP4,DUSP8,DVL1,CTDSP2,FBXO31,KIRREL1,SPRY2,RPS3,WDR81,RPS27A,SOCS7,HMG20B,FZR1,FBLN1,RACK1,PPP1R1B,FEM1A,CIB1,SHB,ANA…
GO: Biological Process	GO:0070972	protein localization to endoplasmic reticulum		9.645E-18	8.114E-14	1.623E-14	1.560E-13	48	125	RPL10A,SRPRB,PEX16,RPL36,RPL3,RPL6,RPL7A,RPL8,RPL11,RPL15,RPL18,RPL27,RPL27A,RPL28,RPL31,RPL35A,RPL37,RPL37A,RPL39,RPL41,RPLP0,RPLP1,RPLP2,RPS2,RPS3,RPS4X,RPS5,RPS8,RPS9,RPS10,RPS12,RPS15,RPS15A,RPS16,RPS20,RPS21,RPS23,RPS26,RPS27A,RPS28,RPS29,FAU,SRP54,SEC61G,PPP1R15A,HSPA5,ZFAND2B,RPSA
GO: Molecular Function	GO:0000702	oxidized base lesion DNA N-glycosylase activity		9.951E-5	2.278E-1	1.627E-2	1.353E-1	4	4	NTHL1,OGG1,RPS3,SMUG1
GO: Biological Process	GO:0045746	negative regulation of Notch signaling pathway		3.674E-4	1.000E0	1.627E-2	1.564E-1	10	30	MMP14,DLK2,NFKBIA,NOTCH4,CHAC1,DLL4,EGFL7,HIF1AN,GDPD5,LFNG
GO: Biological Process	GO:0006839	mitochondrial transport		2.293E-5	1.929E-1	1.635E-3	1.572E-2	50	282	ACACB,TOMM5,BAP1,SLC25A5,BMF,BLOC1S2,ATP5F1D,ATP5F1E,ATP5MC2,ATP5MC3,ATP5ME,ATP5PO,BAD,BAX,IER3,AIP,CNP,TOMM7,PLEKHF1,CRYM,SLC25A10,DYNLL2,MUL1,FIS1,PAM16,RPL28,SLC8B1,TOMM40L,HAX1,ALKBH7,SIVA1,ATP5MG,SLC9A1,TIMM50,CYB5R1,SREBF1,SREBF2,STAT3,STARD3,PTPN5,U2AF2,TST,UCP2,HSPA1A,YWHAG,DNLZ,ZBTB17,FZD5,HPS4,RHOT2
GO: Cellular Component	GO:0030684	preribosome		7.385E-5	7.585E-2	1.649E-3	1.239E-2	18	70	NOB1,SNU13,RRP9,NOC4L,FBLL1,MRTO4,IMP3,RPLP0,RPLP1,RPLP2,FBL,EMG1,TBL3,PDCD11,RRP7A,BOP1,NOL6,RPSA
GO: Cellular Component	GO:0045202	synapse		9.234E-4	9.484E-1	1.650E-2	1.240E-1	111	870	ADORA2A,ADRA2A,GRK2,IGSF9,AKT1,NLGN2,DOC2B,MPST,LRFN1,GIT1,PPFIA4,CNIH2,HCN3,DBNL,PPFIA3,MT3,ATP1A3,NPAS4,MYH9,ADGRB1,HCN2,BCR,SYNGAP1,CDK5R1,BAIAP3,NOS1,CAD,NRGN,HAP1,NT5E,CAMK2B,GRASP,PEBP1,PALM,PCDH8,RAB11B,CHAT,CBARP,AP1S1,NRXN2,EPN1,HOMER3,MAPK8IP1,COMT,MINK1,ATP6V1G1,SLC32A1,CBLN4,NSMF,CTNNB1,CLSTN3,NDUFS7,LZTS3,SYT12,LRFN3,DBI,DBN1,SEMA4C,PTPRF,PTPRN,SV2A,NECTIN1,DLG4,DVL1,MAP1S,ENO1,ENO2,…
GO: Cellular Component	GO:0000502	proteasome complex		9.400E-4	9.653E-1	1.650E-2	1.240E-1	17	78	AMFR,AUP1,PSMA7,PSMB5,PSMB6,PSMB8,PSMB10,PSMC3,PSMD3,PSMD4,GET4,SYVN1,ADRM1,DNAJB2,HSPB1,WFS1,BAG6
GO: Cellular Component	GO:0032040	small-subunit processome		9.482E-4	9.738E-1	1.650E-2	1.240E-1	10	34	SNU13,RRP9,NOC4L,FBLL1,IMP3,FBL,EMG1,TBL3,PDCD11,NOL6
GO: Biological Process	GO:0022613	ribonucleoprotein complex biogenesis		7.059E-12	5.938E-8	1.650E-9	1.586E-8	94	468	WDR18,DHX37,NOB1,EIF3B,EIF3F,LSM2,EIF3I,SRSF9,RPL10A,BYSL,SNU13,RRP9,ABT1,NLE1,NOC4L,LSM4,TSR3,EXOSC4,MRM2,RPL36,DDX49,AAR2,CSNK1D,FBLL1,EIF4A3,PIH1D1,RAN,IPO4,MRPS7,MRTO4,IMP3,RPL3,RPL6,RPL7A,RPL8,RBFA,RPL11,RPL15,RPL18,MTG1,RPL27,RPL27A,RPL28,RPL31,RPL35A,RPL37,RPL37A,RPL39,RPL41,RPLP0,RPLP1,RPLP2,FBL,RPS2,RPS3,RPS4X,RPS5,RPS8,RPS9,RPS10,RPS12,RPS15,RPS15A,RPS16,RPS20,RPS21,RPS23,RPS26,RPS27A,R…
GO: Biological Process	GO:0043067	regulation of programmed cell death		3.771E-4	1.000E0	1.660E-2	1.596E-1	189	1536	MDK,MEN1,ADORA2A,AES,MIF,MAP3K10,AKT1,ALDH2,MNT,SLC25A5,BMF,CBX4,APOE,PDXK,RHOB,ARHGDIA,MT3,FLCN,CCAR2,ATF4,IRS2,HYAL2,HRK,AXL,PELI3,BAD,FADD,BAX,SYNGAP1,CDK5R1,IER3,SQSTM1,NFKBIA,NME2,NOS1,NOS3,NOTCH1,NOTCH2,CALR,CAMK2B,OGG1,CBS,CDC34,DEDD,CDKN1A,CDKN2D,PHB,TFPT,SLC9A3R1,PIM1,NLE1,CNTFR,BRMS1,MAPK8IP1,PLEKHF1,G0S2,POR,POU3F4,ZNF385A,KANK2,THOC6,PIM3,TRAF4,PTPA,NSMF,VSTM2L,DYNLL2,CST3,PRKCD,CTNNB…
GO: Biological Process	GO:0010647	positive regulation of cell communication		3.789E-4	1.000E0	1.660E-2	1.596E-1	205	1684	ACVR2B,MEN1,FZD8,ADORA2A,MFNG,ADRA2A,ADRA2C,MIF,MAP3K10,AKT1,C1QTNF1,NLGN2,ULK1,DOC2B,BMF,DBNL,RHOC,MT3,LAMTOR4,GLIPR2,FLCN,CCAR2,IRS2,VAMP8,HYAL2,HRK,AXL,PELI3,BAD,FADD,BAX,SQSTM1,NNAT,NOS1,NOTCH1,NOTCH2,CCN3,DIRAS1,NRGN,HAP1,CALR,CAMK2B,MAP3K6,TMED4,OXTR,PEBP1,FURIN,CD81,PCK2,ADGRG1,PHB,TAOK2,SLC9A3R1,NLE1,BAMBI,NENF,PLXNB1,MAPK8IP1,UBQLN2,DLL4,PLEKHF1,G0S2,MINK1,POR,ZNF385A,CRH,SH2B1,CARTPT,TR…
GO: Biological Process	GO:0033673	negative regulation of kinase activity		3.810E-4	1.000E0	1.661E-2	1.597E-1	45	275	MEN1,ADORA2A,MLLT1,AKT1,APOE,IRS2,HYAL2,CDKN1A,CDKN2D,MAPK8IP1,CSK,PRKCD,MAPK7,TESC,MVP,DUSP4,DUSP8,DVL1,FBXO31,SPRY2,SOCS7,RACK1,PPP1R1B,FEM1A,CIB1,SHB,HEXIM1,RGS14,ZGPAT,GADD45G,SRCIN1,PTPN5,GSTP1,SH3BP5L,PARK7,PIK3IP1,UCHL1,FLRT1,HSPB1,YWHAG,LRRTM1,LRRC4B,CAMK2N2,SPRY4,LRP5
GO: Biological Process	GO:0000184	nuclear-transcribed mRNA catabolic process, nonsense-mediated decay		2.345E-15	1.973E-11	1.686E-12	1.621E-11	44	121	RPL10A,RPL36,DHX34,EIF4A3,UPF1,RPL3,RPL6,RPL7A,RPL8,RPL11,RPL15,RPL18,RPL27,RPL27A,RPL28,RPL31,RPL35A,RPL37,RPL37A,RPL39,RPL41,RPLP0,RPLP1,RPLP2,RPS2,RPS3,RPS4X,RPS5,RPS8,RPS9,RPS10,RPS12,RPS15,RPS15A,RPS16,RPS20,RPS21,RPS23,RPS26,RPS27A,RPS28,RPS29,FAU,RPSA
GO: Biological Process	GO:0006413	translational initiation		2.667E-15	2.243E-11	1.686E-12	1.621E-11	58	194	ATF4,EIF3B,EIF3F,EIF3I,RPL10A,EIF2B4,EIF2B2,RPL36,PTBP1,EIF4EBP2,RPL3,RPL6,RPL7A,RPL8,RPL11,RPL15,RPL18,RPL27,RPL27A,RPL28,RPL31,RPL35A,RPL37,RPL37A,RPL39,RPL41,RPLP0,RPLP1,RPLP2,RPS2,RPS3,RPS4X,RPS5,RPS8,RPS9,RPS10,RPS12,RPS15,RPS15A,RPS16,RPS20,RPS21,RPS23,RPS26,RPS27A,RPS28,RPS29,RXRA,FAU,EIF3L,EIF1AD,AGO2,EIF3K,PPP1R15A,HSPB1,EIF4H,PAIP2B,RPSA
GO: Biological Process	GO:0006412	translation		2.719E-15	2.287E-11	1.686E-12	1.621E-11	131	667	MARS,MIF4GD,LRRC47,AKT1,SLC25A29,SLC25A5,ENC1,APEH,APLP1,GADD45GIP1,MRPL15,ATF4,EIF3B,EIF3F,EIF3I,RPL10A,EIF2B4,EIF2B2,SNU13,HAP1,CALR,SLC25A3,RPL36,ZNF385A,GTPBP1,PARS2,NCOR2,GTPBP2,SLC25A10,MAP2K2,EIF4A3,DAPK3,PTBP1,SLC25A38,AURKAIP1,CARS2,RAN,SLC25A42,MRPS16,UPF1,SLC25A51,DALRD3,MRPS18A,MRPL4,SLC25A22,MRPS7,EEF1B2,EEF2,EIF4EBP2,MRTO4,IMP3,RPL3,RPL6,RPL7A,RPL8,RPL11,RPL15,RPL18,MTG1,RPL27,RPL27…
GO: Biological Process	GO:0043043	peptide biosynthetic process		2.805E-15	2.360E-11	1.686E-12	1.621E-11	135	696	MARS,MIF4GD,LRRC47,AKT1,SLC25A29,SLC25A5,ENC1,APEH,APLP1,GADD45GIP1,MRPL15,ATF4,EIF3B,EIF3F,EIF3I,RPL10A,EIF2B4,EIF2B2,SNU13,HAP1,CALR,FURIN,SLC25A3,CHAC1,RPL36,ZNF385A,GTPBP1,PARS2,NCOR2,GTPBP2,SLC25A10,MAP2K2,EIF4A3,DAPK3,PTBP1,SLC25A38,AURKAIP1,CARS2,RAN,SLC25A42,MRPS16,UPF1,SLC25A51,DALRD3,MRPS18A,MRPL4,SLC25A22,MRPS7,EEF1B2,EEF2,EIF4EBP2,MRTO4,IMP3,RPL3,RPL6,RPL7A,RPL8,RPL11,RPL15,RPL18,MTG1…
GO: Cellular Component	GO:0015935	small ribosomal subunit		2.642E-11	2.713E-8	1.696E-9	1.274E-8	28	72	MRPS16,MRPS18A,MRPS7,IMP3,MRPS12,RPS2,RPS3,RPS4X,RPS5,RPS8,RPS9,RPS10,RPS12,RPS15,RPS15A,RPS16,RPS20,RPS21,RPS23,RPS26,RPS27A,RPS28,RPS29,FAU,RACK1,HBA2,MRPS24,RPSA
GO: Biological Process	GO:0015031	protein transport		1.169E-9	9.830E-6	1.703E-7	1.638E-6	268	1948	ACVR2B,TOMM5,ADCY5,BAP1,FZD1,ADORA2A,ADPRH,ADRA2A,ADRA2C,AP2A1,AP2A2,MIF,AKT1,NLGN2,KIF17,DOC2B,VPS18,SLC25A5,MCFD2,ANXA2,RANBP3,APOE,ARF3,ARL4D,ARF5,ARF6,RHOB,ARL2,MT3,RANGRF,SSNA1,IRS2,VAMP8,HYAL2,ATP6V1B2,MYH9,AUP1,BAD,RPL10A,CDK5R1,BSG,NFKBIA,NFKBIB,NFKBIL1,AP1M1,NNAT,NOS1,NOTCH1,NOTCH2,CCN3,CACNB1,SELENBP1,HAP1,CALR,OAZ1,AIP,OGG1,GRASP,TMED4,AP5B1,HGS,PALM,AP4M1,PCK2,ARHGAP33,CHMP1A,CDKN1A,R…
GO: Biological Process	GO:0046128	purine ribonucleoside metabolic process		1.174E-9	9.878E-6	1.703E-7	1.638E-6	73	361	ACACB,ADSL,MIF,AK1,ALDOA,MPP2,AMPD2,GADD45GIP1,UQCC3,FLCN,ATP5F1D,ATP5F1E,ATP5MC2,ATP5MC3,ATP5ME,ATP6V1B2,ATP5PO,BAD,NDUFA1,NDUFA2,NDUFA3,NDUFA6,NDUFA8,NDUFB2,NDUFB6,NDUFB7,NDUFB8,NDUFB10,NDUFV1,NDUFS6,NDUFS8,NDUFV3,IER3,NME2,NT5E,PFKL,UQCR10,NDUFB11,DDIT4,COX5B,NDUFS7,DLG4,PANK4,NME6,ENO1,ENO2,NUDT18,TCIRG1,SDHC,SIRT6,ATP5MG,OGDHL,UQCRQ,COASY,GALK1,GAMT,STAT3,NT5C1A,NDUFA12,SURF1,UQCR11,GPD1,MLY…
GO: Cellular Component	GO:0098803	respiratory chain complex		4.822E-9	4.952E-6	1.708E-7	1.283E-6	24	67	UQCC3,NDUFA1,NDUFA2,NDUFA3,NDUFA6,NDUFA8,NDUFB2,NDUFB6,NDUFB7,NDUFB8,NDUFB10,NDUFV1,NDUFS6,NDUFS8,NDUFV3,UQCR10,NDUFB11,NDUFS7,SDHB,SDHC,NDUFA12,PARK7,UQCRC1,NDUFA11
GO: Biological Process	GO:0042981	regulation of apoptotic process		3.954E-4	1.000E0	1.714E-2	1.648E-1	187	1519	MDK,MEN1,ADORA2A,AES,MIF,MAP3K10,AKT1,ALDH2,MNT,SLC25A5,BMF,CBX4,APOE,PDXK,RHOB,ARHGDIA,MT3,FLCN,CCAR2,ATF4,IRS2,HYAL2,HRK,AXL,PELI3,BAD,FADD,BAX,SYNGAP1,CDK5R1,IER3,SQSTM1,NFKBIA,NME2,NOS1,NOS3,NOTCH1,NOTCH2,CALR,CAMK2B,OGG1,CBS,CDC34,DEDD,CDKN1A,CDKN2D,PHB,TFPT,SLC9A3R1,PIM1,NLE1,CNTFR,BRMS1,MAPK8IP1,PLEKHF1,G0S2,POR,POU3F4,ZNF385A,THOC6,PIM3,TRAF4,PTPA,NSMF,VSTM2L,DYNLL2,PRKCD,CTNNB1,MAPK7,INT…
GO: Biological Process	GO:0043086	negative regulation of catalytic activity		4.005E-4	1.000E0	1.728E-2	1.661E-1	116	877	ACACB,PPP1R14A,LMTK3,ELFN2,MEN1,ADORA2A,ADRA2A,MLLT1,AKT1,ANXA2,APOE,ARL2,MT3,CCAR2,IRS2,HYAL2,C4B,NOS1,NOS3,NOTCH1,WFDC1,OAZ1,AIP,SERPINH1,CCNB1,PEBP1,FURIN,PALM,CDKN1A,CDKN2D,ANAPC2,NLE1,MAPK8IP1,POR,PPP1R8,PTPA,CSK,CST3,CSTB,PRKCD,MAPK7,PSMA7,INTS1,PSMB5,PSMB6,PSMB8,PSMB10,PSMC3,PSMD3,PSMD4,DBN1,NQO1,PPP1R37,TESC,PIH1D1,MVP,DUSP4,DUSP8,DVL1,PAM16,ECM1,NOSIP,RNH1,FBXO31,TNK2,SPRY2,WDR81,RPS27A,…
GO: Biological Process	GO:0097190	apoptotic signaling pathway		2.464E-5	2.072E-1	1.742E-3	1.674E-2	93	626	ADORA2A,MIF,AKT1,MNT,SLC25A5,BMF,BLOC1S2,FLCN,CCAR2,ATF4,HYAL2,HRK,PELI3,BAD,FADD,BAX,IER3,NOS3,CAMK2B,DEDD,CDKN1A,CDKN2D,TFPT,SLC9A3R1,NLE1,CHAC1,MAPK8IP1,DDIT4,PLEKHF1,G0S2,ZNF385A,CRH,CRIP1,DYNLL2,PRKCD,CTNNB1,MAPK7,PRODH,DAPK3,DAXX,TMEM161A,PIH1D1,MUL1,RAD9A,PDCD6,FIS1,PAM16,RET,EPHA2,RNF41,RPS3,RACK1,FGFR1,CX3CL1,AGAP2,MYBBP1A,CIB1,HYOU1,SIVA1,RBCK1,PIAS4,BEX3,TRIM32,TIMM50,SYVN1,FAIM2,SOD1,…
Disease	C0024668	Mammary Neoplasms, Experimental	DisGeNET Curated	2.244E-5	2.053E-1	1.746E-2	1.693E-1	30	155	MDH2,ADCY5,MIF,VAMP8,CCND1,DDR1,PEBP1,FURIN,PHB,G0S2,NSMF,SLC25A10,DBI,PTBP1,MRC2,RAN,RBP1,ENO1,RPL3,RPL6,SPINT2,STAT3,GNAI2,THRSP,TKT,UCP2,HRAS,ID1,ID3,TUBB2B
Disease	C0036572	Seizures	DisGeNET Curated	2.483E-5	2.271E-1	1.746E-2	1.693E-1	122	982	ACADS,ACY1,SLC12A5,MEN1,ADORA2A,MGAT1,ADSL,AKT1,ALAD,AMPD2,APOE,ARF6,MT3,ASL,JRK,FADD,FGFRL1,BCKDHA,CCND1,NDUFA1,NDUFA2,NDUFV1,NDUFS6,NDUFS8,SYNGAP1,EIF2B4,EIF2B2,CACNA1H,NOS1,CAD,NT5E,CBS,AP4M1,PDYN,PEX10,ADGRG1,CHAT,PIK3CD,PIK3R2,PEX16,GMPPB,NDUFB11,MPDU1,NDUFAF3,CRH,SH2B1,CSTB,PRKCD,CTBP1,CTNNB1,PRODH,PSAP,PHGDH,SV2A,PEX5,TESC,QDPR,MUL1,DPAGT1,SLC12A6,RET,ECM1,SEZ6L2,EGR3,RNF41,BSCL2,TCIRG1,RY…
Disease	C0026838	Muscle Spasticity	DisGeNET Curated	2.558E-5	2.340E-1	1.746E-2	1.693E-1	42	251	AMPD2,APOE,NDUFA1,NDUFA2,NDUFV1,NDUFS6,NDUFS8,SQSTM1,EIF2B4,EIF2B2,NOS3,NT5E,CHMP1A,PEX10,RCC1,PEX16,UBQLN2,NDUFAF3,DCTN1,PEX5,RFC2,BSCL2,ELN,STUB1,FOXG1,RNASEH2A,NPC2,SLC2A1,PEX26,FTL,GAA,SOD1,KIF1C,SPR,GFAP,MLC1,SURF1,ATP13A2,HSD17B10,CLIP2,GJC2,LIMK1
Disease	C0030232	Pallor	DisGeNET Curated	2.567E-5	2.348E-1	1.746E-2	1.693E-1	13	41	MEN1,AIP,RPL11,RPL15,RPL35A,RPS10,TCIRG1,RPS26,RPS28,RPS29,HBA2,HBB,UCP2
Disease	C0271441	Chronic otitis media	DisGeNET Curated	2.808E-5	2.568E-1	1.746E-2	1.693E-1	16	59	MYH9,CD81,COMT,SEC24C,PRKCD,RFC2,ELN,FLII,STAT3,TAP1,TAP2,TAPBP,GP1BB,TCF3,CLIP2,LIMK1
Disease	C0743359	ear infection chronic	DisGeNET Curated	2.863E-5	2.619E-1	1.746E-2	1.693E-1	15	53	CD81,COMT,SEC24C,PRKCD,RFC2,ELN,FLII,STAT3,TAP1,TAP2,TAPBP,GP1BB,TCF3,CLIP2,LIMK1
GO: Biological Process	GO:0009126	purine nucleoside monophosphate metabolic process		7.746E-12	6.516E-8	1.761E-9	1.693E-8	66	280	ADSL,MIF,AK1,ALDOA,MPP2,AMPD2,GADD45GIP1,UQCC3,FLCN,ATP5F1D,ATP5F1E,ATP5MC2,ATP5MC3,ATP5ME,ATP6V1B2,ATP5PO,BAD,NDUFA1,NDUFA2,NDUFA3,NDUFA6,NDUFA8,NDUFB2,NDUFB6,NDUFB7,NDUFB8,NDUFB10,NDUFV1,NDUFS6,NDUFS8,NDUFV3,IER3,NT5E,PFAS,PFKL,UQCR10,NDUFB11,DDIT4,COX5B,NDUFS7,DLG4,ENO1,ENO2,TCIRG1,SDHC,SIRT6,ATP5MG,OGDHL,UQCRQ,GALK1,GART,STAT3,NT5C1A,NDUFA12,SURF1,UQCR11,GPD1,GUK1,PARK7,UQCRC1,HSPA1A,HSPA1B,N…
GO: Biological Process	GO:0009206	purine ribonucleoside triphosphate biosynthetic process		4.129E-4	1.000E0	1.772E-2	1.704E-1	15	59	ALDOA,UQCC3,FLCN,ATP5F1D,ATP5F1E,ATP5MC2,ATP5MC3,ATP5ME,ATP5PO,NME2,NME6,TCIRG1,ATP5MG,STAT3,SURF1
GO: Biological Process	GO:0006614	SRP-dependent cotranslational protein targeting to membrane		2.115E-20	1.779E-16	1.779E-16	1.711E-15	44	94	RPL10A,SRPRB,RPL36,RPL3,RPL6,RPL7A,RPL8,RPL11,RPL15,RPL18,RPL27,RPL27A,RPL28,RPL31,RPL35A,RPL37,RPL37A,RPL39,RPL41,RPLP0,RPLP1,RPLP2,RPS2,RPS3,RPS4X,RPS5,RPS8,RPS9,RPS10,RPS12,RPS15,RPS15A,RPS16,RPS20,RPS21,RPS23,RPS26,RPS27A,RPS28,RPS29,FAU,SRP54,ZFAND2B,RPSA
GO: Biological Process	GO:0051962	positive regulation of nervous system development		4.224E-4	1.000E0	1.804E-2	1.734E-1	76	531	ADRA2C,MIF,NLGN2,FOXO6,ENC1,APOE,CPNE5,ARHGDIA,ADGRB1,NBL1,EIF2B2,NME2,MYRF,NOTCH1,HAP1,CAMK2B,OXTR,PALM,NUMBL,ANAPC2,NTN1,PLXNB1,NSMF,KDM4A,CTNNB1,MAP2K2,CLSTN3,DBN1,PTBP1,PTPRF,RNF10,MUL1,DVL1,RET,FBXO31,OLIG2,SEZ6,KATNB1,HMG20B,FES,FGFR1,BAIAP2,CX3CL1,FOXG1,RGS14,TRIM32,ZNF335,SMARCD3,SMO,NKX6-2,SPINT1,SRF,GFAP,MAPK8IP3,STK11,PRPF19,TCF3,OBSL1,GRN,PTPN5,TIMP2,LRRC24,LRTM2,PLXNB2,FLRT1,VIM,WNT2…
GO: Cellular Component	GO:0031428	box C/D snoRNP complex		1.063E-3	1.000E0	1.820E-2	1.367E-1	4	6	SNU13,RRP9,FBLL1,FBL
GO: Biological Process	GO:0043618	regulation of transcription from RNA polymerase II promoter in response to stress		2.654E-5	2.233E-1	1.846E-3	1.774E-2	18	64	MT3,ATF4,NOTCH1,ATF6B,MAPK7,EGLN2,RPS27A,KLF2,CITED2,HIF1AN,GCN1,ELOB,HIF3A,TMBIM6,PPP1R15A,UBC,HSPA5,JUN
GO: Biological Process	GO:0006986	response to unfolded protein		2.655E-5	2.233E-1	1.846E-3	1.774E-2	35	174	ACADVL,AMFR,ATF4,BAX,CCND1,CALR,SERPINH1,SRPRB,CHAC1,ATF6B,KLHDC3,DCTN1,CTDSP2,PDIA6,STUB1,CXXC1,TMEM129,RACK1,HYOU1,SYVN1,MYDGF,TMBIM6,TLN1,SEC61G,PPP1R15A,SDF2L1,DNAJB2,HSPA1A,HSPA5,HSPB1,HSPE1,WFS1,ZBTB17,MANF,LMNA
GO: Biological Process	GO:0007612	learning		4.388E-4	1.000E0	1.864E-2	1.793E-1	30	162	ADCY3,SLC12A5,ATP1A3,SYNGAP1,NPTX2,NRGN,NTS,PDE1B,NRXN2,COMT,CRH,RIN1,EIF4A3,DLG4,PPP1R1B,RGS14,SLC8A2,JPH4,SRF,C1QL1,STRA6,GRM4,MAPK8IP2,HRH3,RIC8A,HTR6,SHANK3,PAK6,JUN,BTG2
GO: Biological Process	GO:0043620	regulation of DNA-templated transcription in response to stress		2.774E-5	2.333E-1	1.913E-3	1.839E-2	19	70	MT3,ATF4,NOTCH1,ATF6B,MAPK7,EGLN2,RPS27A,KLF2,CITED2,HIF1AN,RGS14,GCN1,ELOB,HIF3A,TMBIM6,PPP1R15A,UBC,HSPA5,JUN
GO: Biological Process	GO:0043085	positive regulation of catalytic activity		4.567E-4	1.000E0	1.931E-2	1.856E-1	194	1588	ACVR2B,ADCY3,ADCY5,ADCYAP1R1,MEN1,FZD8,ADORA2A,ADPRH,ADRA2A,ADRA2C,MIF,MAP3K10,AKT1,ARHGEF37,MMP14,DOCK6,MMP15,MMP17,PREX1,ALOX5AP,ADCY4,GIT1,DBNL,APOE,SPTBN4,RHOC,RHOG,ARHGDIA,ARHGDIG,MT3,LAMTOR4,RANGRF,FLCN,IRS2,BAD,FADD,BAX,CCND1,BCR,SYNGAP1,CDK5R1,EIF2B4,EIF2B2,NOS1,NOS3,DIRAS1,CAMK2B,MAP3K6,CCNB1,CCND3,CD81,ARHGAP33,CDKN1A,RCC1,TAOK2,PIM1,PIK3R2,ANAPC2,PLCB2,PLXNB1,ARHGEF19,PLEKHG4,POR,TBC1D…
GO: Biological Process	GO:0055114	oxidation-reduction process		4.606E-4	1.000E0	1.937E-2	1.862E-1	129	996	ASPHD1,ACAA1,ACACB,ACADS,ACADVL,CYGB,MDH2,ADSL,AKT1,ALDH2,ALDOA,ALOX5AP,AOC2,AKR7A2,MT3,UQCC3,FLCN,IRS2,BAX,BCKDHA,NDUFA1,NDUFA2,NDUFA3,NDUFA6,NDUFA8,NDUFB2,NDUFB6,NDUFB7,NDUFB8,NDUFB10,NDUFV1,NDUFS6,NDUFS8,NDUFV3,BLVRB,NOS1,NOS3,CBR1,CBR3,CBS,PCK2,TBRG4,PFKL,UQCR10,GRHPR,PYCR2,SMOX,TXN2,PLOD1,NDUFB11,COX5B,POR,FADS6,CRYM,P4HTM,SLC25A10,CTBP1,KDM4A,PRODH,CYB561,CYBA,NDUFS7,DBI,RETSAT,PHGDH,NQO1,P…
GO: Biological Process	GO:0006613	cotranslational protein targeting to membrane		6.933E-19	5.832E-15	1.944E-15	1.869E-14	44	101	RPL10A,SRPRB,RPL36,RPL3,RPL6,RPL7A,RPL8,RPL11,RPL15,RPL18,RPL27,RPL27A,RPL28,RPL31,RPL35A,RPL37,RPL37A,RPL39,RPL41,RPLP0,RPLP1,RPLP2,RPS2,RPS3,RPS4X,RPS5,RPS8,RPS9,RPS10,RPS12,RPS15,RPS15A,RPS16,RPS20,RPS21,RPS23,RPS26,RPS27A,RPS28,RPS29,FAU,SRP54,ZFAND2B,RPSA
GO: Biological Process	GO:0030030	cell projection organization		4.701E-4	1.000E0	1.959E-2	1.884E-1	176	1423	GPRIN1,SLC12A5,ADORA2A,UNC5A,MIF,IGSF9,AKT1,NLGN2,ULK1,KIF17,PREX1,RSPH9,LRFN1,FOXO6,GIT1,ENC1,DBNL,APOE,CPNE5,BLOC1S2,ARF6,SPTBN4,RHOG,ARHGDIA,MT3,SSNA1,MYH9,ADGRB1,NBL1,SYNGAP1,CCDC13,CDK5R1,EIF2B2,WRAP73,NME2,NOTCH1,DDR1,HAP1,CAMK2B,PALM,NUMBL,CHAT,SLC9A3R1,ANAPC2,NTN1,PLXNA1,CNP,PLXNB1,MINK1,SH2B1,TBC1D13,TBC1D10B,NSMF,CSNK1D,CSPG4,PRKCD,PRKCSH,CROCC,MAP2K2,KIF26A,LRFN3,DBN1,PTBP1,PHGDH,SEMA4…
GO: Biological Process	GO:0060856	establishment of blood-brain barrier		4.705E-4	1.000E0	1.959E-2	1.884E-1	6	12	MXRA8,ADGRA2,CTNNB1,MFSD2A,WNT7A,WNT7B
GO: Molecular Function	GO:0016655	oxidoreductase activity, acting on NAD(P)H, quinone or similar compound as acceptor		4.660E-7	1.067E-3	1.974E-4	1.641E-3	20	60	NDUFA1,NDUFA2,NDUFA3,NDUFA6,NDUFA8,NDUFB2,NDUFB6,NDUFB7,NDUFB8,NDUFB10,NDUFV1,NDUFS6,NDUFS8,NDUFV3,CBR1,NDUFS7,NQO1,DCXR,DHRS4,NDUFA12
GO: Molecular Function	GO:0005112	Notch binding		5.175E-7	1.184E-3	1.974E-4	1.641E-3	11	20	NOTCH1,NOTCH4,CCN3,CHAC1,DLL4,NCOR2,DTX1,EGFL7,HIF1AN,JAG2,DLL1
GO: Cellular Component	GO:0030424	axon		9.137E-5	9.384E-2	1.997E-3	1.500E-2	82	567	LMTK3,ADORA2A,ADRA2C,GRK2,IGSF9,HCN3,BLOC1S2,SPTBN4,MT3,ATP1A3,HCN2,CDK5R1,EIF2B2,CCN3,CAD,NRGN,HAP1,NTS,PEBP1,PALM,PDYN,CHAT,AP1S1,EPN1,PNOC,MAPK8IP1,COMT,MINK1,CRH,SLC32A1,CST3,LRFN3,DBN1,PTPRN,PARD6A,SV2A,NECTIN1,PYGB,DLG4,MUL1,SLC12A6,RANGAP1,RAP1GAP,DVL1,TPGS1,RET,MYH14,SLC38A7,TNK2,KATNB1,WDR81,RXRA,RAPGEF3,FKBP4,CIB1,SMO,SOD1,GAD1,SARM1,BLOC1S1,NCDN,MAPK8IP3,C1QL1,SRCIN1,GRM4,NCS1,PTPN5,TN…
GO: Cellular Component	GO:0005840	ribosome		5.856E-18	6.014E-15	2.005E-15	1.506E-14	69	235	GADD45GIP1,MT3,MRPL15,JRK,RPL10A,SNU13,RPL36,MRPS16,MRPS18A,MRPL4,MRPS7,EEF2,MRTO4,IMP3,RPL3,RPL6,RPL7A,RPL8,RPL11,RPL15,RPL18,MTG1,RPL27,RPL27A,RPL28,RPL31,RPL35A,RPL36AL,RPL37,RPL37A,RPL39,RPL41,RPLP0,RPLP1,RPLP2,MRPL12,MRPS12,RPS2,RPS3,RPS4X,RPS5,RPS8,RPS9,RPS10,RPS12,MRPL27,RPS15,RPS15A,RPS16,RPS20,RPS21,RPS23,RPS26,RPS27A,RPS28,RPS29,FAU,RACK1,MRPL28,NHP2,MRPL17,GCN1,HBA2,MRPL14,MRPS24,MRPL3…
GO: Molecular Function	GO:0003735	structural constituent of ribosome		8.770E-20	2.007E-16	2.007E-16	1.669E-15	69	216	SLC25A29,SLC25A5,MRPL15,RPL10A,SLC25A3,RPL36,SLC25A10,SLC25A38,SLC25A42,MRPS16,SLC25A51,MRPS18A,MRPL4,SLC25A22,MRPS7,MRTO4,IMP3,RPL3,RPL6,RPL7A,RPL8,RPL11,RPL15,RPL18,RPL27,RPL27A,RPL28,RPL31,RPL35A,RPL36AL,RPL37,RPL37A,RPL39,RPL41,RPLP0,RPLP1,RPLP2,MRPL12,MRPS12,RPS2,RPS3,RPS4X,RPS5,SLC25A34,RPS8,RPS9,RPS10,RPS12,MRPL27,RPS15,RPS15A,RPS16,RPS20,RPS21,RPS23,RPS26,RPS27A,RPS28,RPS29,FAU,MRPL28,MRP…
GO: Biological Process	GO:0006091	generation of precursor metabolites and energy		2.952E-5	2.483E-1	2.019E-3	1.941E-2	64	393	ACADVL,MDH2,ADSL,MIF,AKT1,ALDOA,GADD45GIP1,MT3,UQCC3,FLCN,IRS2,ATP5F1D,BAX,NDUFA1,NDUFA2,NDUFA3,NDUFA6,NDUFA8,NDUFB2,NDUFB6,NDUFB7,NDUFB8,NDUFB10,NDUFV1,NDUFS6,NDUFS8,NDUFV3,IER3,TBRG4,PFKL,UQCR10,SLC25A3,NDUFB11,DDIT4,COX5B,CYB561,NDUFS7,PYGB,SCO2,COX17,STK40,ENO1,ENO2,NHLRC1,RPS27A,SDHB,SDHC,MYBBP1A,SIRT6,OGDHL,UQCRQ,GAA,GALK1,BLOC1S1,STAT3,NDUFA12,SURF1,UQCR11,GPD1,PARK7,UBC,UQCRC1,VGF,NDUFA11
GO: Biological Process	GO:0072599	establishment of protein localization to endoplasmic reticulum		9.646E-19	8.114E-15	2.029E-15	1.950E-14	45	106	RPL10A,SRPRB,RPL36,RPL3,RPL6,RPL7A,RPL8,RPL11,RPL15,RPL18,RPL27,RPL27A,RPL28,RPL31,RPL35A,RPL37,RPL37A,RPL39,RPL41,RPLP0,RPLP1,RPLP2,RPS2,RPS3,RPS4X,RPS5,RPS8,RPS9,RPS10,RPS12,RPS15,RPS15A,RPS16,RPS20,RPS21,RPS23,RPS26,RPS27A,RPS28,RPS29,FAU,SRP54,SEC61G,ZFAND2B,RPSA
GO: Biological Process	GO:2001233	regulation of apoptotic signaling pathway		2.991E-5	2.516E-1	2.029E-3	1.951E-2	66	409	ADORA2A,MIF,AKT1,MNT,SLC25A5,BMF,FLCN,CCAR2,HYAL2,HRK,PELI3,BAD,FADD,BAX,IER3,NOS3,CAMK2B,CDKN2D,SLC9A3R1,NLE1,MAPK8IP1,PLEKHF1,G0S2,ZNF385A,DYNLL2,PRKCD,CTNNB1,MAPK7,DAPK3,DAXX,TMEM161A,PIH1D1,MUL1,RAD9A,FIS1,PAM16,RET,RPS3,RACK1,FGFR1,CX3CL1,AGAP2,HYOU1,SIVA1,RBCK1,PIAS4,TRIM32,SYVN1,FAIM2,SOD1,STX4,ERP29,GRINA,TMBIM6,GSN,GSTP1,TPT1,PARK7,HSPA1A,HSPA1B,HSPB1,WFS1,YWHAG,JAK3,ITM2C,LMNA
GO: Cellular Component	GO:0005759	mitochondrial matrix		9.497E-5	9.754E-2	2.032E-3	1.526E-2	65	425	CLPP,ACADS,ACADVL,MDH2,ALDH2,SLC25A5,GADD45GIP1,ARL2,MRPL15,NUDT1,CCAR2,ATP5F1D,ATP5F1E,BCAT2,BCKDHA,NDUFS8,PCK2,PYCR2,TXN2,POLRMT,PARS2,PRODH,NDUFS7,SARDH,CARS2,CHPF,SCO2,MRPS16,PAM16,MRPS18A,MRPS7,MTG1,GLRX5,MRPL12,MRPS12,RPS3,MRPL27,ALKBH7,FPGS,SHMT2,MRPL28,MRPL17,GRPEL1,OGDHL,COASY,SOD1,BLOC1S1,GCSH,ACOT2,MLYCD,HSD17B10,HADH,ARL2BP,PARK7,HMGCL,TST,TUFM,HSPE1,TWNK,MRPS24,MRPL38,MRPL9,IBA57,IVD…
GO: Biological Process	GO:0009145	purine nucleoside triphosphate biosynthetic process		5.015E-4	1.000E0	2.078E-2	1.998E-1	15	60	ALDOA,UQCC3,FLCN,ATP5F1D,ATP5F1E,ATP5MC2,ATP5MC3,ATP5ME,ATP5PO,NME2,NME6,TCIRG1,ATP5MG,STAT3,SURF1
GO: Cellular Component	GO:0031252	cell leading edge		1.243E-3	1.000E0	2.093E-2	1.573E-1	56	389	SLC12A5,ADORA2A,UNC5A,ANXA2,DBNL,ARF6,ATF4,ATP6V1B2,MYH9,HCN2,LDB1,NME2,PALM,SLC9A3R1,SH2B1,CSPG4,CTNNB1,PIEZO1,DBN1,DCTN1,PARD6A,TESC,RAC3,EPHA2,RASGRP2,SPRY2,ABI3,RPS3,APC2,RAPGEF3,HAX1,BAIAP2,CDC42BPG,CIB1,ASAP3,SLC9A1,FSCN1,INPP5J,DDN,MAPK8IP3,STX4,CARMIL2,SRCIN1,GSN,CDC37,TLN1,SCRIB,ARFIP2,AMOTL1,VASP,VIM,ITGA5,ITGB4,ITGB5,SPRY4,SPATA13
GO: Biological Process	GO:0006414	translational elongation		3.124E-5	2.628E-1	2.103E-3	2.021E-2	29	134	GADD45GIP1,MRPL15,GTPBP1,GTPBP2,EIF4A3,AURKAIP1,MRPS16,MRPS18A,MRPL4,MRPS7,EEF1B2,EEF2,IMP3,RPLP1,RPLP2,MRPL12,MRPS12,RPS5,RPS9,MRPL27,MRPL28,MRPL17,TUFM,MRPL14,MRPS24,MRPL38,MRPL9,MRPL52,VARS2
GO: Biological Process	GO:0006754	ATP biosynthetic process		5.120E-4	1.000E0	2.111E-2	2.030E-1	13	48	ALDOA,UQCC3,FLCN,ATP5F1D,ATP5F1E,ATP5MC2,ATP5MC3,ATP5ME,ATP5PO,TCIRG1,ATP5MG,STAT3,SURF1
GO: Biological Process	GO:0051259	protein complex oligomerization		3.162E-5	2.660E-1	2.111E-3	2.030E-2	82	539	CLPP,KCTD13,ACACB,ACADS,HIST1H4I,ADSL,HIST1H4A,HIST1H4D,HIST1H4F,HIST1H4C,HIST1H4H,MIF,C1QTNF1,ALAD,ALDOA,ALOX5AP,AMFR,ANXA2,BMF,ASL,HRK,FADD,BAX,FGFRL1,SQSTM1,NME2,PFKL,GRHPR,KCTD15,DCTPP1,COL1A2,COL6A2,PPP5C,SCUBE3,PRKCSH,CTNNB1,LZTS3,KEAP1,PEX5,DPAGT1,DVL2,FIS1,TMEM120A,TRIM28,KCTD10,DCXR,RXRA,RXRG,RACK1,MIEF2,SHMT2,SLC9A1,TYSND1,STK11,GJB1,DHRS4,MLC1,EHD1,GNA11,TGM2,HSD17B10,TNFRSF1A,HBA2,HBB…
GO: Biological Process	GO:0009124	nucleoside monophosphate biosynthetic process		2.399E-6	2.018E-2	2.124E-4	2.042E-3	25	94	ADSL,AK1,ALDOA,AMPD2,UQCC3,FLCN,ATP5F1D,ATP5F1E,ATP5MC2,ATP5MC3,ATP5ME,ATP5PO,CAD,PFAS,UCK1,UCKL1,TCIRG1,ATP5MG,GART,STAT3,SURF1,UMPS,IMPDH1,IMPDH2,ADSSL1
GO: Biological Process	GO:0009260	ribonucleotide biosynthetic process		2.430E-6	2.044E-2	2.129E-4	2.047E-3	51	268	ACACB,ADCY3,ADCY5,ADCYAP1R1,ADORA2A,ADRA2A,ADSL,AK1,ALDOA,AMPD2,ADCY4,APLP1,APOE,UQCC3,FLCN,ATP5F1D,ATP5F1E,ATP5MC2,ATP5MC3,ATP5ME,ATP5PO,NME2,NOS1,NOS3,CAD,PALM,PFAS,CRH,UCK1,UCKL1,PANK4,NME6,RAMP2,TCIRG1,ATP5MG,COASY,GART,STAT3,RUNDC3A,SURF1,GNAI2,GNG7,TIMP2,GUK1,HRH3,UMPS,HTR1B,WFS1,IMPDH1,IMPDH2,ADSSL1
GO: Biological Process	GO:0006520	cellular amino acid metabolic process		3.217E-5	2.706E-1	2.131E-3	2.049E-2	65	402	MARS,ACY1,LRRC47,MPST,ASL,ATF4,BCAT2,BCKDHA,EIF2B4,EIF2B2,NOS1,NOS3,CAD,OAZ1,CBS,KYAT1,PFAS,CKB,PYCR2,PLOD1,COMT,PARS2,CRYM,PRODH,EIF4A3,PSMA7,PSMB5,PSMB6,PSMB8,PSMB10,PSMC3,PSMD3,PSMD4,PHGDH,NQO1,SARDH,CARS2,QDPR,EGLN2,ASPG,DALRD3,FARSA,FPGS,SHMT2,SLC7A4,SLC19A1,GAD1,GAMT,SPR,GART,SLC46A1,ALDH1L1,GCSH,GGT5,ICMT,HSD17B10,PARK7,HMGCL,WARS,ATCAY,IVD,PYCR3,ADSSL1,AIMP2,VARS2
GO: Cellular Component	GO:0030055	cell-substrate junction		1.660E-12	1.705E-9	2.132E-10	1.601E-9	85	403	FZD1,MMP14,GIT1,ARF6,RHOB,RHOG,MYH9,RPL10A,BSG,NME2,CALR,CCND3,CD81,CD151,SLC9A3R2,PIK3R2,ZFYVE21,PLEC,CNN2,CSPG4,CSRP2,CTNNB1,MAP2K2,CYBA,TES,KEAP1,MRC2,ARPC1B,EPHA2,RPL3,RPL6,RPL7A,RPL8,RPL18,RPL27,RPL31,RPL37A,RPLP0,RPLP1,RPLP2,RPS2,RPS3,RPS4X,RPS5,RPS8,RPS9,RPS10,RPS15,RPS16,RPS29,FES,SDC4,FLII,ITGA11,HYOU1,ASAP3,LIMS2,SLC9A1,FZD2,PDLIM2,TRIOBP,TNS2,SRCIN1,GSN,CDC42EP1,TGM2,TLN1,TSPAN4,HMGA1,…
GO: Cellular Component	GO:0043198	dendritic shaft		1.288E-3	1.000E0	2.133E-2	1.603E-1	14	60	SLC12A5,GRK2,NLGN2,PREX1,CNIH2,HCN2,SYNGAP1,CTNNB1,DBN1,KIRREL1,SEZ6,INPP5J,JPH4,GRM4
GO: Biological Process	GO:0046700	heterocycle catabolic process		6.853E-13	5.765E-9	2.135E-10	2.053E-9	96	464	MGAT1,MIF,KHSRP,NUDT1,LSM2,BAX,RPL10A,BLVRB,IER3,NT5E,NTHL1,OGG1,KYAT1,PDE1B,LSM4,DCTPP1,EXOSC4,CNP,DDIT4,RPL36,GTPBP1,PPP1R8,GTPBP2,MAPK7,DHX34,PRODH,EIF4A3,PTBP1,DFFA,CANT1,DNASE2,DXO,UPF1,RNH1,MRTO4,ENDOG,RPL3,RPL6,RPL7A,RPL8,RPL11,RPL15,RPL18,NUDT18,RPL27,RPL27A,RPL28,RPL31,RPL35A,RPL37,RPL37A,RPL39,RPL41,RPLP0,RPLP1,RPLP2,RPS2,RPS3,RPS4X,RPS5,RPS8,RPS9,RPS10,RPS12,RPS15,RPS15A,RPS16,RPS20,RP…
GO: Biological Process	GO:0022900	electron transport chain		1.779E-8	1.496E-4	2.137E-6	2.055E-5	31	107	UQCC3,NDUFA1,NDUFA2,NDUFA3,NDUFA6,NDUFA8,NDUFB2,NDUFB6,NDUFB7,NDUFB8,NDUFB10,NDUFV1,NDUFS6,NDUFS8,NDUFV3,UQCR10,NDUFB11,COX5B,CYB561,NDUFS7,SCO2,SDHB,SDHC,MYBBP1A,UQCRQ,NDUFA12,UQCR11,GPD1,PARK7,UQCRC1,NDUFA11
GO: Biological Process	GO:0007611	learning or memory		5.212E-4	1.000E0	2.139E-2	2.056E-1	44	271	MDK,ADCY3,SLC12A5,AMFR,FOXO6,ATP1A3,SYNGAP1,NPTX2,NRGN,NTS,OXTR,PDE1B,CHAT,NRXN2,COMT,ZNF385A,CRH,RIN1,EIF4A3,DBI,DLG4,EIF4EBP2,PPP1R1B,FEN1,RGS14,SLC8A2,JPH4,SRF,C1QL1,EHMT2,STRA6,GRM4,THRA,MAPK8IP2,HRH3,RIC8A,HTR6,SHANK3,PAK6,ITGA5,ITPR3,JUN,BTG2,LAMB1
GO: Biological Process	GO:0034660	ncRNA metabolic process		7.198E-13	6.055E-9	2.163E-10	2.079E-9	110	563	MARS,WDR18,LRRC47,METTL1,DHX37,NOB1,KHSRP,RPL10A,BYSL,SNU13,RRP9,DEDD,TRMT61A,ABT1,TSEN34,CPSF1,NOC4L,TSR3,EXOSC4,MRM2,RPL36,DDX49,POLR2E,POLR2I,POLR2K,POLR2L,PARS2,CSNK1D,FBLL1,EIF4A3,INTS1,INTS11,CARS2,PIH1D1,DALRD3,MRTO4,IMP3,RPL3,RPL6,RPL7A,RPL8,RBFA,RPL11,RPL15,RPL18,RPL27,RPL27A,RPL28,RPL31,RPL35A,RPL37,RPL37A,RPL39,RPL41,RPLP0,RPLP1,RPLP2,FBL,RPS2,RPS3,RPS4X,RPS5,RPS8,RPS9,RPS10,RPS12,RPS1…
GO: Biological Process	GO:1901566	organonitrogen compound biosynthetic process		1.546E-17	1.300E-13	2.167E-14	2.084E-13	240	1444	ACACB,MARS,MIF4GD,ADCY3,ADCY5,ADCYAP1R1,LRRC47,ADORA2A,ADRA2A,ADSL,AP2A1,AK1,AKT1,ALAD,SLC25A29,ALDOA,AMPD2,ADCY4,SLC25A5,ENC1,NDST2,APEH,APLP1,CHST1,APOE,GADD45GIP1,PDXK,MRPL15,ORMDL2,UQCC3,ASL,FLCN,ATF4,EIF3B,EIF3F,EIF3I,ATP5F1D,ATP5F1E,ATP5MC2,ATP5MC3,ATP5ME,ATP5PO,BCAT2,RPL10A,NFE2L1,EIF2B4,EIF2B2,SNU13,NME2,NOS1,NOS3,CAD,HAP1,CALR,NT5E,OAZ1,CBS,KYAT1,CCND3,FURIN,PALM,PFAS,CHAT,SLC25A3,PYCR2,…
GO: Cellular Component	GO:0031966	mitochondrial membrane		3.609E-11	3.707E-8	2.180E-9	1.638E-8	121	694	ACACB,ACADS,ACADVL,MDH2,TOMM5,SLC25A29,MPST,SLC25A5,BMF,MT3,MRPL15,UQCC3,ASL,ATP5F1D,ATP5F1E,ATP5MC2,ATP5MC3,ATP5ME,ATP5PO,CDS2,BAD,BAX,NDUFA1,NDUFA2,NDUFA3,NDUFA6,NDUFA8,NDUFB2,NDUFB6,NDUFB7,NDUFB8,NDUFB10,NDUFV1,NDUFS6,NDUFS8,NDUFV3,NME2,NOS1,NRGN,PEBP1,UQCR10,PHB,SLC25A3,CNP,MAPK8IP1,NDUFB11,TOMM7,COX5B,NDUFAF3,SLC25A10,PRODH,ROMO1,NDUFS7,SLC25A38,AURKAIP1,DMPK,MUL1,SCO2,SLC25A42,NLRX1,MRPS16,…
GO: Biological Process	GO:0009201	ribonucleoside triphosphate biosynthetic process		3.339E-5	2.809E-1	2.189E-3	2.105E-2	18	65	ALDOA,UQCC3,FLCN,ATP5F1D,ATP5F1E,ATP5MC2,ATP5MC3,ATP5ME,ATP5PO,NME2,CAD,UCK1,UCKL1,NME6,TCIRG1,ATP5MG,STAT3,SURF1
GO: Biological Process	GO:0044092	negative regulation of molecular function		3.357E-5	2.824E-1	2.189E-3	2.105E-2	154	1157	ACACB,PPP1R14A,LMTK3,ELFN2,MEN1,ADORA2A,ADRA2A,AES,MAP3K10,MLLT1,AKT1,ANXA2,APOE,ARL2,MT3,CCAR2,IRS2,HYAL2,BAX,NFKBIA,EIF2B4,NFKBIL1,C4B,NOS1,NOS3,NOTCH1,WFDC1,OAZ1,AIP,SERPINH1,CCNB1,PEBP1,FURIN,PALM,CDKN1A,CDKN2D,CBARP,CACTIN,SLC9A3R1,PIM1,ANAPC2,NLE1,BRMS1,MAPK8IP1,POR,PPP1R8,PTPA,CSK,CST3,CSTB,PRKCD,MAPK7,EIF4A3,PSMA7,INTS1,PSMB5,PSMB6,PSMB8,PSMB10,PSMC3,PSMD3,PSMD4,KEAP1,DBN1,PTPRF,NQO1,PPP1…
GO: Biological Process	GO:0034655	nucleobase-containing compound catabolic process		4.751E-14	3.997E-10	2.220E-11	2.135E-10	92	418	MGAT1,MIF,KHSRP,NUDT1,LSM2,BAX,RPL10A,IER3,NT5E,NTHL1,OGG1,PDE1B,LSM4,DCTPP1,EXOSC4,CNP,DDIT4,RPL36,GTPBP1,PPP1R8,GTPBP2,MAPK7,DHX34,EIF4A3,PTBP1,DFFA,CANT1,DNASE2,DXO,UPF1,RNH1,MRTO4,ENDOG,RPL3,RPL6,RPL7A,RPL8,RPL11,RPL15,RPL18,NUDT18,RPL27,RPL27A,RPL28,RPL31,RPL35A,RPL37,RPL37A,RPL39,RPL41,RPLP0,RPLP1,RPLP2,RPS2,RPS3,RPS4X,RPS5,RPS8,RPS9,RPS10,RPS12,RPS15,RPS15A,RPS16,RPS20,RPS21,RPS23,RPS26,RP…
GO: Cellular Component	GO:0070161	anchoring junction		1.983E-12	2.036E-9	2.226E-10	1.672E-9	99	503	FZD1,MMP14,GIT1,ARF6,SPTBN4,RHOB,RHOG,MYH9,RPL10A,BSG,NME2,NOTCH1,CALR,CCND3,OXTR,CD81,CD151,SLC9A3R2,PIK3R2,ZFYVE21,PLEC,CNN2,CSPG4,CSRP2,CTNNB1,MAP2K2,CYBA,TES,KEAP1,MRC2,NECTIN1,ARPC1B,EPHA2,TNK2,RPL3,RPL6,RPL7A,RPL8,RPL18,RPL27,RPL31,RPL37A,RPLP0,RPLP1,RPLP2,RPS2,RPS3,RPS4X,RPS5,RPS8,RPS9,RPS10,RPS15,RPS16,RPS29,FES,SDC4,FLII,ITGA11,HYOU1,TCHP,ASAP3,LIMS2,SLC9A1,FZD2,PERP,KAZN,PDLIM2,TRIOBP,T…
GO: Cellular Component	GO:0005924	cell-substrate adherens junction		2.168E-12	2.226E-9	2.226E-10	1.672E-9	84	398	FZD1,MMP14,GIT1,ARF6,RHOB,RHOG,MYH9,RPL10A,BSG,NME2,CALR,CCND3,CD81,CD151,SLC9A3R2,PIK3R2,ZFYVE21,PLEC,CNN2,CSPG4,CSRP2,CTNNB1,MAP2K2,CYBA,TES,KEAP1,MRC2,ARPC1B,EPHA2,RPL3,RPL6,RPL7A,RPL8,RPL18,RPL27,RPL31,RPL37A,RPLP0,RPLP1,RPLP2,RPS2,RPS3,RPS4X,RPS5,RPS8,RPS9,RPS10,RPS15,RPS16,RPS29,FES,SDC4,FLII,ITGA11,HYOU1,ASAP3,LIMS2,SLC9A1,FZD2,PDLIM2,TRIOBP,TNS2,SRCIN1,GSN,CDC42EP1,TGM2,TLN1,TSPAN4,HMGA1,…
GO: Biological Process	GO:0061024	membrane organization		1.570E-9	1.321E-5	2.239E-7	2.153E-6	167	1091	ADPRH,MFGE8,AKT1,NLGN2,DOC2B,VPS18,SLC25A5,MCFD2,ANXA2,CNIH2,BMF,LEMD2,APOE,BLOC1S2,ARF6,SPTBN4,RHOG,MT3,UQCC3,RANGRF,SSNA1,DCHS1,VAMP8,HYAL2,MYH9,BAD,BAX,BANF1,SYNGAP1,RPL10A,CDK5R1,IER3,BSG,MYRF,CACNB1,CCNB1,HGS,PALM,CHMP1A,RAB11B,SRPRB,TAOK2,AP2S1,SLC9A3R1,NRXN2,PIK3R2,PEX16,CNP,TRAPPC6A,TOMM7,RPL36,PLEKHF1,TBC1D13,TBC1D10B,SYNE3,SEC24C,CSK,CSNK1D,DYNLL2,CALY,PRKCD,TMED9,SYT12,DBN1,PEX5,DLG4,T…
GO: Cellular Component	GO:0044463	cell projection part		1.385E-3	1.000E0	2.257E-2	1.695E-1	139	1139	GPRIN1,SLC12A5,ADORA2A,UNC5A,ADRA2C,GRK2,AP2A1,AK1,AKT1,NLGN2,ALDOA,KIF17,PREX1,RSPH9,AMFR,CNIH2,HCN3,BLOC1S2,ARF6,SPTBN4,MT3,SSNA1,ATF4,ATP1A3,HCN2,SYNGAP1,CDK5R1,SQSTM1,SLC5A6,WRAP73,NOS1,CAD,NRGN,HAP1,CAMK2B,NTS,PEBP1,PALM,PDYN,CBARP,AP1S1,SLC9A3R1,EPN1,PNOC,MAPK8IP1,SPEF1,COMT,CRH,SLC32A1,PPP5C,CSPG4,DYNLL2,CTNNB1,CROCC,CLSTN3,LZTS3,PIEZO1,DBN1,PTBP1,PTH1R,PTPRF,PTPRN,PARD6A,SV2A,NECTIN1,KIF1…
GO: Biological Process	GO:0051130	positive regulation of cellular component organization		5.540E-4	1.000E0	2.262E-2	2.175E-1	158	1263	BAP1,MEN1,MFGE8,MIF,AKT1,NLGN2,PREX1,DOC2B,FOXO6,ANXA2,BMF,ENC1,APOE,CPNE5,ARF6,RHOG,ARHGDIA,ARL2,RANGRF,FHOD1,GLIPR2,BCL9L,HRK,AXL,BAD,ADGRB1,BAX,BCR,CDK5R1,NFATC2,EIF2B2,WRAP73,C4B,NME2,NOS1,NOTCH1,HAP1,CALR,CAMK2B,CCNB1,OXTR,PEBP1,PALM,CDC34,NUMBL,ANAPC2,BAMBI,NTN1,PLXNB1,TOMM7,SH2B1,DYNLL2,CALY,PRKCD,TMED9,CTBP1,CTNNB1,MAP2K2,CYBA,CLSTN3,PIEZO1,PSMC3,DAXX,DBN1,PTBP1,PTPRF,PIH1D1,MUL1,RAC3,RAP…
GO: Biological Process	GO:0060548	negative regulation of cell death		5.631E-4	1.000E0	2.288E-2	2.200E-1	129	1001	MDK,ADCYAP1R1,ADORA2A,MIF,AKT1,ALDH2,MNT,SLC25A5,MCFD2,BMF,CBX4,APOE,PDXK,ARHGDIA,MT3,CCAR2,ATF4,IRS2,AXL,PELI3,BAD,FADD,BAX,SYNGAP1,IER3,SQSTM1,NFKBIA,NME2,NOS1,NOS3,NOTCH1,NOTCH2,CCN3,OGG1,CBS,CDKN1A,CDKN2D,PHB,PIM1,NLE1,CNTFR,MAPK8IP1,POR,POU3F4,ZNF385A,KANK2,CRH,THOC6,PIM3,PPP5C,VSTM2L,CST3,PRKCD,KDM4A,CTNNB1,MAPK7,PSAP,INTS1,DAXX,DFFA,TMEM161A,NQO1,PIH1D1,RARG,TSC22D3,PAM16,EGR3,STK40,SPRY2,…
GO: Cellular Component	GO:0044429	mitochondrial part		4.309E-10	4.425E-7	2.329E-8	1.750E-7	154	987	CLPP,ACACB,ACADS,ACADVL,MDH2,TOMM5,ALDH2,SLC25A29,MPST,SLC25A5,BMF,GADD45GIP1,ARL2,MT3,MRPL15,UQCC3,NUDT1,ASL,CCAR2,ATP5F1D,ATP5F1E,ATP5MC2,ATP5MC3,ATP5ME,ATP5PO,CDS2,BAD,BAX,BCAT2,BCKDHA,NDUFA1,NDUFA2,NDUFA3,NDUFA6,NDUFA8,NDUFB2,NDUFB6,NDUFB7,NDUFB8,NDUFB10,NDUFV1,NDUFS6,NDUFS8,NDUFV3,NME2,NOS1,NRGN,PEBP1,PCK2,UQCR10,PHB,SLC25A3,PYCR2,TXN2,CNP,MAPK8IP1,NDUFB11,TOMM7,COX5B,NDUFAF3,POLRMT,PARS2,SL…
GO: Biological Process	GO:0042278	purine nucleoside metabolic process		1.716E-9	1.444E-5	2.379E-7	2.287E-6	73	364	ACACB,ADSL,MIF,AK1,ALDOA,MPP2,AMPD2,GADD45GIP1,UQCC3,FLCN,ATP5F1D,ATP5F1E,ATP5MC2,ATP5MC3,ATP5ME,ATP6V1B2,ATP5PO,BAD,NDUFA1,NDUFA2,NDUFA3,NDUFA6,NDUFA8,NDUFB2,NDUFB6,NDUFB7,NDUFB8,NDUFB10,NDUFV1,NDUFS6,NDUFS8,NDUFV3,IER3,NME2,NT5E,PFKL,UQCR10,NDUFB11,DDIT4,COX5B,NDUFS7,DLG4,PANK4,NME6,ENO1,ENO2,NUDT18,TCIRG1,SDHC,SIRT6,ATP5MG,OGDHL,UQCRQ,COASY,GALK1,GAMT,STAT3,NT5C1A,NDUFA12,SURF1,UQCR11,GPD1,MLY…
GO: Biological Process	GO:0009141	nucleoside triphosphate metabolic process		1.725E-9	1.451E-5	2.379E-7	2.287E-6	63	295	MIF,AK1,ALDOA,AMPD2,GADD45GIP1,UQCC3,NUDT1,FLCN,ATP5F1D,ATP5F1E,ATP5MC2,ATP5MC3,ATP5ME,ATP6V1B2,ATP5PO,BAD,NDUFA1,NDUFA2,NDUFA3,NDUFA6,NDUFA8,NDUFB2,NDUFB6,NDUFB7,NDUFB8,NDUFB10,NDUFV1,NDUFS6,NDUFS8,NDUFV3,IER3,NME2,CAD,PFKL,UQCR10,DCTPP1,NDUFB11,DDIT4,COX5B,NDUFS7,UCK1,UCKL1,NME6,ENO1,ENO2,TCIRG1,SDHC,SIRT6,ATP5MG,OGDHL,UQCRQ,GALK1,STAT3,NDUFA12,SURF1,UQCR11,GPD1,GUK1,PARK7,UQCRC1,HSPA1A,HSPA1B,…
GO: Biological Process	GO:0043604	amide biosynthetic process		4.327E-15	3.640E-11	2.426E-12	2.333E-11	146	780	MARS,MIF4GD,LRRC47,AKT1,SLC25A29,SLC25A5,ENC1,APEH,APLP1,GADD45GIP1,MRPL15,ORMDL2,ASL,ATF4,EIF3B,EIF3F,EIF3I,RPL10A,EIF2B4,EIF2B2,SNU13,CAD,HAP1,CALR,FURIN,SLC25A3,CHAC1,RPL36,ZNF385A,GTPBP1,PARS2,NCOR2,GTPBP2,SLC25A10,PRKCD,MAP2K2,EIF4A3,DAPK3,PTBP1,SLC25A38,AURKAIP1,CARS2,FAM57B,RAN,SLC25A42,MRPS16,UPF1,SLC25A51,DALRD3,MRPS18A,MRPL4,SLC25A22,MRPS7,EEF1B2,EEF2,EIF4EBP2,MRTO4,IMP3,RPL3,RPL6,RPL7A…
GO: Biological Process	GO:0016032	viral process		1.097E-11	9.228E-8	2.428E-9	2.335E-8	133	759	MFGE8,GRK2,VPS18,SLC25A5,APOE,GADD45GIP1,EIF3B,EIF3F,VAMP8,HYAL2,AXL,BAD,FADD,BAX,BANF1,RPL10A,NFKBIA,AP1M1,NOTCH1,FURIN,CD81,PCBP1,CHMP1A,RCC1,RPL36,POLR2E,POLR2I,POLR2K,POLR2L,THOC6,CTBP1,KDM4A,PSMA7,PSMB5,PSMB6,PSMB8,PSMB10,PSMC3,DAXX,PTBP1,PARD6A,UCKL1,NECTIN1,RAN,ACOT8,CHMP6,NLRX1,E4F1,VPS37B,EFNB3,TRIM28,EPHA2,RPL3,RPL6,RPL7A,RPL8,RPL11,RPL15,RPL18,RPL27,RPL27A,RPL28,RPL31,RPL35A,RPL37,RPL3…
GO: Biological Process	GO:0045333	cellular respiration		2.824E-6	2.376E-2	2.449E-4	2.355E-3	38	178	MDH2,ADSL,UQCC3,FLCN,BAX,NDUFA1,NDUFA2,NDUFA3,NDUFA6,NDUFA8,NDUFB2,NDUFB6,NDUFB7,NDUFB8,NDUFB10,NDUFV1,NDUFS6,NDUFS8,NDUFV3,TBRG4,UQCR10,NDUFB11,COX5B,NDUFS7,SCO2,SDHB,SDHC,MYBBP1A,OGDHL,UQCRQ,BLOC1S1,NDUFA12,SURF1,UQCR11,GPD1,PARK7,UQCRC1,NDUFA11
GO: Biological Process	GO:0048585	negative regulation of response to stimulus		3.810E-5	3.205E-1	2.451E-3	2.357E-2	194	1518	KCTD13,MEN1,FZD1,ADORA2A,ADRA2A,GRK2,AP2A1,AP2A2,AES,MIF,AKT1,C1QTNF1,MMP14,MNT,SLC25A5,ANXA2,BMF,LEMD2,CASTOR2,APOE,MT3,DLK2,FLCN,CCAR2,ATF4,HYAL2,BCL9L,PELI3,FADD,BAX,NBL1,FGFRL1,CCND1,BCR,SYNGAP1,IER3,NFKBIA,NFKBIB,NFKBIL1,NOS1,NOS3,NOTCH1,NOTCH4,CCN3,PGLYRP1,CALR,NT5E,CAMK2B,WFDC1,OGG1,PEBP1,HGS,PALM,CDC34,CDKN2D,PHB,SLC9A3R2,CACTIN,AP2S1,SLC9A3R1,NLE1,BAMBI,EPN1,NENF,CHAC1,MAPK8IP1,DDIT4,UBQ…
GO: Biological Process	GO:0035966	response to topologically incorrect protein		3.817E-5	3.211E-1	2.451E-3	2.357E-2	36	184	ACADVL,AMFR,ATF4,BAX,CCND1,CALR,SERPINH1,SRPRB,CHAC1,ATF6B,KLHDC3,DCTN1,CTDSP2,PDIA6,STUB1,CXXC1,TMEM129,RACK1,HYOU1,RNF126,SYVN1,MYDGF,TMBIM6,TLN1,SEC61G,PPP1R15A,SDF2L1,DNAJB2,HSPA1A,HSPA5,HSPB1,HSPE1,WFS1,ZBTB17,MANF,LMNA
GO: Biological Process	GO:0006402	mRNA catabolic process		5.538E-14	4.658E-10	2.452E-11	2.357E-10	60	218	KHSRP,LSM2,RPL10A,LSM4,EXOSC4,RPL36,GTPBP1,GTPBP2,DHX34,EIF4A3,PTBP1,DXO,UPF1,RNH1,MRTO4,RPL3,RPL6,RPL7A,RPL8,RPL11,RPL15,RPL18,RPL27,RPL27A,RPL28,RPL31,RPL35A,RPL37,RPL37A,RPL39,RPL41,RPLP0,RPLP1,RPLP2,RPS2,RPS3,RPS4X,RPS5,RPS8,RPS9,RPS10,RPS12,RPS15,RPS15A,RPS16,RPS20,RPS21,RPS23,RPS26,RPS27A,RPS28,RPS29,FAU,MEX3D,LSM7,AGO2,EDC4,EXOSC5,BTG2,RPSA
GO: Biological Process	GO:0006886	intracellular protein transport		1.140E-11	9.588E-8	2.458E-9	2.364E-8	177	1105	TOMM5,BAP1,FZD1,ADPRH,AP2A1,AP2A2,AKT1,KIF17,VPS18,ANXA2,RANBP3,RHOB,MT3,RANGRF,SSNA1,HYAL2,AUP1,RPL10A,CDK5R1,BSG,NFKBIA,NFKBIB,NFKBIL1,AP1M1,CCN3,CACNB1,CALR,OAZ1,AIP,OGG1,GRASP,HGS,PALM,AP4M1,CDKN1A,PEX10,SRPRB,TAOK2,AP1S1,AP2S1,SLC9A3R1,PIK3R2,SNX8,PEX16,BAMBI,SNX15,HOMER3,TOMM7,RPL36,TNPO2,TBC1D13,TBC1D10B,SEC24C,CSK,IPO13,PRKCD,TMED9,CTNNB1,MAPK7,GGA1,SNX17,KEAP1,PTPN14,PEX5,TESC,RAN,RANGAP…
GO: Cellular Component	GO:0005912	adherens junction		2.709E-12	2.782E-9	2.530E-10	1.900E-9	96	484	FZD1,MMP14,GIT1,ARF6,SPTBN4,RHOB,RHOG,MYH9,RPL10A,BSG,NME2,NOTCH1,CALR,CCND3,OXTR,CD81,CD151,SLC9A3R2,PIK3R2,ZFYVE21,PLEC,CNN2,CSPG4,CSRP2,CTNNB1,MAP2K2,CYBA,TES,KEAP1,MRC2,NECTIN1,ARPC1B,EPHA2,TNK2,RPL3,RPL6,RPL7A,RPL8,RPL18,RPL27,RPL31,RPL37A,RPLP0,RPLP1,RPLP2,RPS2,RPS3,RPS4X,RPS5,RPS8,RPS9,RPS10,RPS15,RPS16,RPS29,FES,SDC4,FLII,ITGA11,HYOU1,ASAP3,LIMS2,SLC9A1,FZD2,PDLIM2,TRIOBP,TNS2,SRCIN1,GSN,…
GO: Cellular Component	GO:0098796	membrane protein complex		1.576E-3	1.000E0	2.530E-2	1.900E-1	130	1059	ABCA2,TOMM5,FZD8,AP2A1,AP2A2,DOC2B,AMFR,VPS18,CNIH2,LAMTOR4,UQCC3,ATP1A3,VAMP8,ATP5F1D,ATP5F1E,ATP5MC2,ATP5MC3,ATP5ME,ATP6V1B2,MYH9,ATP5PO,AUP1,FADD,BAX,NDUFA1,NDUFA2,NDUFA3,NDUFA6,NDUFA8,HCN2,NDUFB2,NDUFB6,NDUFB7,NDUFB8,NDUFB10,NDUFV1,NDUFS6,NDUFS8,NDUFV3,AP1M1,CACNA1H,NOS1,CACNB1,CALR,AP5B1,AP4M1,CHMP1A,ATP6V1F,UQCR10,SRPRB,AP1S1,AP2S1,CLIC1,PIK3CD,PIK3R2,SNX8,FXYD1,CNTFR,NDUFB11,TOMM7,ATP6V1G1…
GO: Molecular Function	GO:0019843	rRNA binding		7.757E-7	1.776E-3	2.537E-4	2.109E-3	21	67	NOL12,CAVIN1,MRPS7,EEF2,MRTO4,IMP3,RPL3,RPL6,RPL8,RPL11,RPL37,RPL37A,RPLP0,RPLP1,RPLP2,RPS3,RPS4X,RPS5,RPS9,EMG1,TST
GO: Biological Process	GO:0007420	brain development		6.331E-4	1.000E0	2.554E-2	2.455E-1	101	755	MDK,MEN1,FZD1,ULK1,APLP1,MBD3,MT3,IRS2,MDGA1,AXL,BAD,BAX,BCR,CDK5R1,LDB1,PYGO2,BYSL,NNAT,NOTCH1,NRGN,HAP1,NT5E,CBS,OXTR,PAFAH1B3,NUMBL,ADGRG1,CKB,CNP,DDIT4,POU3F1,POU3F4,CRH,PITPNM1,SLC32A1,NCOR2,CSK,CTNNB1,DBI,PHGDH,SEMA4C,PEX5,MAFB,RAC3,RAN,ROGDI,SAMD4B,COX17,SEZ6L2,MAP1S,OLIG2,SEZ6,SOCS7,RAPGEF3,SCN5A,FGFR1,FOXG1,FOXJ1,ATF5,PHLDA1,FPGS,ARX,CCDC85C,BCAN,SIX3,ZNF335,SLIT1,SMO,UQCRQ,FAIM2,GART,SR…
GO: Biological Process	GO:0002474	antigen processing and presentation of peptide antigen via MHC class I		6.345E-4	1.000E0	2.554E-2	2.455E-1	20	94	CALR,SEC24C,CYBA,PSMA7,PSMB5,PSMB6,PSMB8,PSMB10,PSMC3,PSMD3,PSMD4,TAPBPL,SEC13,TAP1,TAP2,TAPBP,HLA-A,HLA-E,ITGB5,BAG6
GO: Biological Process	GO:1902600	proton transmembrane transport		6.550E-4	1.000E0	2.602E-2	2.502E-1	22	108	ATP1A3,ATP5F1D,ATP5F1E,ATP5MC2,ATP5MC3,ATP5ME,ATP6V1B2,ATP5PO,ATP6V1F,UQCR10,COX5B,ATP6V1G1,SLC36A1,TCIRG1,ATP5MG,SLC9A1,SLC9A5,UQCRQ,SLC46A1,SURF1,UQCR11,UQCRC1
GO: Biological Process	GO:0045936	negative regulation of phosphate metabolic process		6.558E-4	1.000E0	2.602E-2	2.502E-1	83	599	LMTK3,ELFN2,MEN1,ADORA2A,ADRA2A,MLLT1,AKT1,LEMD2,APLP1,APOE,FLCN,IRS2,HYAL2,BAX,IER3,NOS1,CTDSP1,CCNB1,PEBP1,PALM,CDKN1A,CDKN2D,PHB,CACTIN,SLC9A3R1,MAPK8IP1,DDIT4,PTPA,PPP5C,CSK,PRKCD,MAPK7,PARD6A,PPP1R37,TESC,MVP,DUSP4,DUSP8,DVL1,CTDSP2,FBXO31,KIRREL1,SPRY2,WDR81,SOCS7,FBLN1,RACK1,PPP1R1B,FEM1A,CIB1,SHB,SIRT6,HEXIM1,RGS14,PCIF1,INPP5J,SSTR4,STAT3,ZGPAT,GADD45G,GNAI2,SRCIN1,PTPN5,GSTP1,SH3BP5L,HR…
GO: Biological Process	GO:0010563	negative regulation of phosphorus metabolic process		6.558E-4	1.000E0	2.602E-2	2.502E-1	83	599	LMTK3,ELFN2,MEN1,ADORA2A,ADRA2A,MLLT1,AKT1,LEMD2,APLP1,APOE,FLCN,IRS2,HYAL2,BAX,IER3,NOS1,CTDSP1,CCNB1,PEBP1,PALM,CDKN1A,CDKN2D,PHB,CACTIN,SLC9A3R1,MAPK8IP1,DDIT4,PTPA,PPP5C,CSK,PRKCD,MAPK7,PARD6A,PPP1R37,TESC,MVP,DUSP4,DUSP8,DVL1,CTDSP2,FBXO31,KIRREL1,SPRY2,WDR81,SOCS7,FBLN1,RACK1,PPP1R1B,FEM1A,CIB1,SHB,SIRT6,HEXIM1,RGS14,PCIF1,INPP5J,SSTR4,STAT3,ZGPAT,GADD45G,GNAI2,SRCIN1,PTPN5,GSTP1,SH3BP5L,HR…
GO: Biological Process	GO:0042254	ribosome biogenesis		6.202E-14	5.217E-10	2.609E-11	2.508E-10	77	322	WDR18,DHX37,NOB1,RPL10A,BYSL,SNU13,RRP9,ABT1,NLE1,NOC4L,TSR3,EXOSC4,MRM2,RPL36,DDX49,CSNK1D,FBLL1,EIF4A3,RAN,IPO4,MRPS7,MRTO4,IMP3,RPL3,RPL6,RPL7A,RPL8,RBFA,RPL11,RPL15,RPL18,MTG1,RPL27,RPL27A,RPL28,RPL31,RPL35A,RPL37,RPL37A,RPL39,RPL41,RPLP0,RPLP1,RPLP2,FBL,RPS2,RPS3,RPS4X,RPS5,RPS8,RPS9,RPS10,RPS12,RPS15,RPS15A,RPS16,RPS20,RPS21,RPS23,RPS26,RPS27A,RPS28,RPS29,NPM3,FAU,EMG1,NHP2,TBL3,NSUN5,PDCD1…
GO: Biological Process	GO:0072522	purine-containing compound biosynthetic process		4.127E-5	3.472E-1	2.630E-3	2.529E-2	48	273	ACACB,ADCY3,ADCY5,ADCYAP1R1,ADORA2A,ADRA2A,ADSL,AK1,ALDOA,AMPD2,ADCY4,APLP1,APOE,UQCC3,FLCN,ATP5F1D,ATP5F1E,ATP5MC2,ATP5MC3,ATP5ME,ATP5PO,NME2,NOS1,NOS3,NT5E,PALM,PFAS,CRH,PANK4,NME6,RAMP2,TCIRG1,ATP5MG,COASY,GART,STAT3,RUNDC3A,SURF1,GNAI2,GNG7,TIMP2,GUK1,HRH3,HTR1B,WFS1,IMPDH1,IMPDH2,ADSSL1
GO: Biological Process	GO:0042776	mitochondrial ATP synthesis coupled proton transport		6.700E-4	1.000E0	2.646E-2	2.544E-1	7	17	ATP5F1D,ATP5F1E,ATP5MC2,ATP5MC3,ATP5ME,ATP5PO,ATP5MG
GO: Biological Process	GO:0009719	response to endogenous stimulus		6.767E-4	1.000E0	2.660E-2	2.557E-1	209	1740	ABCA2,ACADS,ACVR2B,MDK,ADCY3,ADCY5,ADCYAP1R1,MEN1,FZD1,ADORA2A,MFGE8,ADRA2A,AKT1,FOXO4,ALAD,MMP14,MMP15,LTBP4,ADCY4,ANXA2,HCN3,KLF15,APLP1,MBD3,MT3,LAMTOR4,FLCN,IRS2,ATP1A3,NPAS4,HYAL2,BCL9L,ATP6V1B2,BAD,BAX,NBL1,FGFRL1,CCND1,HCN2,BSG,NFKBIA,EIF2B4,EIF2B2,CACNA1H,NOS1,NOS3,NOTCH1,NOTCH2,CAD,CALR,NTS,WFDC1,OGG1,CBS,CCND3,OXTR,FURIN,FIBP,CD81,CDKN1A,PDE1B,ATP6V1F,PHB,PIK3R2,DDX54,BAMBI,TXN2,PLOD1,C…
GO: Cellular Component	GO:0030427	site of polarized growth		1.686E-3	1.000E0	2.663E-2	2.001E-1	31	187	GPRIN1,PREX1,AMFR,CDK5R1,HAP1,CBARP,MAPK8IP1,DBN1,PTPRF,PARD6A,NECTIN1,RAC3,DVL1,EXOC8,MYH14,TNK2,KATNB1,PI4K2A,RAPGEF3,FKBP4,CIB1,SMO,FSCN1,INPP5J,KPTN,ORAI1,TIMP2,IGHMBP2,LRRTM1,GDPD5,LIMK1
GO: Biological Process	GO:0045596	negative regulation of cell differentiation		4.306E-5	3.622E-1	2.723E-3	2.618E-2	100	694	HIST1H4I,MEN1,HIST1H4A,HIST1H4D,HIST1H4F,HIST1H4C,HIST1H4H,DISP3,FOXO4,ULK1,TMEM176B,APOE,FUOM,ARF6,ARHGDIA,MT3,CCND1,SYNGAP1,CDK5R1,LDB1,NFKBIA,C1QC,NME2,NOTCH1,NOTCH4,CCN3,PGLYRP1,CALR,CTDSP1,ADGRG1,NTN1,TNPO2,CXCL14,CARTPT,NCOR2,FOXP4,CSPG4,KDM4A,PRKCSH,CTNNB1,DAXX,PTBP1,CASZ1,SEMA4C,RNF10,MAFB,FAM57B,RAP1GAP,RARG,HDAC5,DTX1,OLIG2,SEZ6,TMEM176A,FBLN1,FGFR1,FKBP4,FOXG1,FOXJ1,SEMA3F,SEMA6B,CIB1,…
GO: Cellular Component	GO:0044432	endoplasmic reticulum part		1.301E-4	1.337E-1	2.728E-3	2.049E-2	150	1177	OSBPL7,DISP3,ALOX5AP,AMFR,COL20A1,MCFD2,CNIH2,RHOG,ORMDL2,ATP2A3,AUP1,CDS2,BAX,NFE2L1,MYRF,NOS1,NOTCH1,NOTCH2,NOTCH4,CALR,CAMK2B,SERPINH1,TMED4,FURIN,DPM3,SRPRB,LMF2,PEX16,TMCO1,PLOD1,COL1A2,MAPK8IP1,COL6A2,COL9A2,MPDU1,POR,ATF6B,PITPNM1,P4HTM,SEC24C,TMED9,PRKCSH,FITM2,CYBA,CLSTN3,MLEC,PIEZO1,TMEM214,DBI,RETSAT,DDOST,CANT1,PCYT2,EMC10,DMPK,DPAGT1,FAM57B,PDCD6,TAPBPL,EMC9,SEZ6L2,PDIA6,APH1A,IER3IP…
GO: Molecular Function	GO:0031072	heat shock protein binding		1.789E-4	4.095E-1	2.730E-2	2.269E-1	23	106	ULK1,ARHGDIA,BAX,NFKBIA,NOS3,PPP5C,DAXX,DMPK,ENO1,STUB1,RPS3,FKBP4,FKBP5,ATF5,UNC45A,USP19,LMAN2,CDC37,DNAJB2,HSPA1A,HSPA1B,BAG6,LIMK1
GO: Cellular Component	GO:0043209	myelin sheath		1.042E-6	1.070E-3	2.744E-5	2.061E-4	42	202	MDH2,MIF,SLC25A5,ANXA2,ARF6,ATP1A3,ATP6V1B2,ATP5PO,NME2,CLDN11,PEBP1,PHB,CKB,SLC25A3,CNP,PHGDH,MYH14,ENO1,ENO2,RPS27A,TUBA1B,TUBB4B,GNB5,FSCN1,SOD1,GFAP,STX4,EHD1,GSN,TKT,SCRIB,HRH3,IGSF8,TUFM,UBC,UCHL1,UQCRC1,HSPA5,YWHAG,ITPR3,GJC2,LLGL1
GO: Biological Process	GO:0044033	multi-organism metabolic process		2.652E-16	2.231E-12	2.788E-13	2.681E-12	62	207	EIF3B,EIF3F,RPL10A,NOTCH1,FURIN,PCBP1,RPL36,POLR2E,POLR2I,POLR2K,POLR2L,MAP2K2,PTBP1,TRIM28,RPL3,RPL6,RPL7A,RPL8,RPL11,RPL15,RPL18,RPL27,RPL27A,RPL28,RPL31,RPL35A,RPL37,RPL37A,RPL39,RPL41,RPLP0,RPLP1,RPLP2,RPS2,RPS3,RPS4X,RPS5,RPS8,RPS9,RPS10,RPS12,RPS15,RPS15A,RPS16,RPS20,RPS21,RPS23,RPS26,RPS27A,RPS28,RPS29,FAU,IFITM3,EIF3L,MON1B,TRIM32,SMARCB1,USF2,JUN,TRIM8,NELFE,RPSA
GO: Biological Process	GO:0009894	regulation of catabolic process		3.301E-6	2.777E-2	2.834E-4	2.725E-3	115	777	ACACB,ADRA2A,MIF,OSBPL7,AKT1,ULK1,ANXA2,APOE,MT3,FLCN,CCAR2,IRS2,ATP6V1B2,BAD,BAX,CDK5R1,IER3,SQSTM1,CAPNS1,OAZ1,CCNB1,FURIN,HGS,CD81,DEDD,PHB,PIK3R2,ANAPC2,DDIT4,RNF166,UBQLN2,PLEKHF1,ATP6V1G1,GTPBP1,SOGA1,CSNK1D,CST3,PRKCD,KDM4A,MAPK7,DHX34,GGA1,PSAP,PSMA7,PSMB5,PSMB6,PSMB8,PSMB10,PSMC3,DAPK3,PSMD3,PSMD4,DBI,KEAP1,RGP1,DFFA,EGLN2,RARRES2,DVL1,UPF1,EXOC8,RNF41,BSCL2,ENDOG,RPL28,STUB1,APC2,RPS27A…
Disease	C0024421	Macroglossia	DisGeNET Curated	5.000E-5	4.573E-1	2.858E-2	2.772E-1	17	68	AKT1,ATP6V1B2,AIP,PSMB8,DVL1,RFC2,ELN,FOXG1,SDHB,SDHC,FUCA1,GAA,THRA,HRAS,CLIP2,IDUA,LIMK1
GO: Biological Process	GO:0030182	neuron differentiation		3.371E-6	2.836E-2	2.865E-4	2.754E-3	187	1398	GPRIN1,SLC12A5,FZD1,FZD8,ADORA2A,UNC5A,ADRA2C,MIF,DISP3,IGSF9,AKT1,NLGN2,ULK1,PREX1,LRFN1,FOXO6,GIT1,ENC1,DBNL,APOE,FUOM,CPNE5,BLOC1S2,ARF6,SPTBN4,ARHGDIA,MT3,MDGA1,ADGRB1,NBL1,SYNGAP1,CDK5R1,LDB1,EIF2B2,BYSL,NNAT,NME2,NOTCH1,DDR1,HAP1,CALR,CAMK2B,CTDSP1,PALM,NUMBL,CHAT,ABT1,SLC9A3R1,ANAPC2,NTN1,PLXNA1,CNP,PLXNB1,DDIT4,DLL4,MINK1,POU3F4,NSMF,CSPG4,DYNLL2,KDM4A,PRKCSH,CTNNB1,MAP2K2,KIF26A,LRFN3,DA…
GO: Biological Process	GO:0042326	negative regulation of phosphorylation		7.332E-4	1.000E0	2.869E-2	2.758E-1	68	473	MEN1,ADORA2A,MLLT1,AKT1,LEMD2,APOE,FLCN,IRS2,HYAL2,BAX,IER3,NOS1,CTDSP1,CCNB1,PEBP1,CDKN1A,CDKN2D,PHB,CACTIN,SLC9A3R1,MAPK8IP1,DDIT4,PPP5C,CSK,PRKCD,MAPK7,PARD6A,TESC,MVP,DUSP4,DUSP8,DVL1,CTDSP2,FBXO31,KIRREL1,SPRY2,SOCS7,FBLN1,RACK1,PPP1R1B,FEM1A,CIB1,SHB,SIRT6,HEXIM1,RGS14,INPP5J,STAT3,ZGPAT,GADD45G,SRCIN1,PTPN5,GSTP1,SH3BP5L,PARK7,PPP1R15A,PIK3IP1,UCHL1,FLRT1,HSPB1,YWHAG,INHA,LRRTM1,JUN,LRRC4B…
GO: Biological Process	GO:1904886	beta-catenin destruction complex disassembly		7.387E-4	1.000E0	2.877E-2	2.766E-1	8	22	FZD1,CTNNB1,FRAT1,DVL1,DVL2,FZD2,FZD5,LRP5
GO: Biological Process	GO:0030968	endoplasmic reticulum unfolded protein response		4.650E-5	3.911E-1	2.919E-3	2.806E-2	28	130	ACADVL,AMFR,ATF4,BAX,CCND1,CALR,SRPRB,ATF6B,KLHDC3,DCTN1,CTDSP2,PDIA6,STUB1,CXXC1,RACK1,HYOU1,SYVN1,MYDGF,TMBIM6,TLN1,SEC61G,PPP1R15A,SDF2L1,HSPA1A,HSPA5,WFS1,ZBTB17,LMNA
GO: Biological Process	GO:0009205	purine ribonucleoside triphosphate metabolic process		2.158E-9	1.815E-5	2.928E-7	2.815E-6	58	263	MIF,AK1,ALDOA,AMPD2,GADD45GIP1,UQCC3,FLCN,ATP5F1D,ATP5F1E,ATP5MC2,ATP5MC3,ATP5ME,ATP6V1B2,ATP5PO,BAD,NDUFA1,NDUFA2,NDUFA3,NDUFA6,NDUFA8,NDUFB2,NDUFB6,NDUFB7,NDUFB8,NDUFB10,NDUFV1,NDUFS6,NDUFS8,NDUFV3,IER3,NME2,PFKL,UQCR10,NDUFB11,DDIT4,COX5B,NDUFS7,NME6,ENO1,ENO2,TCIRG1,SDHC,SIRT6,ATP5MG,OGDHL,UQCRQ,GALK1,STAT3,NDUFA12,SURF1,UQCR11,GPD1,GUK1,PARK7,UQCRC1,HSPA1A,HSPA1B,NDUFA11
GO: Cellular Component	GO:0005739	mitochondrion		1.143E-15	1.174E-12	2.935E-13	2.205E-12	269	1769	CLPP,ACAA1,ACACB,ACADS,ACADVL,MARS,MDH2,COMTD1,TOMM5,ADSL,AKT1,ALDH2,SLC25A29,ALDOA,MPST,SLC25A5,BMF,BLOC1S2,GADD45GIP1,AKR7A2,ARL2,MT3,MRPL15,UQCC3,NUDT1,ASL,CCAR2,VAMP8,ATP5F1D,ATP5F1E,ATP5MC2,ATP5MC3,ATP5ME,ATP5PO,HRK,CDS2,BAD,BAX,BCAT2,BCKDHA,NDUFA1,NDUFA2,NDUFA3,NDUFA6,NDUFA8,NDUFB2,NDUFB6,NDUFB7,NDUFB8,NDUFB10,NDUFV1,NDUFS6,NDUFS8,NDUFV3,RPL10A,BSG,NME2,NOS1,NOS3,NRGN,HAP1,NTHL1,OGG1,KYAT1,…
GO: Cellular Component	GO:0005777	peroxisome		1.962E-3	1.000E0	2.945E-2	2.213E-1	25	142	ACAA1,PEX11A,PEX10,GRHPR,PEX16,CRYM,MAP2K2,PEX5,MUL1,ACOT8,ISOC1,FIS1,ECH1,MIEF2,ACOT1,PEX26,SOD1,TYSND1,DHRS4,ACSBG1,MLYCD,TKT,HMGCL,VIM,IMPDH2
GO: Cellular Component	GO:0042579	microbody		1.962E-3	1.000E0	2.945E-2	2.213E-1	25	142	ACAA1,PEX11A,PEX10,GRHPR,PEX16,CRYM,MAP2K2,PEX5,MUL1,ACOT8,ISOC1,FIS1,ECH1,MIEF2,ACOT1,PEX26,SOD1,TYSND1,DHRS4,ACSBG1,MLYCD,TKT,HMGCL,VIM,IMPDH2
GO: Cellular Component	GO:0031227	intrinsic component of endoplasmic reticulum membrane		1.962E-3	1.000E0	2.945E-2	2.213E-1	25	142	AMFR,AUP1,CALR,DPM3,ATF6B,FITM2,EMC10,DPAGT1,EMC9,BSCL2,RTN2,SYVN1,SREBF2,DGAT2,TAP1,TAP2,TAPBP,TEX261,PGAP3,HLA-A,HLA-E,FKBP8,HSPA5,WFS1,PIGS
GO: Cellular Component	GO:0000139	Golgi membrane		1.979E-3	1.000E0	2.945E-2	2.213E-1	92	716	RHBDD2,LMTK3,MFNG,MGAT1,AP2A1,MCFD2,CNIH2,DBNL,NDST2,CHST1,ARF3,GLIPR2,HYAL2,BSG,AP1M1,NOS3,NOTCH1,NOTCH2,NOTCH4,CABP7,NRGN,FURIN,ENTPD6,AP4M1,AP1S1,TMCO1,TRAPPC6A,PITPNM1,SEC24C,CSNK1D,GALNT9,TMED9,CLSTN3,QPCTL,RGP1,TMEM130,CANT1,CHPF,FAM57B,RAP1GAP,TAPBPL,SCAMP3,NOSIP,ARFRP1,APH1A,EMP2,NAGPA,VPS52,CDIPT,TRAPPC4,CHST12,SEC13,PTGES2,ZDHHC7,ST3GAL2,PPP6R1,SLC2A1,ARFGAP2,SCAP,NSG2,NSG1,TMBIM4,TRAPP…
GO: Biological Process	GO:0019439	aromatic compound catabolic process		1.027E-12	8.641E-9	2.980E-10	2.865E-9	97	474	MGAT1,MIF,KHSRP,NUDT1,LSM2,BAX,RPL10A,BLVRB,IER3,NT5E,NTHL1,OGG1,KYAT1,PDE1B,LSM4,DCTPP1,EXOSC4,CNP,DDIT4,RPL36,COMT,GTPBP1,PPP1R8,GTPBP2,MAPK7,DHX34,EIF4A3,PTBP1,DFFA,CANT1,QDPR,DNASE2,DXO,UPF1,RNH1,MRTO4,ENDOG,RPL3,RPL6,RPL7A,RPL8,RPL11,RPL15,RPL18,NUDT18,RPL27,RPL27A,RPL28,RPL31,RPL35A,RPL37,RPL37A,RPL39,RPL41,RPLP0,RPLP1,RPLP2,RPS2,RPS3,RPS4X,RPS5,RPS8,RPS9,RPS10,RPS12,RPS15,RPS15A,RPS16,RPS2…
GO: Biological Process	GO:0034622	cellular protein-containing complex assembly		7.708E-4	1.000E0	2.988E-2	2.873E-1	127	991	MCM2,HIST1H4I,HIST1H2BE,HIST1H2BC,HIST1H4A,HIST1H4D,HIST1H4F,HIST1H4C,HIST1H4H,PREX1,PSMG4,VPS18,DBNL,BLOC1S2,ARF6,SPTBN4,ARL2,UQCC3,EIF3B,EIF3F,LSM2,EIF3I,VAMP8,SRSF9,MYH9,NDUFA1,NDUFA2,NDUFA3,NDUFA6,NDUFA8,NDUFB2,NDUFB6,NDUFB7,NDUFB8,NDUFB10,NDUFV1,NDUFS6,NDUFS8,NDUFV3,H1FX,CALR,ABT1,UQCR10,AP2S1,PIK3R2,LSM4,NDUFB11,TNPO2,NDUFAF3,AAR2,CSNK1D,CALY,PRKCD,CYBA,NDUFS7,PET100,PSMC3,PSMD4,DAXX,DBN1,P…
GO: Biological Process	GO:0051248	negative regulation of protein metabolic process		4.834E-5	4.066E-1	3.000E-3	2.884E-2	156	1183	LMTK3,ELFN2,MEN1,ADORA2A,MIF,MLLT1,AKT1,ANXA2,ENC1,LEMD2,KLF15,APOE,MT3,FLCN,CCAR2,ATF4,HYAL2,PELI3,BAX,EIF2B4,C4B,NOS1,HAP1,CALR,WFDC1,CTDSP1,SERPINH1,CCNB1,PEBP1,FURIN,DEDD,CDKN1A,CDKN2D,PHB,CACTIN,SLC9A3R1,ANAPC2,NLE1,CHAC1,MAPK8IP1,DDIT4,POR,NCOR2,PTPA,PPP5C,CSK,CST3,CSTB,PRKCD,CTBP1,KDM4A,CTNNB1,MAPK7,MAP2K2,EIF4A3,PSMA7,INTS1,PSMB5,PSMB6,PSMB8,PSMB10,PSMC3,DAPK3,PSMD3,PSMD4,RGP1,PARD6A,PPP1…
GO: Biological Process	GO:0071353	cellular response to interleukin-4		4.850E-5	4.080E-1	3.000E-3	2.884E-2	11	29	MCM2,ALAD,KEAP1,RPL3,RPLP0,RPS2,TUBA1B,FASN,HSPA5,IMPDH2,JAK3
GO: Biological Process	GO:1904837	beta-catenin-TCF complex assembly		7.782E-4	1.000E0	3.003E-2	2.887E-1	12	44	HIST1H4I,TRRAP,MEN1,HIST1H4A,HIST1H4D,HIST1H4F,HIST1H4C,HIST1H4H,BCL9L,PYGO2,CTNNB1,TLE3
GO: Biological Process	GO:1902473	regulation of protein localization to synapse		7.914E-4	1.000E0	3.040E-2	2.923E-1	5	9	NLGN2,CNIH2,CLSTN3,DVL1,WNT7A
GO: Biological Process	GO:0022603	regulation of anatomical structure morphogenesis		3.632E-6	3.055E-2	3.055E-4	2.937E-3	156	1128	MCRIP1,FZD1,AP2A1,AP2A2,FOXO4,ULK1,ALDOA,PREX1,APOE,CPNE5,RHOB,ARHGDIA,MT3,GLIPR2,FLCN,BCL9L,MYH9,ADGRB1,BAX,BCR,SYNGAP1,CDK5R1,NFATC2,EIF2B2,WRAP73,NOS3,FMNL1,NOTCH1,NOTCH4,HAP1,CALR,CAMK2B,PALM,NUMBL,TAOK2,AP2S1,SLC9A3R1,ANAPC2,BAMBI,NTN1,PLXNA1,PLXNB1,ARHGEF19,DLL4,POR,ADGRA2,TBC1D13,TBC1D10B,CELSR1,SYNE3,NSMF,CSNK1D,CSNK1G2,CST3,CTNNB1,MAPK7,MAP2K2,FITM2,PSMA7,PSMB5,PSMB6,PSMB8,PSMB10,PSMC3,D…
GO: Biological Process	GO:0031329	regulation of cellular catabolic process		3.730E-6	3.138E-2	3.107E-4	2.987E-3	101	663	ACACB,ADRA2A,MIF,OSBPL7,AKT1,ULK1,ANXA2,APOE,MT3,FLCN,CCAR2,IRS2,ATP6V1B2,BAD,BAX,CDK5R1,IER3,SQSTM1,CAPNS1,CCNB1,FURIN,CD81,PIK3R2,ANAPC2,DDIT4,RNF166,UBQLN2,PLEKHF1,ATP6V1G1,GTPBP1,SOGA1,CSNK1D,CST3,PRKCD,KDM4A,MAPK7,DHX34,PSAP,PSMA7,PSMB5,PSMB6,PSMB8,PSMB10,PSMC3,DAPK3,PSMD3,PSMD4,DBI,KEAP1,RGP1,DFFA,DVL1,UPF1,EXOC8,RNF41,ENDOG,RPL28,STUB1,RPS27A,FZR1,RACK1,RAPGEF3,HAX1,SGTA,ANAPC11,SIRT6,SNRN…
GO: Biological Process	GO:0010608	posttranscriptional regulation of gene expression		8.219E-4	1.000E0	3.121E-2	3.001E-1	68	475	MIF4GD,AKT1,ENC1,APLP1,KHSRP,ATF4,EIF3B,EIF3F,EIF3I,EIF2B4,EIF2B2,HAP1,CALR,EXOSC4,ZNF385A,NCOR2,GTPBP2,PRKCD,MAP2K2,EIF4A3,PSMA7,PSMB5,PSMB6,PSMB8,PSMB10,PSMC3,DAPK3,PSMD3,PSMD4,PTBP1,DXO,RAN,UPF1,EEF2,EIF4EBP2,IMP3,MTG1,RPS3,RPS4X,RPS5,RPS9,RPS27A,RXRA,RACK1,EIF3L,POLDIP3,MEX3D,LSM14B,PCID2,AGO2,STAT3,EIF3K,GCN1,MKNK2,CDC37,BRF1,CARHSP1,PPP1R15A,UBC,HSPA1A,HSPB1,EIF4H,WTIP,PAIP2B,EXOSC5,BTG2,DD…
GO: Biological Process	GO:0080135	regulation of cellular response to stress		8.224E-4	1.000E0	3.121E-2	3.001E-1	100	752	MEN1,FZD8,MIF,MAP3K10,AKT1,ULK1,DBNL,MT3,CCAR2,ATF4,ATP6V1B2,BAX,CDK5R1,IER3,SQSTM1,CAMK2B,CAPNS1,MAP3K6,OGG1,CBS,CDKN2D,TAOK2,MAPK8IP1,UBQLN2,MINK1,ATP6V1G1,ZNF385A,TRAF4,PPP4C,PRKCD,MAPK7,MAP2K2,PSAP,DAXX,SEMA4C,TMEM161A,PTPRF,MUL1,HSPB8,RAD9A,YPEL3,DVL2,EXOC8,TRIM28,RNF41,ENDOG,RPA2,RPL28,RPS3,RACK1,HAX1,FKBP4,FLT4,HYOU1,SGTA,SIRT6,PIAS4,TRIM32,SYVN1,SOD1,SREBF1,SREBF2,USP19,MAPK8IP3,GADD45G,E…
GO: Biological Process	GO:0010975	regulation of neuron projection development		8.237E-4	1.000E0	3.121E-2	3.001E-1	70	492	MIF,AKT1,NLGN2,ULK1,PREX1,FOXO6,ENC1,APOE,CPNE5,ARF6,ARHGDIA,MT3,SYNGAP1,CDK5R1,EIF2B2,NME2,HAP1,CAMK2B,PALM,NUMBL,ANAPC2,NTN1,PLXNA1,PLXNB1,NSMF,CSPG4,PRKCSH,MAP2K2,DBN1,PTBP1,SEMA4C,PTPRF,MUL1,DVL1,RET,FBXO31,SEZ6,KATNB1,TPBGL,FES,FGFR1,BAIAP2,FKBP4,SEMA3F,SEMA6B,CIB1,SLIT1,INPP5J,SARM1,SRF,GFAP,STK11,OBSL1,GRN,SRCIN1,NCS1,PTPN5,HLA-A,PLXNB2,VIM,WNT7A,ID1,SHANK3,SEMA3G,RGMA,ITM2C,LIMK1,LRP1,RND…
GO: Biological Process	GO:0006119	oxidative phosphorylation		3.090E-7	2.600E-3	3.132E-5	3.011E-4	29	108	GADD45GIP1,UQCC3,ATP5F1D,NDUFA1,NDUFA2,NDUFA3,NDUFA6,NDUFA8,NDUFB2,NDUFB6,NDUFB7,NDUFB8,NDUFB10,NDUFV1,NDUFS6,NDUFS8,NDUFV3,UQCR10,NDUFB11,COX5B,NDUFS7,SDHC,UQCRQ,NDUFA12,SURF1,UQCR11,PARK7,UQCRC1,NDUFA11
GO: Biological Process	GO:0031399	regulation of protein modification process		8.416E-4	1.000E0	3.175E-2	3.052E-1	219	1841	PPP1R14A,ACVR2B,LMTK3,ELFN2,ADCY3,ADCY5,MEN1,FZD1,FZD8,ADORA2A,ADRA2A,ADRA2C,MIF,MAP3K10,MLLT1,AKT1,C1QTNF1,ADCY4,ANXA2,LEMD2,DBNL,KLF15,APOE,SPTBN4,MT3,GLIPR2,FLCN,CCAR2,HYAL2,PELI3,BAX,CCND1,SYNGAP1,CDK5R1,PYGO2,SQSTM1,NOS1,DIRAS1,CTDSP1,MAP3K6,CBS,CCNB1,CCND3,PEBP1,HGS,CD81,CDKN1A,CDKN2D,PHB,TAOK2,CACTIN,SLC9A3R1,PIM1,ANAPC2,NENF,BRMS1,MAPK8IP1,DDIT4,MINK1,CRH,CARTPT,NCOR2,TRAF4,PTPA,NSMF,PPP5…
GO: Biological Process	GO:0044270	cellular nitrogen compound catabolic process		7.928E-14	6.669E-10	3.176E-11	3.053E-10	98	462	MGAT1,MIF,MPST,KHSRP,NUDT1,LSM2,BAX,RPL10A,BLVRB,IER3,NT5E,NTHL1,OGG1,KYAT1,PDE1B,LSM4,DCTPP1,EXOSC4,CNP,DDIT4,RPL36,POR,GTPBP1,PPP1R8,GTPBP2,MAPK7,DHX34,EIF4A3,PTBP1,DFFA,CANT1,DNASE2,DXO,UPF1,RNH1,MRTO4,ENDOG,RPL3,RPL6,RPL7A,RPL8,RPL11,RPL15,RPL18,NUDT18,RPL27,RPL27A,RPL28,RPL31,RPL35A,RPL37,RPL37A,RPL39,RPL41,RPLP0,RPLP1,RPLP2,RPS2,RPS3,RPS4X,RPS5,RPS8,RPS9,RPS10,RPS12,RPS15,RPS15A,RPS16,RPS20…
GO: Cellular Component	GO:0030426	growth cone		2.168E-3	1.000E0	3.181E-2	2.389E-1	30	182	GPRIN1,PREX1,AMFR,CDK5R1,HAP1,CBARP,MAPK8IP1,DBN1,PTPRF,PARD6A,NECTIN1,RAC3,DVL1,EXOC8,MYH14,TNK2,KATNB1,RAPGEF3,FKBP4,CIB1,SMO,FSCN1,INPP5J,KPTN,ORAI1,TIMP2,IGHMBP2,LRRTM1,GDPD5,LIMK1
GO: Biological Process	GO:0045664	regulation of neuron differentiation		5.180E-5	4.358E-1	3.181E-3	3.058E-2	95	655	ADRA2C,MIF,DISP3,AKT1,NLGN2,ULK1,PREX1,FOXO6,ENC1,APOE,FUOM,CPNE5,ARF6,ARHGDIA,MT3,NBL1,SYNGAP1,CDK5R1,EIF2B2,NME2,NOTCH1,HAP1,CALR,CAMK2B,CTDSP1,PALM,NUMBL,ANAPC2,NTN1,PLXNA1,PLXNB1,NSMF,CSPG4,KDM4A,PRKCSH,MAP2K2,DBN1,PTBP1,CASZ1,SEMA4C,PTPRF,MUL1,RAC3,RAP1GAP,DTX1,DVL1,RET,FBXO31,OLIG2,SEZ6,KATNB1,TPBGL,HMG20B,FES,FGFR1,BAIAP2,FKBP4,FOXG1,SEMA3F,SEMA6B,CIB1,SIX3,TRIM32,SLIT1,INPP5J,SARM1,SRF,GF…
GO: Biological Process	GO:0008593	regulation of Notch signaling pathway		5.233E-5	4.402E-1	3.182E-3	3.059E-2	19	73	MFNG,MMP14,DLK2,NFKBIA,NOTCH1,NOTCH4,CCN3,CHAC1,DLL4,DTX1,SLC35C2,EGFL7,HIF1AN,STAT3,JAG2,GDPD5,DLL1,LFNG,LLGL1
GO: Biological Process	GO:0043436	oxoacid metabolic process		5.258E-5	4.423E-1	3.182E-3	3.059E-2	148	1114	ACAA1,ACACB,ACADS,ACADVL,MARS,CYGB,ACY1,MDH2,LRRC47,MIF,AKT1,ALDOA,ALOX5AP,MPST,MCFD2,NDST2,CHST1,ASL,ATF4,IRS2,BCAT2,BCKDHA,NDUFS6,IER3,BSG,SLC5A6,EIF2B4,EIF2B2,NOS1,NOS3,CAD,OAZ1,CBR1,CBS,KYAT1,PCK2,PFAS,PFKL,CKB,GRHPR,PYCR2,PLOD1,DDIT4,COMT,POR,FADS6,PARS2,CRYM,ACOT11,NCAN,CSPG4,CTNNB1,PRODH,EIF4A3,PSMA7,PSMB5,PSMB6,PSMB8,PSMB10,PSMC3,PSMD3,PSMD4,SPOCK2,DBI,KEAP1,PHGDH,NQO1,PEX5,SARDH,CARS2,CH…
GO: Biological Process	GO:0007006	mitochondrial membrane organization		8.492E-4	1.000E0	3.189E-2	3.066E-1	21	103	SLC25A5,BMF,BLOC1S2,UQCC3,BAD,BAX,IER3,CNP,TOMM7,PLEKHF1,DYNLL2,PEX5,MUL1,ALKBH7,SIVA1,SLC9A1,TIMM50,STAT3,HSPA1A,YWHAG,RHOT2
GO: Biological Process	GO:1901361	organic cyclic compound catabolic process		1.158E-12	9.745E-9	3.248E-10	3.123E-9	102	510	MGAT1,MIF,APOE,KHSRP,MT3,NUDT1,LSM2,BAX,RPL10A,BLVRB,IER3,NT5E,NTHL1,OGG1,KYAT1,PDE1B,LSM4,DCTPP1,EXOSC4,CNP,DDIT4,RPL36,COMT,GTPBP1,PPP1R8,GTPBP2,MAPK7,DHX34,PRODH,EIF4A3,SNX17,PTBP1,DFFA,CANT1,QDPR,DNASE2,DXO,UPF1,RNH1,MRTO4,ENDOG,RPL3,RPL6,RPL7A,RPL8,RPL11,RPL15,RPL18,NUDT18,RPL27,RPL27A,RPL28,RPL31,RPL35A,RPL37,RPL37A,RPL39,RPL41,RPLP0,RPLP1,RPLP2,RPS2,RPS3,RPS4X,RPS5,RPS8,RPS9,RPS10,RPS12,RP…
GO: Biological Process	GO:0009967	positive regulation of signal transduction		8.726E-4	1.000E0	3.262E-2	3.137E-1	181	1488	ACVR2B,MEN1,FZD8,ADORA2A,MFNG,ADRA2A,ADRA2C,MIF,MAP3K10,AKT1,C1QTNF1,NLGN2,BMF,DBNL,RHOC,MT3,LAMTOR4,GLIPR2,FLCN,CCAR2,HYAL2,HRK,AXL,PELI3,BAD,FADD,BAX,NOS1,NOTCH1,NOTCH2,CCN3,DIRAS1,HAP1,CALR,CAMK2B,MAP3K6,TMED4,PEBP1,FURIN,CD81,ADGRG1,PHB,TAOK2,SLC9A3R1,NLE1,BAMBI,NENF,PLXNB1,MAPK8IP1,UBQLN2,DLL4,PLEKHF1,G0S2,MINK1,POR,ZNF385A,SH2B1,CARTPT,TRAF4,PPP5C,CSK,CSNK1D,CSPG4,DYNLL2,PRKCD,CTNNB1,MAP2K2…
GO: Biological Process	GO:0031344	regulation of cell projection organization		8.802E-4	1.000E0	3.276E-2	3.150E-1	89	657	MIF,AKT1,NLGN2,ULK1,PREX1,FOXO6,ENC1,APOE,CPNE5,ARF6,RHOG,ARHGDIA,MT3,SYNGAP1,CDK5R1,EIF2B2,WRAP73,NME2,HAP1,CAMK2B,PALM,NUMBL,ANAPC2,NTN1,PLXNA1,PLXNB1,TBC1D13,TBC1D10B,NSMF,CSPG4,PRKCD,PRKCSH,MAP2K2,DBN1,PTBP1,SEMA4C,PTPRF,MUL1,RAP1GAP,DVL1,RET,TBC1D10A,FBXO31,EPHA2,SEZ6,SPRY2,KATNB1,TPBGL,TBC1D16,FES,FGFR1,BAIAP2,FKBP4,SEMA3F,SEMA6B,CIB1,TCHP,FUZ,MIEN1,SLIT1,FSCN1,INPP5J,SARM1,SRF,GFAP,RCC2,ST…
GO: Biological Process	GO:0023057	negative regulation of signaling		5.492E-5	4.620E-1	3.300E-3	3.173E-2	170	1311	KCTD13,MEN1,FZD1,ADRA2A,ADRA2C,GRK2,AP2A1,AP2A2,AES,MIF,AKT1,MMP14,MNT,SLC25A5,CNIH2,BMF,LEMD2,CASTOR2,APOE,DLK2,FLCN,CCAR2,HYAL2,BCL9L,PELI3,FADD,BAX,NBL1,FGFRL1,CCND1,SYNGAP1,IER3,NFKBIA,NFKBIB,NFKBIL1,NOS1,NOS3,NOTCH1,NOTCH4,CCN3,CALR,CAMK2B,PEBP1,HGS,PALM,CDC34,CDKN2D,PFKL,PHB,SLC9A3R2,CACTIN,AP2S1,SLC9A3R1,NLE1,BAMBI,EPN1,CHAC1,MAPK8IP1,DDIT4,UBQLN2,DLL4,ZNF385A,KANK2,ADGRA2,CRH,CARTPT,PIM3,…
GO: Cellular Component	GO:0005688	U6 snRNP		2.293E-3	1.000E0	3.303E-2	2.481E-1	4	7	LSM2,LSM4,LSM7,DDX39B
GO: Cellular Component	GO:0000785	chromatin		2.316E-3	1.000E0	3.303E-2	2.481E-1	66	487	H2AFV,MCM2,HIST1H4I,TRRAP,MEN1,HIST1H2BE,HIST1H2BC,HIST1H4A,HIST1H4D,HIST1H4F,HIST1H4C,HIST1H4H,ALDOA,BAHCC1,ENC1,MBD3,CCAR2,LDB1,H1FX,LRWD1,RCC1,TFPT,EXOSC4,BRMS1,ZNF385A,NCOR2,NSMF,KLHDC3,KDM4A,CTNNB1,INO80B,DAXX,DFFA,RAN,RARG,HDAC5,UPF1,IPO4,RING1,TRIM28,RPA2,ACTR5,ETV3,RXRA,CITED2,ZNHIT1,SIRT6,BAHD1,SMARCB1,SMARCD3,H2AFJ,SRF,RUVBL2,STAT3,TNRC18,EHMT2,SIN3B,TCF3,MAU2,HIST1H2BB,PARK7,HMGN1,HMGA…
GO: Biological Process	GO:1901136	carbohydrate derivative catabolic process		8.933E-4	1.000E0	3.310E-2	3.183E-1	32	184	MGAT1,NUDT1,HYAL2,PGLYRP1,NT5E,NTHL1,OGG1,PDE1B,NCAN,CSPG4,CST3,PRKCD,MAPK7,AMDHD2,NUDT18,RACK1,RAPGEF3,SDC4,NAGK,SGSH,BCAN,SLC9A1,FUCA1,NT5C1A,GPC1,GPD1,NEU4,MLYCD,SMUG1,HSPG2,IDUA,PYCR3
GO: Biological Process	GO:0001933	negative regulation of protein phosphorylation		9.008E-4	1.000E0	3.324E-2	3.196E-1	62	426	MEN1,ADORA2A,MLLT1,AKT1,LEMD2,APOE,FLCN,HYAL2,BAX,NOS1,CTDSP1,CCNB1,PEBP1,CDKN1A,CDKN2D,PHB,CACTIN,SLC9A3R1,MAPK8IP1,DDIT4,PPP5C,CSK,PRKCD,MAPK7,PARD6A,TESC,MVP,DUSP4,DUSP8,DVL1,CTDSP2,FBXO31,KIRREL1,SPRY2,SOCS7,FBLN1,RACK1,PPP1R1B,FEM1A,CIB1,SHB,HEXIM1,RGS14,INPP5J,ZGPAT,GADD45G,SRCIN1,PTPN5,GSTP1,SH3BP5L,PARK7,PPP1R15A,UCHL1,FLRT1,HSPB1,YWHAG,LRRTM1,JUN,LRRC4B,CAMK2N2,SPRY4,LRP5
GO: Biological Process	GO:0044265	cellular macromolecule catabolic process		2.828E-8	2.379E-4	3.350E-6	3.221E-5	148	977	CLPP,KCTD13,BAP1,OSBPL7,AKT1,AMFR,ANXA2,ENC1,APOE,KHSRP,CCAR2,LSM2,AUP1,BAX,RPL10A,SQSTM1,CCNB1,CCNF,FURIN,CD81,CDC34,ANAPC2,LSM4,EXOSC4,RPL36,RNF166,UBQLN2,FBXL14,GTPBP1,PPP1R8,GTPBP2,CSNK1D,CST3,CTNNB1,DHX34,EIF4A3,PSMA7,PSMB5,PSMB6,PSMB8,PSMB10,PSMC3,PSMD3,PSMD4,KEAP1,PTBP1,RGP1,DFFA,FBXO10,KLHL21,DNASE2,DXO,DVL1,UPF1,RNH1,FBXO31,KCTD10,RNF41,MRTO4,ENDOG,RPL3,RPL6,RPL7A,RPL8,RPL11,RPL15,RPL18,…
GO: Biological Process	GO:0033043	regulation of organelle organization		9.161E-4	1.000E0	3.365E-2	3.236E-1	148	1186	BAP1,MEN1,ADPRH,AKT1,PREX1,DOC2B,VPS18,SLC25A5,ANXA2,BMF,DBNL,ARF6,SPTBN4,ARHGDIA,ARL2,FHOD1,FLCN,MYH9,HRK,BAD,BAX,CDK5R1,PYGO2,IER3,SQSTM1,WRAP73,NOS1,HAP1,CALR,CAMK2B,CCNB1,CCNF,PEBP1,CHMP1A,RCC1,PIK3R2,PLXNB1,TOMM7,ARHGEF19,UBQLN2,KANK2,SH2B1,TBC1D13,TBC1D10B,CELSR1,DYNLL2,PRKCD,TMED9,CTBP1,KDM4A,CTNNB1,MAP2K2,DAPK3,DAXX,DBN1,PTBP1,AURKAIP1,PIH1D1,MUL1,HDAC5,PARP3,FIS1,VPS37B,ARPC1B,GRTP1,MAP1…
Disease	C0007758	Cerebellar Ataxia	DisGeNET Curated	6.382E-5	5.837E-1	3.434E-2	3.330E-1	64	453	AK1,AKT1,ASL,ATP1A3,BCKDHA,CCND1,NDUFA1,NDUFA2,NDUFV1,NDUFS6,NDUFS8,EIF2B4,EIF2B2,OGG1,NANS,PDYN,PEX10,PEX16,GMPPB,PLEKHG4,POLD1,MPDU1,NDUFAF3,POLR1C,CSTB,PEX5,DLG4,BSCL2,ENO2,CWF19L1,RPL27A,STUB1,WDR81,SDHB,SDHC,DLGAP4,NPC2,SLC2A1,PEX26,SLC9A1,SMARCB1,FTL,UQCRQ,GAA,KIF1C,GAMT,SPR,GFAP,GJB1,MLC1,SURF1,GRN,LMNB2,TGM2,UCHL1,HSPB1,WFS1,ATCAY,TWNK,XRCC1,ZIC1,KCNA3,COQ8A,GJC2
GO: Biological Process	GO:0007219	Notch signaling pathway		9.457E-4	1.000E0	3.459E-2	3.325E-1	31	177	MDK,MFNG,MMP14,DLK2,NFKBIA,NOTCH1,NOTCH2,NOTCH4,CCN3,NLE1,EPN1,CHAC1,DLL4,DTX1,SLC35C2,APH1A,EGFL7,RPS27A,HIF1AN,PERP,STAT3,PTP4A3,TIMP4,UBC,MIB2,JAG2,GDPD5,KCNA5,DLL1,LFNG,LLGL1
GO: Biological Process	GO:0016072	rRNA metabolic process		6.587E-15	5.541E-11	3.463E-12	3.330E-11	70	267	WDR18,DHX37,NOB1,RPL10A,BYSL,SNU13,RRP9,ABT1,NOC4L,TSR3,EXOSC4,MRM2,RPL36,DDX49,CSNK1D,FBLL1,EIF4A3,MRTO4,IMP3,RPL3,RPL6,RPL7A,RPL8,RBFA,RPL11,RPL15,RPL18,RPL27,RPL27A,RPL28,RPL31,RPL35A,RPL37,RPL37A,RPL39,RPL41,RPLP0,RPLP1,RPLP2,FBL,RPS2,RPS3,RPS4X,RPS5,RPS8,RPS9,RPS10,RPS12,RPS15,RPS15A,RPS16,RPS20,RPS21,RPS23,RPS26,RPS27A,RPS28,RPS29,NPM3,FAU,EMG1,NHP2,TBL3,NSUN5,PDCD11,RRP7A,BOP1,NOL6,EXOSC5,…
GO: Biological Process	GO:1901605	alpha-amino acid metabolic process		9.592E-4	1.000E0	3.493E-2	3.358E-1	40	247	MPST,ASL,BCAT2,EIF2B4,EIF2B2,NOS1,NOS3,CAD,CBS,KYAT1,PFAS,CKB,PYCR2,PLOD1,COMT,CRYM,PRODH,EIF4A3,PHGDH,SARDH,QDPR,EGLN2,ASPG,FPGS,SHMT2,SLC19A1,GAD1,GAMT,SPR,GART,SLC46A1,ALDH1L1,GCSH,ICMT,PARK7,HMGCL,ATCAY,IVD,PYCR3,ADSSL1
Disease	C0038379	Strabismus	DisGeNET Curated	6.887E-5	6.299E-1	3.499E-2	3.394E-1	45	287	ADSL,FGFRL1,NDUFA1,NDUFA2,NDUFV1,NDUFS6,NDUFS8,NOTCH1,AP4M1,PEX10,CHAT,PEX16,ECEL1,TMCO1,GMPPB,NDUFB11,DLL4,MPDU1,NDUFAF3,POLR1C,CRYBB1,CTBP1,CTNNB1,MAP2K2,DDOST,PEX5,MAFB,RET,RFC2,ELN,EVC,FANCE,FGFR1,FLII,SIX3,PEX26,SMARCB1,SURF1,TGFBI,HRAS,HSPG2,CLIP2,ZIC1,LAMB2,LIMK1
GO: Molecular Function	GO:0002020	protease binding		2.450E-4	5.608E-1	3.505E-2	2.914E-1	24	115	AMFR,ANXA2,FADD,FURIN,CST3,CSTB,NDUFS7,ECM1,RYR1,SYVN1,TYSND1,ADRM1,TIMP2,TIMP4,TNFRSF1A,PARK7,UBC,HSPA1A,HSPA1B,HSPG2,VWF,TWNK,BAG6,LRP1
GO: Biological Process	GO:0030490	maturation of SSU-rRNA		9.682E-4	1.000E0	3.511E-2	3.375E-1	12	45	NOB1,BYSL,SNU13,ABT1,NOC4L,TSR3,RPS8,RPS16,RPS21,EMG1,TBL3,RPSA
GO: Biological Process	GO:0009144	purine nucleoside triphosphate metabolic process		2.632E-9	2.214E-5	3.514E-7	3.379E-6	59	271	MIF,AK1,ALDOA,AMPD2,GADD45GIP1,UQCC3,NUDT1,FLCN,ATP5F1D,ATP5F1E,ATP5MC2,ATP5MC3,ATP5ME,ATP6V1B2,ATP5PO,BAD,NDUFA1,NDUFA2,NDUFA3,NDUFA6,NDUFA8,NDUFB2,NDUFB6,NDUFB7,NDUFB8,NDUFB10,NDUFV1,NDUFS6,NDUFS8,NDUFV3,IER3,NME2,PFKL,UQCR10,NDUFB11,DDIT4,COX5B,NDUFS7,NME6,ENO1,ENO2,TCIRG1,SDHC,SIRT6,ATP5MG,OGDHL,UQCRQ,GALK1,STAT3,NDUFA12,SURF1,UQCR11,GPD1,GUK1,PARK7,UQCRC1,HSPA1A,HSPA1B,NDUFA11
GO: Biological Process	GO:0007417	central nervous system development		5.901E-5	4.964E-1	3.520E-3	3.385E-2	135	1002	MDK,MEN1,FZD1,ADORA2A,AKT1,ULK1,MPST,APLP1,MBD3,SPTBN4,MT3,IRS2,MDGA1,AXL,BAD,BAX,BCR,CDK5R1,LDB1,PYGO2,EIF2B4,EIF2B2,BYSL,NNAT,MYRF,NOTCH1,NRGN,HAP1,NT5E,CBS,OXTR,PAFAH1B3,NUMBL,ADGRG1,ABT1,CKB,CNP,DDIT4,DLL4,POU3F1,POU3F4,ADGRA2,CRH,THOC6,PITPNM1,SLC32A1,NCOR2,CELSR1,CSK,NCAN,KDM4A,CTNNB1,DBI,PHGDH,SEMA4C,PEX5,MAFB,OLIG1,RAC3,RAN,ROGDI,SAMD4B,COX17,SEZ6L2,MAP1S,OLIG2,SEZ6,HDAC11,LAMC3,SOCS7,CIT…
GO: Cellular Component	GO:0005753	mitochondrial proton-transporting ATP synthase complex		2.504E-3	1.000E0	3.523E-2	2.646E-1	7	21	ATP5F1D,ATP5F1E,ATP5MC2,ATP5MC3,ATP5ME,ATP5PO,ATP5MG
GO: Cellular Component	GO:0030176	integral component of endoplasmic reticulum membrane		2.554E-3	1.000E0	3.545E-2	2.663E-1	24	137	AMFR,AUP1,CALR,DPM3,ATF6B,FITM2,EMC10,DPAGT1,EMC9,BSCL2,RTN2,SYVN1,SREBF2,DGAT2,TAP1,TAP2,TAPBP,TEX261,HLA-A,HLA-E,FKBP8,HSPA5,WFS1,PIGS
GO: Biological Process	GO:1902531	regulation of intracellular signal transduction		9.887E-4	1.000E0	3.570E-2	3.432E-1	212	1781	KCTD13,MEN1,FZD8,ADRA2A,ADRA2C,MIF,MAP3K10,AKT1,C1QTNF1,ARHGEF37,PREX1,BMF,LEMD2,DBNL,CASTOR2,APOE,MBD3,ARF6,RHOB,RHOC,RHOG,ARHGDIA,ARHGDIG,MT3,LAMTOR4,GLIPR2,FLCN,CCAR2,IRS2,HYAL2,AXL,PELI3,BAD,FADD,BAX,BCR,SYNGAP1,CDK5R1,IER3,SQSTM1,NFKBIA,NFKBIB,NOS1,NOTCH1,NOTCH2,CCN3,DIRAS1,HAP1,CALR,AIP,MAP3K6,CBS,TMED4,PEBP1,HGS,CD81,CDC34,ARHGAP33,CDKN2D,ADGRG1,CHD3,PHB,TAOK2,SLC9A3R2,SLC9A3R1,PIK3CD,PIK3…
GO: Biological Process	GO:0048699	generation of neurons		4.335E-6	3.647E-2	3.575E-4	3.437E-3	201	1528	GPRIN1,SLC12A5,FZD1,FZD8,ADORA2A,UNC5A,ADRA2C,MIF,DISP3,IGSF9,AKT1,NLGN2,ULK1,PREX1,LRFN1,FOXO6,GIT1,ENC1,DBNL,APOE,FUOM,CPNE5,BLOC1S2,ARF6,SPTBN4,ARHGDIA,MT3,MDGA1,AXL,ADGRB1,BAX,NBL1,SYNGAP1,CDK5R1,LDB1,EIF2B2,BYSL,NNAT,NME2,NOS1,NOTCH1,DDR1,HAP1,CALR,CAMK2B,CTDSP1,PALM,NUMBL,ADGRG1,CHAT,ABT1,SLC9A3R1,ANAPC2,NTN1,PLXNA1,CNP,PLXNB1,DDIT4,DLL4,MINK1,POU3F4,CELSR1,NSMF,CSPG4,DYNLL2,KDM4A,PRKCSH,CT…
GO: Cellular Component	GO:0043005	neuron projection		6.984E-10	7.173E-7	3.586E-8	2.694E-7	178	1194	CYGB,LMTK3,GPRIN1,ADCYAP1R1,SLC12A5,FZD1,ADORA2A,UNC5A,ADRA2C,GRK2,AK1,IGSF9,NLGN2,ULK1,PREX1,BEGAIN,MPST,AMFR,ADCY4,GIT1,CNIH2,HCN3,DBNL,APOE,CPNE5,BLOC1S2,KHSRP,SPTBN4,MT3,ASL,ATF4,ATP1A3,FADD,HCN2,SYNGAP1,CDK5R1,EIF2B2,CACNA1H,NOS1,CCN3,CAD,NRGN,HAP1,CAMK2B,NTS,PEBP1,PALM,PCDH8,PDYN,CHAT,CBARP,TAOK2,AP1S1,LSM4,EPN1,TXN2,PNOC,MAPK8IP1,COMT,MINK1,ZNF385A,CRH,SLC32A1,RIN1,NSMF,PPP5C,CSNK1D,CST3,C…
GO: Biological Process	GO:0019083	viral transcription		7.248E-15	6.097E-11	3.587E-12	3.449E-11	54	176	RPL10A,NOTCH1,RPL36,POLR2E,POLR2I,POLR2K,POLR2L,RPL3,RPL6,RPL7A,RPL8,RPL11,RPL15,RPL18,RPL27,RPL27A,RPL28,RPL31,RPL35A,RPL37,RPL37A,RPL39,RPL41,RPLP0,RPLP1,RPLP2,RPS2,RPS3,RPS4X,RPS5,RPS8,RPS9,RPS10,RPS12,RPS15,RPS15A,RPS16,RPS20,RPS21,RPS23,RPS26,RPS27A,RPS28,RPS29,FAU,IFITM3,MON1B,TRIM32,SMARCB1,USF2,JUN,TRIM8,NELFE,RPSA
GO: Cellular Component	GO:0030135	coated vesicle		2.623E-3	1.000E0	3.592E-2	2.698E-1	37	241	AP2A1,AP2A2,VPS18,MCFD2,CNIH2,DBNL,AP1M1,NRGN,HIP1R,FURIN,AP1S1,AP2S1,SLC32A1,SEC24C,TMED9,DVL1,DVL2,TNK2,HAX1,SEC13,SCAP,FZD2,GAD1,SREBF1,SREBF2,MLC1,TEX261,HLA-A,COPE,HLA-E,VWF,IDUA,TMEM199,LMAN2L,FZD5,LRP1,LYZ
Disease	C0026827	Muscle hypotonia	DisGeNET Curated	7.587E-5	6.939E-1	3.652E-2	3.542E-1	77	575	ACADS,ACADVL,ACY1,ADSL,ALAD,DCHS1,BCKDHA,NDUFA1,NDUFA2,NDUFV1,NDUFS6,NDUFS8,SYNGAP1,EIF2B4,EIF2B2,CAD,NANS,PEX10,SLC25A3,AP1S1,PEX16,GMPPB,PLOD1,COL1A2,COMT,MPDU1,NDUFAF3,SEC24C,CTNNB1,MAP2K2,PRODH,PSAP,DDOST,PEX5,DMPK,QDPR,DPAGT1,SCO2,RET,RFC2,ELN,CWF19L1,APC2,RYR1,FOXG1,FLII,NPC2,SIX3,PEX26,SMARCB1,UQCRQ,FUCA1,GAA,SPARC,GCSH,AHDC1,SURF1,GP1BB,MLYCD,KPTN,THRA,HSD17B10,HADH,HBA2,TNXB,TUBB2A,SLC35…
GO: Cellular Component	GO:0031301	integral component of organelle membrane		2.707E-3	1.000E0	3.659E-2	2.748E-1	42	283	MFNG,AMFR,LEMD2,UQCC3,AUP1,PEX11A,CALR,DPM3,PEX10,PEX16,TOMM7,ATF6B,FITM2,EMC10,DMPK,MUL1,DPAGT1,EMC9,FIS1,BSCL2,RTN2,SLC22A17,SLC8B1,CHST12,ST3GAL2,PEX26,SYVN1,SREBF2,DGAT2,TAP1,TAP2,TAPBP,TEX261,ATP13A2,HLA-A,HLA-E,FKBP8,HSPA5,WFS1,PIGS,RHOT2,LFNG
GO: Cellular Component	GO:0005743	mitochondrial inner membrane		1.070E-8	1.099E-5	3.662E-7	2.751E-6	89	507	ACADVL,MDH2,SLC25A29,MPST,SLC25A5,MRPL15,UQCC3,ATP5F1D,ATP5F1E,ATP5MC2,ATP5MC3,ATP5ME,ATP5PO,CDS2,NDUFA1,NDUFA2,NDUFA3,NDUFA6,NDUFA8,NDUFB2,NDUFB6,NDUFB7,NDUFB8,NDUFB10,NDUFV1,NDUFS6,NDUFS8,NDUFV3,UQCR10,PHB,SLC25A3,CNP,NDUFB11,COX5B,NDUFAF3,SLC25A10,PRODH,ROMO1,NDUFS7,SLC25A38,AURKAIP1,SCO2,SLC25A42,MRPS16,PAM16,SLC25A51,MRPS18A,MRPL4,SLC25A22,MRPS7,MTG1,MRPL12,MRPS12,RPS3,SLC25A34,MRPL27,SLC8B1…
GO: Molecular Function	GO:0003723	RNA binding		3.200E-11	7.325E-8	3.662E-8	3.045E-7	238	1632	MARS,MAZ,MIF4GD,MDH2,HIST1H4I,LRRC47,METTL1,HIST1H4A,HIST1H4D,HIST1H4F,HIST1H4C,HIST1H4H,ALDOA,SLC25A5,ANXA2,DHX37,APEH,CBX4,KHSRP,CCDC124,MRPL15,NUDT1,JRK,CCAR2,EIF3B,EIF3F,LSM2,EIF3I,SRSF9,EDF1,MYH9,RDM1,NDUFV3,RPL10A,EIF2B4,EIF2B2,BYSL,SNU13,ZNF598,H1FX,CALR,SERPINH1,PEBP1,RRP9,PCBP1,TBRG4,ABT1,CHD3,SCAF1,CACTIN,DDX54,CPSF1,NOC4L,LSM4,PLEC,EXOSC4,CNP,RPL36,DDX49,S100A16,NOP53,NOL12,POLRMT,ZNF3…
GO: Biological Process	GO:0050768	negative regulation of neurogenesis		6.214E-5	5.228E-1	3.681E-3	3.540E-2	49	285	DISP3,ULK1,APOE,FUOM,ARF6,ARHGDIA,MT3,SYNGAP1,CDK5R1,NOTCH1,CALR,CTDSP1,ADGRG1,NTN1,CSPG4,KDM4A,PRKCSH,CTNNB1,CASZ1,SEMA4C,RNF10,RAP1GAP,DTX1,OLIG2,SEZ6,FKBP4,FOXG1,SEMA3F,SEMA6B,CIB1,ATF5,SIX3,SLIT1,INPP5J,NKX6-2,GFAP,STAT3,PRPF19,HLA-A,VIM,WNT7A,WNT7B,ID1,ISL1,SEMA3G,RGMA,ITM2C,DLL1,LRP1
GO: Biological Process	GO:0014002	astrocyte development		1.037E-3	1.000E0	3.692E-2	3.550E-1	8	23	ADORA2A,MT3,LAMC3,SMO,GFAP,VIM,LAMB2,DLL1
GO: Biological Process	GO:0032079	positive regulation of endodeoxyribonuclease activity		1.040E-3	1.000E0	3.692E-2	3.550E-1	3	3	AKT1,PRKCD,RPS3
GO: Biological Process	GO:0006468	protein phosphorylation		1.040E-3	1.000E0	3.692E-2	3.550E-1	230	1952	MATK,ACVR2B,LMTK3,ADCY3,ADCY5,MEN1,FZD1,FZD8,ADORA2A,ADRA2A,ADRA2C,GRK2,MIF,MAP3K10,MLLT1,AKT1,C1QTNF1,ULK1,ADCY4,ANXA2,LEMD2,DBNL,APOE,SPTBN4,MT3,GLIPR2,FLCN,PNCK,IRS2,HYAL2,AXL,BAX,CCND1,BCR,SYNGAP1,CDK5R1,SQSTM1,NME2,NOS1,DDR1,CAD,DIRAS1,CAMK2B,CTDSP1,MAP3K6,CBS,CCNB1,CCND3,OXTR,PEBP1,HGS,DYRK1B,CD81,CDKN1A,CDKN2D,TBRG4,GLYCTK,PHB,TAOK2,CACTIN,SLC9A3R1,CAMKV,PIM1,PIK3CD,SNX15,NENF,MAPK8IP1,DDI…
GO: Biological Process	GO:1903706	regulation of hemopoiesis		1.044E-3	1.000E0	3.692E-2	3.550E-1	55	370	HIST1H4I,AP2A2,HIST1H4A,HIST1H4D,HIST1H4F,HIST1H4C,HIST1H4H,MMP14,TMEM176B,FLCN,AXL,BAD,FADD,LDB1,NFKBIA,C1QC,NME2,NOTCH1,NOTCH2,PGLYRP1,PIM1,SOX13,CARTPT,P4HTM,CTNNB1,MAFB,TESC,RARG,DTX1,RBP1,EGR3,RNF41,ESRRA,TMEM176A,ANKRD54,ZBTB7A,FES,HAX1,FOXJ1,CIB1,SHB,GAS2L1,KLF13,PCID2,SOD1,TOB2,CARMIL2,ADRM1,NFAM1,PRMT1,INHA,ITPKB,JAK3,JUN,DLL1
GO: Biological Process	GO:0001736	establishment of planar polarity		1.045E-3	1.000E0	3.692E-2	3.550E-1	24	126	FZD1,AP2A1,AP2A2,DCHS1,AP2S1,ARHGEF19,CELSR1,PSMA7,PSMB5,PSMB6,PSMB8,PSMB10,PSMC3,PSMD3,PSMD4,PARD6A,DVL1,DVL2,RPS27A,FUZ,FZD2,UBC,WNT7B,FZD5
GO: Biological Process	GO:0043603	cellular amide metabolic process		1.363E-12	1.147E-8	3.700E-10	3.557E-9	170	1023	ACACB,MARS,MIF4GD,LRRC47,AKT1,SLC25A29,SLC25A5,ENC1,APEH,APLP1,APOE,GADD45GIP1,MRPL15,ORMDL2,ASL,ATF4,EIF3B,EIF3F,EIF3I,RPL10A,SLC5A6,EIF2B4,EIF2B2,SNU13,CAD,HAP1,CALR,FURIN,SLC25A3,GDAP1L1,CLIC1,CHAC1,RPL36,ZNF385A,GTPBP1,PARS2,NCOR2,GTPBP2,SLC25A10,PRKCD,MAP2K2,EIF4A3,DAPK3,PTBP1,SLC25A38,AURKAIP1,SARDH,CARS2,FAM57B,RAN,SLC25A42,ASPG,MRPS16,UPF1,SLC25A51,DALRD3,MRPS18A,MRPL4,SLC25A22,MRPS7,EEF1…
Disease	C1458155	Mammary Neoplasms	DisGeNET Curated	8.091E-5	7.400E-1	3.700E-2	3.588E-1	215	1953	HIST1H4I,BAP1,MFGE8,HIST1H2BE,HIST1H2BC,AP2A1,HIST1H4A,HIST1H4D,HIST1H4F,HIST1H4C,HIST1H4H,MIF,AKT1,ALDOA,MMP14,MMP17,LTBP4,PREX1,ANXA2,APEH,KHSRP,ARF6,MT1A,ARHGDIA,MT2A,MT3,NUDT1,CCAR2,IRS2,HYAL2,BCL9L,ABCC3,BAX,CCND1,BCR,CDK5R1,NFATC2,BSG,SQSTM1,NFKBIA,NME2,NOS1,NOS3,NOTCH1,NOTCH2,NOTCH4,CCN3,CA12,DDR1,CACNB1,NT5E,CAMK2B,CAPNS1,NTS,CBR3,CCNB1,CCND3,PEBP1,HGS,CD151,CDKN1A,PHB,SLC9A3R2,SLC9A3R1,C…
GO: Biological Process	GO:1901135	carbohydrate derivative metabolic process		3.176E-8	2.672E-4	3.710E-6	3.567E-5	187	1307	ACACB,ADCY3,ADCY5,ADCYAP1R1,ADORA2A,MGAT1,ADRA2A,ADSL,AP2A1,MIF,AK1,AKT1,ALDOA,MPP2,AMPD2,ADCY4,MCFD2,NDST2,APLP1,CHST1,APOE,GADD45GIP1,AKR7A2,MT3,UQCC3,NUDT1,FLCN,HYAL2,ATP5F1D,ATP5F1E,ATP5MC2,ATP5MC3,ATP5ME,ATP6V1B2,ATP5PO,BAD,BAX,NDUFA1,NDUFA2,NDUFA3,NDUFA6,NDUFA8,NDUFB2,NDUFB6,NDUFB7,NDUFB8,NDUFB10,NDUFV1,NDUFS6,NDUFS8,NDUFV3,IER3,NME2,NOS1,NOS3,CAD,PGLYRP1,NT5E,NTHL1,OGG1,CBS,CCND3,NANS,PALM…
GO: Biological Process	GO:0060322	head development		1.056E-3	1.000E0	3.715E-2	3.572E-1	105	802	MDK,MEN1,FZD1,ULK1,APLP1,MBD3,MT3,IRS2,MDGA1,AXL,BAD,BAX,BCR,CDK5R1,LDB1,PYGO2,BYSL,NNAT,NOTCH1,NRGN,HAP1,NT5E,CBS,OXTR,PAFAH1B3,NUMBL,ADGRG1,CKB,CNP,DDIT4,POU3F1,POU3F4,CRH,PITPNM1,SLC32A1,NCOR2,CSK,CTNNB1,MAP2K2,DBI,PHGDH,SEMA4C,PEX5,MAFB,DLX6,RAC3,RAN,ROGDI,RARG,SAMD4B,COX17,SEZ6L2,MAP1S,OLIG2,SEZ6,SOCS7,RAPGEF3,SCN5A,FGFR1,FOXG1,FOXJ1,ATF5,PHLDA1,FPGS,ARX,CCDC85C,BCAN,SIX3,ZNF335,SLIT1,SMO,UQ…
Disease	C0017636	Glioblastoma	DisGeNET Curated	8.566E-5	7.834E-1	3.731E-2	3.618E-1	205	1851	MATK,MAZ,CYGB,MDK,HIST1H4I,HIST1H4A,HIST1H4D,HIST1H4F,HIST1H4C,HIST1H4H,MIF,AKT1,MMP14,MMP15,LTBP4,ANXA2,APOE,KHSRP,RHOC,ASL,DCHS1,IRS2,ABCC3,HRK,AXL,BAD,ADGRB1,FADD,BAX,CCND1,BCR,PYGO2,NFATC2,BSG,SQSTM1,NFKBIA,NOS1,NOTCH1,NOTCH2,CCN3,DDR1,NPTX2,DIRAS1,CALR,CAPNS1,NTS,CBS,CCNB1,CCND3,NANS,CD151,TRMT61A,CDKN1A,SLC9A3R1,PIM1,PIK3CD,PIK3R2,NTN1,PLEC,CNP,DLL4,NOP53,POLD1,CRH,PIM3,NCOR2,PTPA,CSPG4,CST…
GO: Biological Process	GO:0042775	mitochondrial ATP synthesis coupled electron transport		3.247E-8	2.731E-4	3.742E-6	3.597E-5	26	82	UQCC3,NDUFA1,NDUFA2,NDUFA3,NDUFA6,NDUFA8,NDUFB2,NDUFB6,NDUFB7,NDUFB8,NDUFB10,NDUFV1,NDUFS6,NDUFS8,NDUFV3,UQCR10,NDUFB11,COX5B,NDUFS7,SDHC,UQCRQ,NDUFA12,UQCR11,PARK7,UQCRC1,NDUFA11
GO: Biological Process	GO:0065003	protein-containing complex assembly		2.853E-9	2.400E-5	3.750E-7	3.605E-6	252	1825	CLPP,KCTD13,ACACB,ACADS,MCM2,HIST1H4I,TRRAP,MEN1,HIST1H2BE,HIST1H2BC,ADSL,HIST1H4A,HIST1H4D,HIST1H4F,HIST1H4C,HIST1H4H,MIF,C1QTNF1,ALAD,ULK1,ALDOA,PREX1,ALOX5AP,PSMG4,BAHCC1,AMFR,VPS18,MCFD2,ANXA2,CNIH2,BMF,DBNL,APOE,BLOC1S2,ARF6,SPTBN4,ARL2,UQCC3,ASL,EIF3B,EIF3F,LSM2,EIF3I,VAMP8,SRSF9,BCL9L,MYH9,HRK,BAD,FADD,BAX,FGFRL1,NDUFA1,NDUFA2,NDUFA3,NDUFA6,NDUFA8,NDUFB2,NDUFB6,NDUFB7,NDUFB8,NDUFB10,NDUFV1…
GO: Biological Process	GO:0007565	female pregnancy		1.082E-3	1.000E0	3.777E-2	3.632E-1	36	217	MEN1,ADRA2A,ADRA2C,AKT1,BSG,BYSL,NOS1,DDR1,CAD,CBS,OXTR,DEDD,TFCP2L1,EPN1,PNOC,COMT,CRH,DAZAP1,TRIM28,EMP2,RAMP2,RXRA,CITED2,FBLN1,FKBP4,FOSB,SLC19A1,SOD1,GRN,THBD,HLA-A,UCP2,UMPS,SPHK2,ITGB4,LAMB1
GO: Biological Process	GO:0010721	negative regulation of cell development		1.082E-3	1.000E0	3.777E-2	3.632E-1	53	354	DISP3,ULK1,APOE,FUOM,ARF6,ARHGDIA,MT3,SYNGAP1,CDK5R1,NOTCH1,CALR,CTDSP1,ADGRG1,NTN1,CSPG4,KDM4A,PRKCSH,CTNNB1,CASZ1,SEMA4C,RNF10,RAP1GAP,DTX1,OLIG2,SEZ6,FBLN1,FKBP4,FOXG1,SEMA3F,SEMA6B,CIB1,ATF5,SHB,FUZ,SIX3,SLIT1,INPP5J,NKX6-2,GFAP,RCC2,STAT3,PRPF19,HLA-A,VIM,WNT7A,WNT7B,ID1,ISL1,SEMA3G,RGMA,ITM2C,DLL1,LRP1
GO: Biological Process	GO:0051241	negative regulation of multicellular organismal process		1.087E-3	1.000E0	3.777E-2	3.632E-1	141	1127	CYGB,HIST1H4I,MEN1,ADRA2A,ADRA2C,GRK2,HIST1H4A,HIST1H4D,HIST1H4F,HIST1H4C,HIST1H4H,DISP3,FOXO4,C1QTNF1,ULK1,TMEM176B,ANXA2,APOE,FUOM,ARF6,SPTBN4,ARHGDIA,MT3,FLCN,MDGA1,AXL,PELI3,ADGRB1,BCR,SYNGAP1,CDK5R1,LDB1,NFKBIA,NFKBIL1,C1QC,NME2,NOS1,NOS3,NOTCH1,CCN3,PGLYRP1,CALR,CTDSP1,OXTR,FURIN,ADGRG1,CACTIN,NTN1,COMT,DLL4,CRH,CARTPT,FOXP4,CSK,CSPG4,CST3,PRKCD,KDM4A,PRKCSH,CTNNB1,CYBA,DBN1,CASZ1,SEMA4C,RN…
GO: Biological Process	GO:0022904	respiratory electron transport chain		3.356E-8	2.823E-4	3.811E-6	3.664E-5	30	104	UQCC3,NDUFA1,NDUFA2,NDUFA3,NDUFA6,NDUFA8,NDUFB2,NDUFB6,NDUFB7,NDUFB8,NDUFB10,NDUFV1,NDUFS6,NDUFS8,NDUFV3,UQCR10,NDUFB11,COX5B,NDUFS7,SCO2,SDHB,SDHC,MYBBP1A,UQCRQ,NDUFA12,UQCR11,GPD1,PARK7,UQCRC1,NDUFA11
GO: Biological Process	GO:0009057	macromolecule catabolic process		3.398E-8	2.858E-4	3.811E-6	3.664E-5	177	1223	CLPP,KCTD13,BAP1,ADRA2A,OSBPL7,AKT1,AMFR,ANXA2,ENC1,APOE,KHSRP,CCAR2,LSM2,HYAL2,AUP1,BAX,RPL10A,IER3,SQSTM1,PGLYRP1,OAZ1,CCNB1,CCNF,FURIN,HGS,CD81,CDC34,DEDD,PHB,ANAPC2,LSM4,EXOSC4,RPL36,RNF166,UBQLN2,FBXL14,GTPBP1,PPP1R8,GTPBP2,CSNK1D,NCAN,CSPG4,CST3,CTNNB1,DHX34,GGA1,EIF4A3,PSMA7,PSMB5,PSMB6,PSMB8,PSMB10,PSMC3,PSMD3,PSMD4,KEAP1,PTBP1,RGP1,DFFA,FBXO10,KLHL21,PYGB,DNASE2,DXO,EGLN2,DVL1,UPF1,RNH1,…
GO: Cellular Component	GO:0022626	cytosolic ribosome		3.720E-19	3.820E-16	3.820E-16	2.870E-15	48	119	RPL10A,SNU13,RPL36,MRPS18A,MRPL4,MRTO4,RPL3,RPL6,RPL7A,RPL8,RPL11,RPL15,RPL18,RPL27,RPL27A,RPL28,RPL31,RPL35A,RPL36AL,RPL37,RPL37A,RPL39,RPL41,RPLP0,RPLP1,RPLP2,RPS2,RPS3,RPS4X,RPS5,RPS8,RPS9,RPS10,RPS12,RPS15,RPS15A,RPS16,RPS20,RPS21,RPS23,RPS26,RPS27A,RPS28,RPS29,FAU,NHP2,HBA2,RPSA
GO: Biological Process	GO:0009968	negative regulation of signal transduction		6.501E-5	5.469E-1	3.824E-3	3.677E-2	155	1181	KCTD13,MEN1,FZD1,ADRA2A,GRK2,AP2A1,AP2A2,AES,MIF,AKT1,MMP14,MNT,SLC25A5,BMF,LEMD2,CASTOR2,APOE,DLK2,FLCN,CCAR2,HYAL2,BCL9L,PELI3,FADD,BAX,NBL1,FGFRL1,CCND1,SYNGAP1,IER3,NFKBIA,NFKBIB,NFKBIL1,NOS1,NOS3,NOTCH1,NOTCH4,CCN3,CALR,CAMK2B,PEBP1,HGS,PALM,CDC34,CDKN2D,PHB,SLC9A3R2,CACTIN,AP2S1,SLC9A3R1,NLE1,BAMBI,EPN1,CHAC1,MAPK8IP1,DDIT4,UBQLN2,DLL4,ZNF385A,KANK2,ADGRA2,CSK,PRKCD,CTNNB1,MAPK7,KIF26A,EIF4…
GO: Biological Process	GO:0044248	cellular catabolic process		2.012E-10	1.692E-6	3.846E-8	3.698E-7	258	1828	CLPP,ACAA1,KCTD13,ACACB,ACADS,ACADVL,BAP1,MGAT1,ADRA2A,MIF,OSBPL7,AKT1,ULK1,MPST,AMFR,ANXA2,ENC1,APOE,KHSRP,MT3,NUDT1,ASL,FLCN,CCAR2,IRS2,LSM2,ATP6V1B2,AUP1,BAD,BAX,BCAT2,BCKDHA,RPL10A,BLVRB,CDK5R1,IER3,SQSTM1,NOS1,NOS3,NT5E,NTHL1,CAPNS1,OGG1,CBR3,CBS,KYAT1,CCNB1,CCNF,FURIN,CD81,CDC34,PDE1B,PIK3R2,ANAPC2,LSM4,PLCB3,DCTPP1,EXOSC4,CNP,DDIT4,RPL36,RNF166,UBQLN2,COMT,PLEKHF1,FBXL14,POR,ATP6V1G1,GTPBP…
GO: Cellular Component	GO:0044445	cytosolic part		1.885E-14	1.936E-11	3.871E-12	2.908E-11	63	235	BLOC1S2,FADD,RPL10A,SNU13,PFKL,RPL36,PSMC3,MRPS18A,MRPL4,MRTO4,ENO1,ENO2,RPL3,RPL6,RPL7A,RPL8,RPL11,RPL15,RPL18,RPL27,RPL27A,RPL28,RPL31,RPL35A,RPL36AL,RPL37,RPL37A,RPL39,RPL41,RPLP0,RPLP1,RPLP2,RPS2,RPS3,RPS4X,RPS5,RPS8,RPS9,RPS10,RPS12,PI4K2A,RPS15,RPS15A,RPS16,RPS20,RPS21,RPS23,RPS26,RPS27A,RPS28,RPS29,FAU,CCT7,NHP2,GET4,CIAO2B,BLOC1S1,CIAO3,HBA2,HBB,HPS4,BAG6,RPSA
GO: Biological Process	GO:0009156	ribonucleoside monophosphate biosynthetic process		3.892E-7	3.274E-3	3.898E-5	3.748E-4	25	86	ADSL,AK1,ALDOA,AMPD2,UQCC3,FLCN,ATP5F1D,ATP5F1E,ATP5MC2,ATP5MC3,ATP5ME,ATP5PO,CAD,PFAS,UCK1,UCKL1,TCIRG1,ATP5MG,GART,STAT3,SURF1,UMPS,IMPDH1,IMPDH2,ADSSL1
GO: Biological Process	GO:0031345	negative regulation of cell projection organization		1.143E-3	1.000E0	3.958E-2	3.805E-1	31	179	ULK1,APOE,ARF6,ARHGDIA,MT3,SYNGAP1,CDK5R1,NTN1,CSPG4,PRKCD,PRKCSH,SEMA4C,PTPRF,RAP1GAP,SEZ6,SPRY2,FKBP4,SEMA3F,SEMA6B,CIB1,TCHP,SLIT1,INPP5J,GFAP,HLA-A,VIM,ID1,SEMA3G,RGMA,ITM2C,LRP1
Disease	C0027819	Neuroblastoma	DisGeNET Curated	9.524E-5	8.711E-1	3.959E-2	3.840E-1	189	1689	ABCA2,MATK,ACY1,MDK,ADCYAP1R1,MEN1,FZD1,MFGE8,GRK2,MIF,AKT1,ULK1,MMP14,ANXA2,ENC1,APEH,APLP1,APOE,ARF3,KHSRP,ATF4,NPAS4,ABCC3,BAD,BAX,NBL1,CCND1,BCR,BSG,SQSTM1,NNAT,NME2,NOS1,NOTCH1,NOTCH2,NPTX2,NRGN,CALR,CAMK2B,NTS,OAZ1,SERPINH1,CCNB1,NANS,PEBP1,HGS,CD81,CDKN1A,CDKN2D,NUMBL,PDYN,CHAT,PIK3CD,BAMBI,NTN1,ECEL1,SMOX,PNOC,NDUFB11,NOP53,CRH,NCOR2,PTPA,PPP5C,LRP10,GALNT9,CTNNB1,MAPK7,DAPK3,PSMD4,PTBP1,…
GO: Biological Process	GO:0031119	tRNA pseudouridine synthesis		1.153E-3	1.000E0	3.974E-2	3.821E-1	4	6	RPUSD1,RPUSD2,RPUSD3,RPUSD4
GO: Biological Process	GO:0007164	establishment of tissue polarity		1.171E-3	1.000E0	4.021E-2	3.867E-1	24	127	FZD1,AP2A1,AP2A2,DCHS1,AP2S1,ARHGEF19,CELSR1,PSMA7,PSMB5,PSMB6,PSMB8,PSMB10,PSMC3,PSMD3,PSMD4,PARD6A,DVL1,DVL2,RPS27A,FUZ,FZD2,UBC,WNT7B,FZD5
GO: Biological Process	GO:0009168	purine ribonucleoside monophosphate biosynthetic process		4.971E-6	4.182E-2	4.021E-4	3.866E-3	21	74	ADSL,AK1,ALDOA,AMPD2,UQCC3,FLCN,ATP5F1D,ATP5F1E,ATP5MC2,ATP5MC3,ATP5ME,ATP5PO,PFAS,TCIRG1,ATP5MG,GART,STAT3,SURF1,IMPDH1,IMPDH2,ADSSL1
GO: Biological Process	GO:0009127	purine nucleoside monophosphate biosynthetic process		4.971E-6	4.182E-2	4.021E-4	3.866E-3	21	74	ADSL,AK1,ALDOA,AMPD2,UQCC3,FLCN,ATP5F1D,ATP5F1E,ATP5MC2,ATP5MC3,ATP5ME,ATP5PO,PFAS,TCIRG1,ATP5MG,GART,STAT3,SURF1,IMPDH1,IMPDH2,ADSSL1
GO: Cellular Component	GO:0098798	mitochondrial protein complex		1.261E-8	1.295E-5	4.050E-7	3.042E-6	38	149	TOMM5,UQCC3,ATP5F1D,ATP5F1E,ATP5MC2,ATP5MC3,ATP5ME,ATP5PO,BAX,BCKDHA,NDUFA1,NDUFA2,NDUFA3,NDUFA6,NDUFA8,NDUFB2,NDUFB6,NDUFB7,NDUFB8,NDUFB10,NDUFV1,NDUFS6,NDUFS8,NDUFV3,UQCR10,NDUFB11,TOMM7,NDUFS7,PAM16,TOMM40L,SDHB,SDHC,ATP5MG,TIMM50,NDUFA12,PARK7,UQCRC1,NDUFA11
GO: Cellular Component	GO:0005746	mitochondrial respiratory chain		1.262E-8	1.296E-5	4.050E-7	3.042E-6	25	75	UQCC3,NDUFA1,NDUFA2,NDUFA3,NDUFA6,NDUFA8,NDUFB2,NDUFB6,NDUFB7,NDUFB8,NDUFB10,NDUFV1,NDUFS6,NDUFS8,NDUFV3,UQCR10,NDUFB11,NDUFS7,SDHB,SDHC,NDUFA12,SURF1,PARK7,UQCRC1,NDUFA11
GO: Biological Process	GO:0009167	purine ribonucleoside monophosphate metabolic process		1.926E-11	1.621E-7	4.051E-9	3.895E-8	65	279	ADSL,MIF,AK1,ALDOA,MPP2,AMPD2,GADD45GIP1,UQCC3,FLCN,ATP5F1D,ATP5F1E,ATP5MC2,ATP5MC3,ATP5ME,ATP6V1B2,ATP5PO,BAD,NDUFA1,NDUFA2,NDUFA3,NDUFA6,NDUFA8,NDUFB2,NDUFB6,NDUFB7,NDUFB8,NDUFB10,NDUFV1,NDUFS6,NDUFS8,NDUFV3,IER3,NT5E,PFAS,PFKL,UQCR10,NDUFB11,DDIT4,COX5B,NDUFS7,DLG4,ENO1,ENO2,TCIRG1,SDHC,SIRT6,ATP5MG,OGDHL,UQCRQ,GALK1,GART,STAT3,NDUFA12,SURF1,UQCR11,GPD1,GUK1,PARK7,UQCRC1,HSPA1A,HSPA1B,NDUFA11,…
GO: Biological Process	GO:0031175	neuron projection development		6.979E-5	5.870E-1	4.077E-3	3.920E-2	129	953	GPRIN1,SLC12A5,ADORA2A,UNC5A,MIF,IGSF9,AKT1,NLGN2,ULK1,PREX1,LRFN1,FOXO6,GIT1,ENC1,DBNL,APOE,CPNE5,BLOC1S2,ARF6,SPTBN4,ARHGDIA,MT3,ADGRB1,NBL1,SYNGAP1,CDK5R1,EIF2B2,NME2,NOTCH1,DDR1,HAP1,CAMK2B,PALM,NUMBL,CHAT,ANAPC2,NTN1,PLXNA1,CNP,PLXNB1,MINK1,NSMF,CSPG4,PRKCSH,MAP2K2,KIF26A,LRFN3,DBN1,PTBP1,PHGDH,SEMA4C,PTPRF,NECTIN1,DLG4,NYAP1,MUL1,RAC3,DVL1,RET,EFNB3,MAP1S,FBXO31,SEZ6,KATNB1,LINGO3,TPBGL,RXR…
GO: Biological Process	GO:0044403	symbiont process		2.241E-10	1.885E-6	4.097E-8	3.940E-7	135	808	MFGE8,GRK2,VPS18,SLC25A5,APOE,GADD45GIP1,EIF3B,EIF3F,VAMP8,HYAL2,AXL,BAD,FADD,BAX,BANF1,RPL10A,SQSTM1,NFKBIA,AP1M1,NOTCH1,PGLYRP1,FURIN,CD81,PCBP1,CHMP1A,RCC1,RPL36,POLR2E,POLR2I,POLR2K,POLR2L,THOC6,CTBP1,KDM4A,PSMA7,PSMB5,PSMB6,PSMB8,PSMB10,PSMC3,DAXX,PTBP1,PARD6A,UCKL1,NECTIN1,RAN,ACOT8,CHMP6,NLRX1,E4F1,VPS37B,EFNB3,TRIM28,EPHA2,RPL3,RPL6,RPL7A,RPL8,RPL11,RPL15,RPL18,RPL27,RPL27A,RPL28,RPL31,RP…
GO: Biological Process	GO:0044419	interspecies interaction between organisms		2.241E-10	1.885E-6	4.097E-8	3.940E-7	135	808	MFGE8,GRK2,VPS18,SLC25A5,APOE,GADD45GIP1,EIF3B,EIF3F,VAMP8,HYAL2,AXL,BAD,FADD,BAX,BANF1,RPL10A,SQSTM1,NFKBIA,AP1M1,NOTCH1,PGLYRP1,FURIN,CD81,PCBP1,CHMP1A,RCC1,RPL36,POLR2E,POLR2I,POLR2K,POLR2L,THOC6,CTBP1,KDM4A,PSMA7,PSMB5,PSMB6,PSMB8,PSMB10,PSMC3,DAXX,PTBP1,PARD6A,UCKL1,NECTIN1,RAN,ACOT8,CHMP6,NLRX1,E4F1,VPS37B,EFNB3,TRIM28,EPHA2,RPL3,RPL6,RPL7A,RPL8,RPL11,RPL15,RPL18,RPL27,RPL27A,RPL28,RPL31,RP…
GO: Molecular Function	GO:0005102	signaling receptor binding		3.066E-4	7.017E-1	4.128E-2	3.432E-1	196	1601	MATK,MDK,FZD1,FZD8,ADORA2A,MFGE8,ADRA2A,ADRA2C,GRK2,MIF,NLGN2,MMP14,LTBP4,APLP1,APOE,IRS2,ATP1A3,HYAL2,FADD,CDK5R1,SQSTM1,NOTCH1,NOTCH4,CCN3,PGLYRP1,HAP1,CALR,NTS,AIP,CCNB1,PEBP1,PALM,CD81,CD151,PDYN,PHB,SLC9A3R2,SLC9A3R1,NRXN2,PIK3R2,DDX54,PSMC3IP,BAMBI,HOMER3,NENF,PLXNB1,CHAC1,CNTFR,PNOC,DLL4,CORT,CXCL14,CRH,CARTPT,NCOR2,TRAF4,PTPA,CSK,IPO13,CTNNB1,PSAP,SNX17,DAXX,DBI,SEMA4C,PTPN14,PTPRF,NECTIN…
GO: Biological Process	GO:0090150	establishment of protein localization to membrane		1.081E-13	9.091E-10	4.132E-11	3.973E-10	85	377	AKT1,ANXA2,BMF,ARF6,SPTBN4,RHOG,RANGRF,BAD,BAX,RPL10A,CDK5R1,BSG,CACNB1,PALM,RAB11B,SRPRB,TAOK2,SLC9A3R1,PIK3R2,PEX16,TOMM7,RPL36,SYNE3,CSK,DYNLL2,PEX5,TESC,FIS1,ARFRP1,EPHA2,RPL3,RPL6,RPL7A,RPL8,RPL11,RPL15,RPL18,RPL27,RPL27A,RPL28,RPL31,RPL35A,RPL37,RPL37A,RPL39,RPL41,RPLP0,RPLP1,RPLP2,RPS2,RPS3,RPS4X,RPS5,RPS8,RPS9,RPS10,RPS12,RPS15,RPS15A,RPS16,RPS20,RPS21,RPS23,RPS26,RPS27A,RPS28,RPS29,FAU,R…
GO: Biological Process	GO:0034620	cellular response to unfolded protein		7.125E-5	5.994E-1	4.134E-3	3.974E-2	28	133	ACADVL,AMFR,ATF4,BAX,CCND1,CALR,SRPRB,ATF6B,KLHDC3,DCTN1,CTDSP2,PDIA6,STUB1,CXXC1,RACK1,HYOU1,SYVN1,MYDGF,TMBIM6,TLN1,SEC61G,PPP1R15A,SDF2L1,HSPA1A,HSPA5,WFS1,ZBTB17,LMNA
GO: Biological Process	GO:0060291	long-term synaptic potentiation		1.228E-3	1.000E0	4.176E-2	4.015E-1	15	65	NOS1,NRGN,CAMK2B,CRH,SYT12,DBI,RGS14,SLC8A2,GFAP,STX4,PTPN5,HTR6,SHANK3,LRRTM1,ITPR3
GO: Biological Process	GO:0070125	mitochondrial translational elongation		1.228E-3	1.000E0	4.176E-2	4.015E-1	18	85	GADD45GIP1,MRPL15,AURKAIP1,MRPS16,MRPS18A,MRPL4,MRPS7,MRPL12,MRPS12,MRPL27,MRPL28,MRPL17,TUFM,MRPL14,MRPS24,MRPL38,MRPL9,MRPL52
GO: Biological Process	GO:0060071	Wnt signaling pathway, planar cell polarity pathway		1.231E-3	1.000E0	4.176E-2	4.015E-1	22	113	FZD1,AP2A1,AP2A2,AP2S1,ARHGEF19,CELSR1,PSMA7,PSMB5,PSMB6,PSMB8,PSMB10,PSMC3,PSMD3,PSMD4,PARD6A,DVL1,DVL2,RPS27A,FZD2,UBC,WNT7B,FZD5
GO: Molecular Function	GO:0044877	protein-containing complex binding		1.467E-6	3.358E-3	4.197E-4	3.489E-3	214	1626	GTPBP6,MAZ,ACVR2B,MBD6,TRRAP,BAP1,MEN1,MFGE8,ADRA2A,AP2A1,AP2A2,MIF,FOXO4,C1QTNF1,ULK1,MMP14,KIF17,LTBP4,MNT,BAHCC1,AMFR,ADCY4,GIT1,DBNL,CBX4,APOE,MBD3,FLCN,CCAR2,IRS2,ATP5F1D,MYH9,ATP5PO,FADD,BAX,BCKDHA,CCND1,NDUFA8,HCN2,LDB1,PYGO2,NFATC2,NFKBIA,NME2,FMNL1,NOTCH1,CCN3,DDR1,CALR,SERPINH1,OGG1,CCNB1,CD81,CD151,PBX2,CDKN1A,LRWD1,ADGRG1,RCC1,SRPRB,SLC25A3,SLC9A3R1,PIM1,PLCB2,TXN2,POLD1,NCOR2,SYNE3,P…
Disease	C0007134	Renal Cell Carcinoma	DisGeNET Curated	1.063E-4	9.718E-1	4.225E-2	4.098E-1	143	1224	MCM2,ACY1,BAP1,FZD8,AKT1,ALAD,MMP14,TMEM176B,SLC25A5,ANXA2,PPFIA4,NOB1,APEH,APOE,SPTBN4,MT1A,FLCN,IRS2,VAMP8,ATP5MC2,ABCC3,AXL,FADD,CCND1,CDK5R1,BSG,SQSTM1,NME2,NOS1,CCN3,CA12,PGLYRP1,OGG1,CCNB1,PEBP1,PCDH8,CHMP1A,CDKN1A,RCC1,SLC25A3,SLC9A3R2,TFCP2L1,SLC9A3R1,PIK3CD,NTN1,CNN2,PLXNB1,YIPF3,COMT,KANK2,CST3,SCUBE3,PRKCD,TMED9,CTNNB1,PRODH,INTS1,PSMB6,PSMB8,KEAP1,PTBP1,PTH1R,NQO1,SARDH,MVP,MUL1,EGLN2…
GO: Cellular Component	GO:0042825	TAP complex		3.243E-3	1.000E0	4.270E-2	3.208E-1	3	4	TAP1,TAP2,TAPBP
GO: Cellular Component	GO:0043625	delta DNA polymerase complex		3.243E-3	1.000E0	4.270E-2	3.208E-1	3	4	POLD4,POLD1,POLD2
GO: Cellular Component	GO:0005741	mitochondrial outer membrane		3.289E-3	1.000E0	4.276E-2	3.212E-1	28	171	ACACB,TOMM5,BMF,MT3,ASL,ATP5MC2,ATP5MC3,BAD,BAX,NOS1,PEBP1,PHB,CNP,TOMM7,DMPK,MUL1,NLRX1,FIS1,TOMM40L,HAX1,MIEF2,VAT1,COASY,SARM1,PPP1R15A,CPT1C,RHOT2,QTRT1
GO: Biological Process	GO:0071495	cellular response to endogenous stimulus		1.266E-3	1.000E0	4.277E-2	4.113E-1	157	1278	ACVR2B,ADCY3,ADCY5,MEN1,FZD1,ADRA2A,AKT1,FOXO4,LTBP4,ADCY4,HCN3,KLF15,APLP1,MT3,LAMTOR4,FLCN,IRS2,ATP1A3,NPAS4,HYAL2,BCL9L,ATP6V1B2,BAD,NBL1,FGFRL1,HCN2,CACNA1H,NOS1,NOS3,NOTCH1,NOTCH2,CAD,CALR,NTS,OXTR,FURIN,FIBP,CD81,ATP6V1F,PHB,PIK3R2,DDX54,BAMBI,PLOD1,COL1A2,DDIT4,DLL4,POLR2E,POLR2I,POLR2K,POLR2L,POR,ATP6V1G1,KANK2,CRH,NSMF,PPP5C,SOGA1,CSK,CSNK1D,IPO13,PRKCD,CTNNB1,MAPK7,CYBA,EIF4A3,DAXX,PTBP…
GO: Biological Process	GO:0006082	organic acid metabolic process		7.510E-5	6.317E-1	4.285E-3	4.120E-2	149	1131	ACAA1,ACACB,ACADS,ACADVL,MARS,CYGB,ACY1,MDH2,LRRC47,MIF,AKT1,ALDOA,ALOX5AP,MPST,MCFD2,NDST2,CHST1,ASL,ATF4,IRS2,BCAT2,BCKDHA,NDUFS6,IER3,BSG,SLC5A6,EIF2B4,EIF2B2,NOS1,NOS3,CAD,OAZ1,CBR1,CBS,KYAT1,PCK2,PFAS,PFKL,CKB,GRHPR,PYCR2,PLOD1,DDIT4,COMT,POR,FADS6,PARS2,CRYM,ACOT11,NCAN,CSPG4,CTNNB1,PRODH,EIF4A3,PSMA7,PSMB5,PSMB6,PSMB8,PSMB10,PSMC3,PSMD3,PSMD4,SPOCK2,DBI,KEAP1,PHGDH,NQO1,PEX5,SARDH,CARS2,CH…
GO: Biological Process	GO:1901137	carbohydrate derivative biosynthetic process		7.542E-5	6.344E-1	4.285E-3	4.120E-2	109	781	ACACB,ADCY3,ADCY5,ADCYAP1R1,ADORA2A,MGAT1,ADRA2A,ADSL,AP2A1,AK1,ALDOA,AMPD2,ADCY4,MCFD2,NDST2,APLP1,CHST1,APOE,MT3,UQCC3,FLCN,ATP5F1D,ATP5F1E,ATP5MC2,ATP5MC3,ATP5ME,ATP5PO,NME2,NOS1,NOS3,CAD,NT5E,CCND3,NANS,PALM,DPM3,PFAS,GMPPB,UAP1L1,PMM1,MPDU1,CRH,GALNT9,NCAN,CSPG4,PRKCSH,CTNNB1,UCK1,DDOST,CANT1,UCKL1,CHPF,DPAGT1,ACOT8,PARP3,AMDHD2,SLC35C2,PANK4,NME6,NAGPA,DCXR,RAMP2,TCIRG1,CHST12,SDC4,NAGK,NUD…
GO: Biological Process	GO:0099536	synaptic signaling		7.563E-5	6.362E-1	4.285E-3	4.120E-2	98	687	SLC12A5,ADORA2A,GRK2,AKT1,NLGN2,DOC2B,LRFN1,PPFIA4,CNIH2,APOE,PPFIA3,NPAS4,SYNGAP1,CDK5R1,BAIAP3,NOS1,CACNB1,NPTX2,NRGN,HAP1,CAMK2B,OXTR,PEBP1,PCDH8,PDYN,CHAT,NRXN2,ANAPC2,PLCB3,CNP,PNOC,CORT,MINK1,CRH,SLC32A1,CARTPT,RIN1,CELSR1,NSMF,CTNNB1,CLSTN3,SYT12,EIF4A3,LRFN3,DBI,DBN1,PTPRF,SV2A,NQO1,DLG4,DMPK,RAC3,SLC12A6,DVL1,TPGS1,CACNG7,EGR3,EIF4EBP2,SEZ6,BAIAP2,CX3CL1,BCAN,RGS14,SLC8A2,SLC12A4,BRSK1,G…
GO: Biological Process	GO:0010648	negative regulation of cell communication		7.590E-5	6.384E-1	4.285E-3	4.120E-2	171	1328	KCTD13,MEN1,FZD1,ADRA2A,ADRA2C,GRK2,AP2A1,AP2A2,AES,MIF,AKT1,MMP14,MNT,SLC25A5,CNIH2,BMF,LEMD2,CASTOR2,APOE,DLK2,FLCN,CCAR2,HYAL2,BCL9L,PELI3,FADD,BAX,NBL1,FGFRL1,CCND1,SYNGAP1,IER3,NFKBIA,NFKBIB,NFKBIL1,NOS1,NOS3,NOTCH1,NOTCH4,CCN3,CALR,CAMK2B,PEBP1,HGS,PALM,CDC34,CDKN2D,PFKL,PHB,SLC9A3R2,CACTIN,AP2S1,SLC9A3R1,NLE1,BAMBI,EPN1,CHAC1,MAPK8IP1,DDIT4,UBQLN2,DLL4,ZNF385A,KANK2,ADGRA2,CRH,CARTPT,PIM3,…
GO: Biological Process	GO:0035641	locomotory exploration behavior		1.288E-3	1.000E0	4.301E-2	4.135E-1	6	14	NLGN2,CRH,DLG4,GAD1,C12orf10,SHANK3
GO: Biological Process	GO:2000303	regulation of ceramide biosynthetic process		1.288E-3	1.000E0	4.301E-2	4.135E-1	6	14	ORMDL2,PRKCD,RACK1,SMPD2,TNFRSF1A,ORMDL3
GO: Biological Process	GO:0035640	exploration behavior		1.288E-3	1.000E0	4.301E-2	4.135E-1	9	29	NLGN2,CRH,EIF4A3,DLG4,GAD1,PTPN5,C12orf10,SHANK3,LRRTM1
GO: Cellular Component	GO:0005732	small nucleolar ribonucleoprotein complex		3.373E-3	1.000E0	4.330E-2	3.253E-1	7	22	SNU13,RRP9,FBLL1,FBL,NHP2,LSM7,SNRPG
GO: Biological Process	GO:0090407	organophosphate biosynthetic process		1.310E-3	1.000E0	4.345E-2	4.177E-1	83	613	ACACB,ADCY3,ADCY5,ADCYAP1R1,ADORA2A,ADRA2A,ADSL,AK1,ALDOA,AMPD2,ADCY4,APLP1,APOE,PDXK,ARF3,UQCC3,FLCN,IRS2,ATP5F1D,ATP5F1E,ATP5MC2,ATP5MC3,ATP5ME,ATP5PO,CDS2,NME2,NOS1,NOS3,CAD,NT5E,PALM,DPM3,PFAS,CHAT,PIK3CD,PIK3R2,CRH,FITM2,UCK1,PTH1R,UCKL1,PCYT2,PANK4,NME6,DCXR,RAMP2,PI4K2A,TCIRG1,CDIPT,FGFR1,ISYNA1,AGPAT1,PIGV,FGF22,ATP5MG,COASY,INPP5J,GART,STAT3,RUNDC3A,SURF1,GNAI2,GNG7,PIGO,GPD1,TIMP2,GUK1,…
GO: Biological Process	GO:0050804	modulation of chemical synaptic transmission		1.312E-3	1.000E0	4.345E-2	4.177E-1	53	357	ADORA2A,NLGN2,CNIH2,APOE,PPFIA3,SYNGAP1,NOS1,NRGN,HAP1,CAMK2B,OXTR,PEBP1,CHAT,ANAPC2,MINK1,CRH,RIN1,CELSR1,NSMF,CLSTN3,SYT12,EIF4A3,DBI,DBN1,DLG4,DMPK,DVL1,CACNG7,EIF4EBP2,BAIAP2,BCAN,RGS14,SLC8A2,JPH4,SRF,GFAP,NCDN,STX4,GNAI2,GRM4,NCS1,PTPN5,NISCH,MAPK8IP2,HRAS,VGF,HTR1B,HTR6,WNT7A,YWHAG,SHANK3,LRRTM1,ITPR3
GO: Biological Process	GO:0010769	regulation of cell morphogenesis involved in differentiation		1.342E-3	1.000E0	4.426E-2	4.255E-1	55	374	MCRIP1,ULK1,PREX1,APOE,ARHGDIA,MT3,GLIPR2,BCL9L,SYNGAP1,CDK5R1,EIF2B2,NOTCH1,CALR,CAMK2B,NUMBL,ANAPC2,BAMBI,NTN1,PLXNA1,PLXNB1,NSMF,CTNNB1,MAP2K2,DBN1,SEMA4C,PTPRF,RAC3,RET,FBXO31,TPBGL,FBLN1,BAIAP2,SEMA3F,SEMA6B,ZNF703,CIB1,FUZ,SLIT1,SARM1,SRF,RCC2,STK11,PHLDB1,OBSL1,TRIOBP,SRCIN1,PLXNB2,VIM,WNT7A,ID1,SHANK3,SEMA3G,RGMA,LIMK1,RND2
GO: Biological Process	GO:1901575	organic substance catabolic process		2.483E-10	2.089E-6	4.445E-8	4.273E-7	267	1910	CLPP,ACAA1,KCTD13,ACACB,ACADS,ACADVL,BAP1,MGAT1,ADRA2A,MIF,OSBPL7,AKT1,ALDH2,ALDOA,MPST,AMFR,ANXA2,ENC1,APOE,KHSRP,MT3,NUDT1,ASL,CCAR2,IRS2,LSM2,HYAL2,AUP1,BAD,BAX,BCAT2,BCKDHA,RPL10A,BLVRB,IER3,SQSTM1,NOS1,NOS3,PGLYRP1,NT5E,NTHL1,OAZ1,OGG1,CBR3,CBS,KYAT1,CCNB1,CCNF,FURIN,HGS,PAFAH1B3,CD81,CDC34,DEDD,PDE1B,GLYCTK,PFKL,PHB,ANAPC2,LSM4,PLCB2,PLCB3,SMOX,DCTPP1,EXOSC4,CNP,DDIT4,RPL36,RNF166,UBQLN2,CO…
GO: Biological Process	GO:0006915	apoptotic process		7.957E-5	6.693E-1	4.462E-3	4.290E-2	236	1923	DPF1,MDK,MEN1,ADORA2A,UNC5A,AES,MIF,MAP3K10,AKT1,ALDH2,MNT,SLC25A5,BMF,MAGEH1,APLP1,CBX4,APOE,BLOC1S2,PDXK,ARF6,RHOB,ARHGDIA,MT3,FLCN,CCAR2,ATF4,IRS2,HYAL2,HRK,AXL,PELI3,BAD,FADD,BAX,SYNGAP1,CDK5R1,IER3,SQSTM1,NFKBIA,NME2,NOS1,NOS3,NOTCH1,NOTCH2,PGLYRP1,CALR,CAMK2B,HIP1R,OGG1,CBS,CDC34,DEDD,CDKN1A,CDKN2D,PDE1B,PHB,TAOK2,TFPT,SLC9A3R1,PIM1,NLE1,NTN1,CHAC1,CNTFR,BRMS1,MAPK8IP1,DDIT4,PLEKHF1,G0S2,PO…
GO: Biological Process	GO:0009119	ribonucleoside metabolic process		2.546E-10	2.142E-6	4.462E-8	4.290E-7	79	391	ACACB,ADSL,MIF,AK1,ALDOA,MPP2,AMPD2,GADD45GIP1,UQCC3,FLCN,ATP5F1D,ATP5F1E,ATP5MC2,ATP5MC3,ATP5ME,ATP6V1B2,ATP5PO,BAD,NDUFA1,NDUFA2,NDUFA3,NDUFA6,NDUFA8,NDUFB2,NDUFB6,NDUFB7,NDUFB8,NDUFB10,NDUFV1,NDUFS6,NDUFS8,NDUFV3,IER3,NME2,CAD,NT5E,PFKL,UQCR10,NDUFB11,DDIT4,COX5B,NDUFS7,UCK1,UCKL1,DLG4,PANK4,NME6,ENO1,ENO2,NUDT18,TCIRG1,SDHC,SIRT6,ATP5MG,OGDHL,UQCRQ,COASY,GALK1,GAMT,STAT3,NT5C1A,NDUFA12,SURF1,…
GO: Biological Process	GO:0051338	regulation of transferase activity		1.361E-3	1.000E0	4.473E-2	4.301E-1	127	1006	ACVR2B,ADCY3,ADCY5,MEN1,FZD8,ADORA2A,ADRA2A,ADRA2C,MIF,MAP3K10,MLLT1,AKT1,ADCY4,DBNL,APOE,MT3,IRS2,HYAL2,BAD,BAX,CCND1,CDK5R1,LDB1,DIRAS1,MAP3K6,CBS,CCNB1,CCND3,HGS,CD81,CDKN1A,CDKN2D,TAOK2,SLC9A3R1,PIM1,PIK3R2,ANAPC2,MAPK8IP1,CARTPT,TRAF4,CSK,CSPG4,PRKCD,CTNNB1,MAPK7,MAP2K2,PSMA7,PSMB5,PSMB6,PSMB8,PSMB10,PSMC3,PSMD3,PSMD4,DAXX,CHTF8,TESC,PIH1D1,MVP,MUL1,DUSP4,DUSP8,DVL1,DVL2,RFC2,FBXO31,EMP2,SPR…
GO: Cellular Component	GO:0031968	organelle outer membrane		3.545E-3	1.000E0	4.494E-2	3.376E-1	31	196	ACACB,TOMM5,BMF,MT3,ASL,ATP5MC2,ATP5MC3,BAD,BAX,NOS1,PEBP1,PHB,CNP,TOMM7,SYNE3,RETSAT,DMPK,MUL1,NLRX1,FIS1,TOMM40L,HAX1,MIEF2,VAT1,COASY,SARM1,PPP1R15A,CPT1C,ITPR3,RHOT2,QTRT1
GO: Biological Process	GO:0090175	regulation of establishment of planar polarity		1.388E-3	1.000E0	4.543E-2	4.368E-1	22	114	FZD1,AP2A1,AP2A2,AP2S1,ARHGEF19,CELSR1,PSMA7,PSMB5,PSMB6,PSMB8,PSMB10,PSMC3,PSMD3,PSMD4,PARD6A,DVL1,DVL2,RPS27A,FZD2,UBC,WNT7B,FZD5
GO: Cellular Component	GO:0031300	intrinsic component of organelle membrane		3.630E-3	1.000E0	4.546E-2	3.415E-1	43	296	MFNG,AMFR,LEMD2,UQCC3,AUP1,PEX11A,CALR,DPM3,PEX10,PEX16,TOMM7,ATF6B,FITM2,EMC10,DMPK,MUL1,DPAGT1,EMC9,FIS1,BSCL2,RTN2,SLC22A17,SLC8B1,CHST12,ST3GAL2,PEX26,SYVN1,SREBF2,DGAT2,TAP1,TAP2,TAPBP,TEX261,ATP13A2,PGAP3,HLA-A,HLA-E,FKBP8,HSPA5,WFS1,PIGS,RHOT2,LFNG
GO: Biological Process	GO:0048167	regulation of synaptic plasticity		8.200E-5	6.898E-1	4.568E-3	4.392E-2	33	169	ADORA2A,APOE,PPFIA3,SYNGAP1,NOS1,NRGN,CAMK2B,ANAPC2,CRH,RIN1,NSMF,SYT12,DBI,DBN1,DLG4,EIF4EBP2,BAIAP2,BCAN,RGS14,SLC8A2,JPH4,SRF,GFAP,NCDN,STX4,PTPN5,HRAS,VGF,HTR6,YWHAG,SHANK3,LRRTM1,ITPR3
GO: Cellular Component	GO:0071682	endocytic vesicle lumen		3.694E-3	1.000E0	4.571E-2	3.434E-1	6	17	APOE,CALR,HYOU1,SPARC,HBA2,HBB
GO: Cellular Component	GO:1990204	oxidoreductase complex		1.474E-8	1.513E-5	4.586E-7	3.445E-6	29	97	UQCC3,BCKDHA,NDUFA1,NDUFA2,NDUFA3,NDUFA6,NDUFA8,NDUFB2,NDUFB6,NDUFB7,NDUFB8,NDUFB10,NDUFV1,NDUFS6,NDUFS8,NDUFV3,UQCR10,NDUFB11,CYBA,NDUFS7,SDHB,SDHC,OGDHL,GCSH,NDUFA12,GPD1,PARK7,UQCRC1,NDUFA11
GO: Biological Process	GO:0035967	cellular response to topologically incorrect protein		8.308E-5	6.989E-1	4.598E-3	4.421E-2	29	141	ACADVL,AMFR,ATF4,BAX,CCND1,CALR,SRPRB,ATF6B,KLHDC3,DCTN1,CTDSP2,PDIA6,STUB1,CXXC1,RACK1,HYOU1,RNF126,SYVN1,MYDGF,TMBIM6,TLN1,SEC61G,PPP1R15A,SDF2L1,HSPA1A,HSPA5,WFS1,ZBTB17,LMNA
GO: Biological Process	GO:0006297	nucleotide-excision repair, DNA gap filling		1.423E-3	1.000E0	4.611E-2	4.433E-1	8	24	POLD4,POLD1,POLD2,RFC2,RPA2,RPS27A,UBC,XRCC1
GO: Biological Process	GO:0036003	positive regulation of transcription from RNA polymerase II promoter in response to stress		1.423E-3	1.000E0	4.611E-2	4.433E-1	8	24	MT3,ATF4,NOTCH1,ATF6B,MAPK7,KLF2,GCN1,HSPA5
GO: Biological Process	GO:0051291	protein heterooligomerization		1.425E-3	1.000E0	4.611E-2	4.433E-1	27	151	HIST1H4I,HIST1H4A,HIST1H4D,HIST1H4F,HIST1H4C,HIST1H4H,C1QTNF1,ANXA2,FADD,FGFRL1,SQSTM1,COL1A2,COL6A2,PPP5C,SCUBE3,PRKCSH,CTNNB1,TMEM120A,STK11,GNA11,TNFRSF1A,HBA2,HBB,HRAS,ITPR3,JUP,KCNH2
GO: Cellular Component	GO:0005740	mitochondrial envelope		5.408E-12	5.554E-9	4.628E-10	3.477E-9	129	736	ACACB,ACADS,ACADVL,MDH2,TOMM5,SLC25A29,MPST,SLC25A5,BMF,ARL2,MT3,MRPL15,UQCC3,ASL,ATP5F1D,ATP5F1E,ATP5MC2,ATP5MC3,ATP5ME,ATP5PO,CDS2,BAD,BAX,NDUFA1,NDUFA2,NDUFA3,NDUFA6,NDUFA8,NDUFB2,NDUFB6,NDUFB7,NDUFB8,NDUFB10,NDUFV1,NDUFS6,NDUFS8,NDUFV3,NME2,NOS1,NRGN,PEBP1,UQCR10,PHB,SLC25A3,CNP,MAPK8IP1,NDUFB11,TOMM7,COX5B,NDUFAF3,SLC25A10,PRODH,ROMO1,NDUFS7,SLC25A38,AURKAIP1,DMPK,MUL1,SCO2,SLC25A42,NLRX1,MR…
Disease	C4020899	Autosomal recessive predisposition	DisGeNET Curated	5.095E-7	4.660E-3	4.660E-3	4.519E-2	178	1445	CLPP,ACADS,ACADVL,MARS,ACY1,ADSL,AK1,ALAD,ALDOA,LTBP4,AMPD2,APOE,ARHGDIA,ASL,DCHS1,ATP5F1E,AXL,FADD,BCKDHA,NDUFA1,NDUFA2,BANF1,NDUFV1,NDUFS6,NDUFS8,EIF2B4,EIF2B2,C1QC,CA12,CAD,NT5E,NTHL1,SERPINH1,CBS,NANS,CD81,CD151,AP4M1,PCK2,CHMP1A,DPM3,PEX10,ADGRG1,CHAT,SLC25A3,AP1S1,GRHPR,PEX16,PSMC3IP,ECEL1,PLEC,PYCR2,GMPPB,PLOD1,COL1A2,COL6A2,COL9A2,MPDU1,NDUFAF3,POLR1C,POR,KANK2,CRYBB1,CSTB,PRKCD,PRODH,CYB…
GO: Biological Process	GO:0046322	negative regulation of fatty acid oxidation		1.456E-3	1.000E0	4.674E-2	4.494E-1	5	10	ACACB,ACADVL,AKT1,DBI,DGAT2
GO: Biological Process	GO:0097201	negative regulation of transcription from RNA polymerase II promoter in response to stress		1.456E-3	1.000E0	4.674E-2	4.494E-1	5	10	CITED2,HIF1AN,TMBIM6,PPP1R15A,JUN
GO: Biological Process	GO:0009116	nucleoside metabolic process		3.614E-9	3.040E-5	4.677E-7	4.497E-6	79	413	ACACB,ADSL,MIF,AK1,ALDOA,MPP2,AMPD2,GADD45GIP1,UQCC3,FLCN,ATP5F1D,ATP5F1E,ATP5MC2,ATP5MC3,ATP5ME,ATP6V1B2,ATP5PO,BAD,NDUFA1,NDUFA2,NDUFA3,NDUFA6,NDUFA8,NDUFB2,NDUFB6,NDUFB7,NDUFB8,NDUFB10,NDUFV1,NDUFS6,NDUFS8,NDUFV3,IER3,NME2,CAD,NT5E,PFKL,UQCR10,NDUFB11,DDIT4,COX5B,NDUFS7,UCK1,UCKL1,DLG4,PANK4,NME6,ENO1,ENO2,NUDT18,TCIRG1,SDHC,SIRT6,ATP5MG,OGDHL,UQCRQ,COASY,GALK1,GAMT,STAT3,NT5C1A,NDUFA12,SURF1,…
GO: Biological Process	GO:0045637	regulation of myeloid cell differentiation		1.471E-3	1.000E0	4.704E-2	4.523E-1	34	205	HIST1H4I,HIST1H4A,HIST1H4D,HIST1H4F,HIST1H4C,HIST1H4H,FADD,LDB1,NFKBIA,C1QC,NME2,NOTCH2,CARTPT,P4HTM,CTNNB1,MAFB,TESC,RARG,RBP1,RNF41,ESRRA,ANKRD54,ZBTB7A,FES,HAX1,CIB1,GAS2L1,KLF13,TOB2,PRMT1,INHA,ITPKB,JUN,DLL1
GO: Cellular Component	GO:0016528	sarcoplasm		3.855E-3	1.000E0	4.713E-2	3.541E-1	15	74	ATP2A3,NOS1,CACNB1,CALR,CAMK2B,PLEC,DMPK,RTN2,RYR1,HAX1,CHERP,JPH4,GSN,GSTM2,JSRP1
GO: Molecular Function	GO:0031694	alpha-2A adrenergic receptor binding		4.107E-4	9.402E-1	4.723E-2	3.926E-1	4	5	ADRA2C,GRK2,APLP1,UCHL1
GO: Molecular Function	GO:0015379	potassium:chloride symporter activity		4.107E-4	9.402E-1	4.723E-2	3.926E-1	4	5	SLC12A5,SLC12A6,SLC12A4,SLC12A9
GO: Molecular Function	GO:0031267	small GTPase binding		4.127E-4	9.446E-1	4.723E-2	3.926E-1	48	301	KCTD13,ADCYAP1R1,ADPRH,ULK1,GIT1,ANXA2,RANBP3,ARHGDIA,RANGRF,LSM2,FMNL1,GRASP,TNPO2,TBC1D13,RIN1,TBC1D10B,IPO13,DAPK3,RGP1,RUSC2,PARD6A,PEX5,RABGGTA,RANGAP1,RAP1GAP,DVL1,DVL2,IPO4,EXOC8,GRTP1,TBC1D10A,RNF41,SGSM1,TBC1D16,CIB1,SOD1,RCC2,STX4,EHD1,TRIOBP,CDC42EP1,INF2,CDC42EP4,ARFIP2,RUNDC1,SPHK2,RGL3,LLGL1
GO: Biological Process	GO:0010942	positive regulation of cell death		1.502E-3	1.000E0	4.785E-2	4.601E-1	92	695	MEN1,ADORA2A,AES,MAP3K10,AKT1,BMF,APOE,RHOB,MT3,FLCN,CCAR2,ATF4,HYAL2,HRK,BAD,FADD,BAX,CDK5R1,SQSTM1,NOS1,NOS3,NOTCH1,NOTCH2,CAMK2B,CDC34,CDKN1A,TFPT,SLC9A3R1,BRMS1,DDIT4,PLEKHF1,G0S2,CRH,PTPA,DYNLL2,PRKCD,CTNNB1,PRODH,DAPK3,DAXX,DFFA,PTPRF,NQO1,MUL1,RAD9A,RARG,PDCD6,FIS1,RET,APH1A,ENDOG,RPS3,KATNB1,RPS27A,RPS29,RXRA,RACK1,MYBBP1A,PHLDA1,SIVA1,RBCK1,PIAS4,BEX3,SLC9A1,SMPD2,SOD1,TRIM35,GADD45G,TEX…
GO: Biological Process	GO:0045859	regulation of protein kinase activity		1.513E-3	1.000E0	4.804E-2	4.619E-1	101	775	ACVR2B,ADCY3,ADCY5,MEN1,FZD8,ADORA2A,ADRA2A,ADRA2C,MIF,MAP3K10,MLLT1,AKT1,ADCY4,DBNL,APOE,MT3,HYAL2,BAX,CCND1,CDK5R1,DIRAS1,MAP3K6,CBS,CCND3,HGS,CD81,CDKN1A,CDKN2D,TAOK2,SLC9A3R1,PIM1,MAPK8IP1,CARTPT,TRAF4,CSK,CSPG4,PRKCD,MAPK7,MAP2K2,DAXX,TESC,PIH1D1,MVP,MUL1,DUSP4,DUSP8,DVL1,DVL2,FBXO31,EMP2,SPRY2,RPLP1,RPS3,RPS27A,ANKRD54,SOCS7,RACK1,PPP1R1B,FGFR1,FEM1A,SDC4,AGAP2,CIB1,CAMKK1,SHB,HEXIM1,CNPPD1…
GO: Cellular Component	GO:0005901	caveola		3.994E-3	1.000E0	4.826E-2	3.626E-1	18	96	ADCYAP1R1,GRK2,RANGRF,CACNA1H,NOS1,NOS3,FXYD1,CAVIN1,CTNNB1,EMP2,EHD2,SCN5A,SLC2A1,SMO,SMPD2,MLC1,KCNA5,SLC27A1
GO: Biological Process	GO:0009150	purine ribonucleotide metabolic process		2.838E-10	2.387E-6	4.872E-8	4.685E-7	99	536	ACACB,ADCY3,ADCY5,ADCYAP1R1,ADORA2A,ADRA2A,ADSL,MIF,AK1,ALDOA,MPP2,AMPD2,ADCY4,APLP1,APOE,GADD45GIP1,UQCC3,FLCN,ATP5F1D,ATP5F1E,ATP5MC2,ATP5MC3,ATP5ME,ATP6V1B2,ATP5PO,BAD,NDUFA1,NDUFA2,NDUFA3,NDUFA6,NDUFA8,NDUFB2,NDUFB6,NDUFB7,NDUFB8,NDUFB10,NDUFV1,NDUFS6,NDUFS8,NDUFV3,IER3,NME2,NOS1,NOS3,NT5E,CBS,PALM,PDE1B,PFAS,PFKL,UQCR10,NDUFB11,DDIT4,COX5B,CRH,MAPK7,NDUFS7,DLG4,PANK4,NME6,ENO1,ENO2,NUDT18,RA…
GO: Biological Process	GO:0010941	regulation of cell death		8.868E-5	7.460E-1	4.876E-3	4.688E-2	206	1650	MDK,ADCYAP1R1,MEN1,ADORA2A,AES,MIF,MAP3K10,AKT1,ULK1,ALDH2,MNT,SLC25A5,MCFD2,BMF,CBX4,APOE,PDXK,RHOB,ARHGDIA,MT3,FLCN,CCAR2,ATF4,IRS2,HYAL2,HRK,AXL,PELI3,BAD,FADD,BAX,SYNGAP1,CDK5R1,IER3,SQSTM1,NFKBIA,NME2,NOS1,NOS3,NOTCH1,NOTCH2,CCN3,CALR,CAMK2B,OGG1,CBS,CDC34,DEDD,CDKN1A,CDKN2D,PHB,TFPT,SLC9A3R1,PIM1,NLE1,CNTFR,BRMS1,MAPK8IP1,DDIT4,PLEKHF1,G0S2,POR,POU3F4,ZNF385A,KANK2,CRH,THOC6,PIM3,TRAF4,PTPA…
GO: Molecular Function	GO:0019901	protein kinase binding		4.476E-4	1.000E0	4.878E-2	4.056E-1	86	620	SLC12A5,ADRA2A,AP2A1,AP2A2,AKT1,ULK1,ARHGDIA,IRS2,LSM2,HYAL2,BAD,CCND1,SYNGAP1,CDK5R1,SQSTM1,CACNB1,DIRAS1,CAMK2B,CCNB1,CCND3,PEBP1,CDKN2D,TAOK2,TFPT,PIK3R2,MAPK8IP1,TRAF4,CSK,CSPG4,PRKCD,PRKCSH,CTNNB1,MAPK7,PPP1R12C,DAXX,PTPN14,PTPRF,PARD6A,SV2A,DLG4,PIH1D1,MVP,RAD9A,SLC12A6,HDAC5,SH2D3C,DVL1,DVL2,EEF2,EMP2,SPRY2,RPS3,RACK1,SCN5A,SDC4,AGAP2,CIB1,RBCK1,CNPPD1,RGS14,SLC12A4,BRSK1,SREBF1,RCC2,STAT3…
GO: Biological Process	GO:0043069	negative regulation of programmed cell death		1.547E-3	1.000E0	4.894E-2	4.705E-1	117	919	MDK,ADORA2A,MIF,AKT1,ALDH2,MNT,SLC25A5,BMF,CBX4,APOE,PDXK,ARHGDIA,MT3,CCAR2,IRS2,AXL,PELI3,BAD,FADD,BAX,SYNGAP1,IER3,SQSTM1,NFKBIA,NME2,NOS1,NOS3,NOTCH1,NOTCH2,OGG1,CBS,CDKN1A,CDKN2D,PHB,PIM1,NLE1,CNTFR,MAPK8IP1,POR,POU3F4,ZNF385A,KANK2,THOC6,PIM3,VSTM2L,PRKCD,CTNNB1,MAPK7,INTS1,DAXX,DFFA,TMEM161A,NQO1,PIH1D1,RARG,TSC22D3,PAM16,EGR3,STK40,SPRY2,RAMP2,RPS27A,CITED2,RAPGEF3,HAX1,CX3CL1,AGAP2,FLT4,C…
GO: Biological Process	GO:0055086	nucleobase-containing small molecule metabolic process		4.423E-8	3.721E-4	4.896E-6	4.707E-5	121	763	ACACB,MDH2,ADCY3,ADCY5,ADCYAP1R1,ADORA2A,ADRA2A,ADSL,MIF,AK1,ALDOA,MPP2,AMPD2,ADCY4,APLP1,APOE,GADD45GIP1,UQCC3,NUDT1,FLCN,ATP5F1D,ATP5F1E,ATP5MC2,ATP5MC3,ATP5ME,ATP6V1B2,ATP5PO,BAD,NDUFA1,NDUFA2,NDUFA3,NDUFA6,NDUFA8,NDUFB2,NDUFB6,NDUFB7,NDUFB8,NDUFB10,NDUFV1,NDUFS6,NDUFS8,NDUFV3,IER3,NME2,NOS1,NOS3,CAD,NT5E,NTHL1,OGG1,CBS,PALM,PCK2,PDE1B,PFAS,PFKL,UQCR10,PGLS,DCTPP1,CNP,NDUFB11,DDIT4,COX5B,CRH,M…
GO: Cellular Component	GO:0030662	coated vesicle membrane		4.118E-3	1.000E0	4.918E-2	3.694E-1	24	142	AP2A1,AP2A2,MCFD2,CNIH2,DBNL,AP1M1,NRGN,HIP1R,FURIN,AP1S1,AP2S1,SLC32A1,SEC24C,SEC13,SCAP,FZD2,GAD1,SREBF1,SREBF2,HLA-A,COPE,HLA-E,TMEM199,FZD5
GO: Cellular Component	GO:0012506	vesicle membrane		4.184E-3	1.000E0	4.939E-2	3.710E-1	70	535	AP2A1,AP2A2,DISP3,ULK1,MCFD2,CNIH2,DBNL,VAMP8,BSG,SLC5A6,AP1M1,NOS1,NOS3,NRGN,CAMK2B,HIP1R,FURIN,RAB11B,CBARP,TAOK2,AP1S1,AP2S1,CAMKV,SNX15,SLC32A1,SEC24C,CALY,CYBA,SYT12,SNX17,SEMA4C,PTPRN,SV2A,DLG4,TNK2,SNX22,MFSD10,PI4K2A,TCIRG1,RPS27A,SEC13,SCAP,NSG2,SMO,SAYSD1,FZD2,CYB5R1,GAD1,SPARC,SREBF1,SREBF2,GPRC5C,STAB1,SYT5,ATP13A2,HLA-A,COPE,HLA-E,UBC,FLRT1,VGF,WNT7A,WNT7B,YWHAG,TMEM199,FZD5,KIFC3,AG…
GO: Molecular Function	GO:0051087	chaperone binding		2.632E-5	6.024E-2	5.020E-3	4.173E-2	21	82	AMFR,ATP1A3,BAX,CALR,PFDN6,HYOU1,AHSA1,GRPEL1,GET4,GNB5,SYVN1,SOD1,ERP29,TBCC,CDC37,SDF2L1,DNAJB2,HSPA5,HSPE1,VWF,DNLZ
GO: Biological Process	GO:0009199	ribonucleoside triphosphate metabolic process		3.010E-10	2.532E-6	5.064E-8	4.868E-7	61	270	MIF,AK1,ALDOA,AMPD2,GADD45GIP1,UQCC3,FLCN,ATP5F1D,ATP5F1E,ATP5MC2,ATP5MC3,ATP5ME,ATP6V1B2,ATP5PO,BAD,NDUFA1,NDUFA2,NDUFA3,NDUFA6,NDUFA8,NDUFB2,NDUFB6,NDUFB7,NDUFB8,NDUFB10,NDUFV1,NDUFS6,NDUFS8,NDUFV3,IER3,NME2,CAD,PFKL,UQCR10,NDUFB11,DDIT4,COX5B,NDUFS7,UCK1,UCKL1,NME6,ENO1,ENO2,TCIRG1,SDHC,SIRT6,ATP5MG,OGDHL,UQCRQ,GALK1,STAT3,NDUFA12,SURF1,UQCR11,GPD1,GUK1,PARK7,UQCRC1,HSPA1A,HSPA1B,NDUFA11
GO: Biological Process	GO:0009161	ribonucleoside monophosphate metabolic process		1.927E-12	1.621E-8	5.066E-10	4.871E-9	69	291	ADSL,MIF,AK1,ALDOA,MPP2,AMPD2,GADD45GIP1,UQCC3,FLCN,ATP5F1D,ATP5F1E,ATP5MC2,ATP5MC3,ATP5ME,ATP6V1B2,ATP5PO,BAD,NDUFA1,NDUFA2,NDUFA3,NDUFA6,NDUFA8,NDUFB2,NDUFB6,NDUFB7,NDUFB8,NDUFB10,NDUFV1,NDUFS6,NDUFS8,NDUFV3,IER3,CAD,NT5E,PFAS,PFKL,UQCR10,NDUFB11,DDIT4,COX5B,NDUFS7,UCK1,UCKL1,DLG4,ENO1,ENO2,TCIRG1,SDHC,SIRT6,ATP5MG,OGDHL,UQCRQ,GALK1,GART,STAT3,NDUFA12,SURF1,UQCR11,GPD1,GUK1,PARK7,UMPS,UQCRC1,HS…
GO: Molecular Function	GO:0019899	enzyme binding		6.683E-9	1.530E-5	5.099E-6	4.239E-5	261	1929	KCTD13,MCM2,ELFN2,ADCY5,ADCYAP1R1,SLC12A5,FZD8,ADORA2A,ADPRH,ADRA2A,AP2A1,AP2A2,AKT1,FOXO4,ULK1,PREX1,ALOX5AP,AMFR,GIT1,SLC25A5,ANXA2,RANBP3,CBX4,ARF6,SPTBN4,ARHGDIA,RANGRF,CCAR2,IRS2,LSM2,EIF3I,HYAL2,BAD,FADD,CCND1,BCR,SYNGAP1,CDK5R1,LDB1,SQSTM1,NFKBIA,SNU13,NME2,NOS1,NOS3,FMNL1,NOTCH1,NOTCH2,CACNB1,CAD,DIRAS1,CALR,CAMK2B,OAZ1,CBS,GRASP,CCNB1,CCND3,PEBP1,FURIN,CDC34,CDKN1A,CDKN2D,PFKL,SRPRB,PHB,…
GO: Biological Process	GO:0051960	regulation of nervous system development		5.244E-7	4.412E-3	5.190E-5	4.990E-4	131	881	FZD1,ADRA2C,MIF,DISP3,AKT1,NLGN2,ULK1,PREX1,FOXO6,ENC1,APOE,FUOM,CPNE5,ARF6,ARHGDIA,MT3,MDGA1,ADGRB1,NBL1,SYNGAP1,CDK5R1,EIF2B2,NME2,MYRF,NOS1,NOTCH1,HAP1,CALR,CAMK2B,CTDSP1,OXTR,PALM,NUMBL,ADGRG1,ANAPC2,NTN1,PLXNA1,PLXNB1,DLL4,CELSR1,NSMF,CSPG4,KDM4A,PRKCSH,CTNNB1,MAP2K2,CLSTN3,SCRT1,DBN1,PTBP1,CASZ1,SEMA4C,PTPRF,NECTIN1,RNF10,MUL1,RAC3,RAP1GAP,RARG,DTX1,DVL1,DVL2,RET,FBXO31,OLIG2,SEZ6,KATNB1,TP…
GO: Biological Process	GO:0009165	nucleotide biosynthetic process		9.595E-5	8.071E-1	5.241E-3	5.039E-2	53	321	ACACB,ADCY3,ADCY5,ADCYAP1R1,ADORA2A,ADRA2A,ADSL,AK1,ALDOA,AMPD2,ADCY4,APLP1,APOE,UQCC3,FLCN,ATP5F1D,ATP5F1E,ATP5MC2,ATP5MC3,ATP5ME,ATP5PO,NME2,NOS1,NOS3,CAD,NT5E,PALM,PFAS,CRH,UCK1,UCKL1,PANK4,NME6,RAMP2,TCIRG1,ATP5MG,COASY,GART,STAT3,RUNDC3A,SURF1,GNAI2,GNG7,TIMP2,GUK1,NAPRT,HRH3,UMPS,HTR1B,WFS1,IMPDH1,IMPDH2,ADSSL1
GO: Cellular Component	GO:0044391	ribosomal subunit		1.028E-18	1.056E-15	5.281E-16	3.967E-15	59	175	MRPL15,RPL10A,SNU13,RPL36,MRPS16,MRPS18A,MRPS7,MRTO4,IMP3,RPL3,RPL6,RPL7A,RPL8,RPL11,RPL15,RPL18,RPL27,RPL27A,RPL28,RPL31,RPL35A,RPL36AL,RPL37,RPL37A,RPL39,RPL41,RPLP0,RPLP1,RPLP2,MRPL12,MRPS12,RPS2,RPS3,RPS4X,RPS5,RPS8,RPS9,RPS10,RPS12,MRPL27,RPS15,RPS15A,RPS16,RPS20,RPS21,RPS23,RPS26,RPS27A,RPS28,RPS29,FAU,RACK1,MRPL28,NHP2,MRPL17,HBA2,MRPS24,MRPL52,RPSA
GO: Biological Process	GO:0033365	protein localization to organelle		4.834E-8	4.066E-4	5.281E-6	5.077E-5	140	919	TOMM5,BAP1,FZD1,AKT1,BMF,ARF6,ARL2,MT3,LAMTOR4,FLCN,HYAL2,BAD,BAX,RPL10A,NFKBIA,NFKBIB,NFKBIL1,CCN3,CALR,AIP,OGG1,HGS,CD81,CDKN1A,LRWD1,PEX10,SRPRB,SLC9A3R1,PIK3R2,PEX16,BAMBI,TOMM7,RPL36,TNPO2,CSNK1D,DYNLL2,IPO13,PRKCD,CTNNB1,MAPK7,CROCC,KEAP1,KLHL21,PEX5,PIH1D1,RAN,PARP3,DVL1,FIS1,PAM16,IPO4,ARFRP1,TRIM28,NAGPA,RPL3,RPL6,RPL7A,RPL8,RPL11,RPL15,RPL18,RPL27,RPL27A,RPL28,RPL31,RPL35A,RPL37,RPL37A,…
GO: Cellular Component	GO:0030425	dendrite		1.751E-8	1.798E-5	5.290E-7	3.974E-6	99	590	LMTK3,SLC12A5,ADORA2A,GRK2,IGSF9,NLGN2,PREX1,BEGAIN,AMFR,ADCY4,CNIH2,HCN3,DBNL,APOE,KHSRP,MT3,ATP1A3,HCN2,SYNGAP1,CDK5R1,CACNA1H,NOS1,CCN3,NRGN,HAP1,CAMK2B,PALM,PCDH8,PDYN,TAOK2,TXN2,PNOC,MAPK8IP1,COMT,MINK1,ZNF385A,SLC32A1,RIN1,NSMF,PPP5C,CTNNB1,CYBA,LZTS3,EIF4A3,LRFN3,DBN1,DLG4,RANGAP1,RAP1GAP,DVL1,TPGS1,RET,MAP1S,KIRREL1,TNK2,SEZ6,RPL28,GLRX5,RPLP0,RPS3,PI4K2A,RACK1,TRAPPC4,BAIAP2,CIB1,DLGAP4,…
GO: Cellular Component	GO:0097458	neuron part		1.105E-9	1.134E-6	5.402E-8	4.058E-7	218	1545	DPF1,CYGB,LMTK3,GPRIN1,ADCYAP1R1,SLC12A5,FZD1,ADORA2A,UNC5A,ADRA2C,GRK2,AK1,IGSF9,NLGN2,ULK1,KIF17,PREX1,BEGAIN,DOC2B,MPST,AMFR,ADCY4,GIT1,PPFIA4,CNIH2,HCN3,ENC1,DBNL,APOE,PPFIA3,CPNE5,BLOC1S2,KHSRP,SPTBN4,MT3,ASL,ATF4,ATP1A3,FADD,HCN2,SYNGAP1,CDK5R1,EIF2B2,CACNA1H,BAIAP3,NOS1,CCN3,CAD,NRGN,HAP1,CAMK2B,NTS,PEBP1,PALM,PCDH8,RAB11B,PDE1B,PDYN,CHAT,CBARP,TAOK2,SLC9A3R2,AP1S1,SLC9A3R1,NRXN2,LSM4,EPN1…
GO: Biological Process	GO:0044093	positive regulation of molecular function		1.003E-4	8.439E-1	5.445E-3	5.235E-2	232	1893	ACVR2B,ADCY3,ADCY5,ADCYAP1R1,MEN1,FZD1,FZD8,ADORA2A,ADPRH,MFNG,ADRA2A,ADRA2C,MIF,MAP3K10,AKT1,ARHGEF37,MMP14,DOCK6,MMP15,MMP17,PREX1,ALOX5AP,AMFR,ADCY4,GIT1,ANXA2,DBNL,APOE,SPTBN4,RHOC,RHOG,ARHGDIA,ARHGDIG,MT3,LAMTOR4,RANGRF,FLCN,IRS2,EDF1,BAD,FADD,BAX,CCND1,BCR,SYNGAP1,CDK5R1,PYGO2,NFKBIA,NFKBIB,EIF2B4,EIF2B2,NOS1,NOS3,DIRAS1,HAP1,CAMK2B,MAP3K6,CCNB1,CCND3,CD81,ARHGAP33,CDKN1A,RCC1,TAOK2,PIM1,PI…
GO: Cellular Component	GO:0044455	mitochondrial membrane part		1.862E-8	1.912E-5	5.463E-7	4.104E-6	44	189	TOMM5,UQCC3,ATP5F1D,ATP5F1E,ATP5MC2,ATP5MC3,ATP5ME,ATP5PO,NDUFA1,NDUFA2,NDUFA3,NDUFA6,NDUFA8,NDUFB2,NDUFB6,NDUFB7,NDUFB8,NDUFB10,NDUFV1,NDUFS6,NDUFS8,NDUFV3,UQCR10,PHB,NDUFB11,TOMM7,NDUFS7,DMPK,MUL1,FIS1,PAM16,SLC8B1,TOMM40L,SDHB,SDHC,ATP5MG,TIMM50,SARM1,NDUFA12,SURF1,PARK7,UQCRC1,NDUFA11,RHOT2
GO: Biological Process	GO:0034470	ncRNA processing		1.507E-13	1.267E-9	5.510E-11	5.298E-10	88	399	WDR18,METTL1,DHX37,NOB1,RPL10A,BYSL,SNU13,RRP9,TRMT61A,ABT1,TSEN34,CPSF1,NOC4L,TSR3,EXOSC4,MRM2,RPL36,DDX49,CSNK1D,FBLL1,EIF4A3,INTS1,INTS11,MRTO4,IMP3,RPL3,RPL6,RPL7A,RPL8,RBFA,RPL11,RPL15,RPL18,RPL27,RPL27A,RPL28,RPL31,RPL35A,RPL37,RPL37A,RPL39,RPL41,RPLP0,RPLP1,RPLP2,FBL,RPS2,RPS3,RPS4X,RPS5,RPS8,RPS9,RPS10,RPS12,RPS15,RPS15A,RPS16,RPS20,RPS21,RPS23,RPS26,RPS27A,RPS28,RPS29,NPM3,FAU,EMG1,NHP2,…
GO: Biological Process	GO:0006753	nucleoside phosphate metabolic process		4.342E-9	3.652E-5	5.534E-7	5.320E-6	117	702	ACACB,MDH2,ADCY3,ADCY5,ADCYAP1R1,ADORA2A,ADRA2A,ADSL,MIF,AK1,ALDOA,MPP2,AMPD2,ADCY4,APLP1,APOE,GADD45GIP1,UQCC3,NUDT1,FLCN,ATP5F1D,ATP5F1E,ATP5MC2,ATP5MC3,ATP5ME,ATP6V1B2,ATP5PO,BAD,NDUFA1,NDUFA2,NDUFA3,NDUFA6,NDUFA8,NDUFB2,NDUFB6,NDUFB7,NDUFB8,NDUFB10,NDUFV1,NDUFS6,NDUFS8,NDUFV3,IER3,NME2,NOS1,NOS3,CAD,NT5E,NTHL1,OGG1,CBS,PALM,PCK2,PDE1B,PFAS,PFKL,UQCR10,PGLS,DCTPP1,CNP,NDUFB11,DDIT4,COX5B,CRH,M…
GO: Biological Process	GO:0032269	negative regulation of cellular protein metabolic process		1.044E-4	8.779E-1	5.628E-3	5.411E-2	146	1112	LMTK3,ELFN2,MEN1,ADORA2A,MIF,MLLT1,AKT1,ANXA2,ENC1,LEMD2,KLF15,APOE,MT3,FLCN,CCAR2,ATF4,HYAL2,PELI3,BAX,EIF2B4,C4B,NOS1,HAP1,CALR,WFDC1,CTDSP1,SERPINH1,CCNB1,PEBP1,FURIN,CDKN1A,CDKN2D,PHB,CACTIN,SLC9A3R1,ANAPC2,NLE1,CHAC1,MAPK8IP1,DDIT4,POR,NCOR2,PTPA,PPP5C,CSK,CST3,CSTB,PRKCD,CTBP1,KDM4A,CTNNB1,MAPK7,MAP2K2,EIF4A3,PSMA7,INTS1,PSMB5,PSMB6,PSMB8,PSMB10,PSMC3,DAPK3,PSMD3,PSMD4,RGP1,PARD6A,PPP1R37,T…
GO: Cellular Component	GO:1902494	catalytic complex		2.758E-4	2.832E-1	5.664E-3	4.255E-2	137	1077	ABCA2,KCTD13,TRRAP,MEN1,LRRC47,METTL1,ULK1,AMFR,ENC1,CBX4,MBD3,UQCC3,POLD4,ATP1A3,EDF1,AUP1,FADD,BCKDHA,CCND1,NDUFA1,NDUFA2,NDUFA3,NDUFA6,NDUFA8,NDUFB2,NDUFB6,NDUFB7,NDUFB8,NDUFB10,NDUFV1,NDUFS6,NDUFS8,NDUFV3,KLHDC7A,CCND3,CCNF,TRMT61A,CDKN1A,DPM3,CHD3,PFKL,UQCR10,TFPT,PIK3CD,PIK3R2,ANAPC2,TSEN34,FXYD1,BRMS1,NDUFB11,POLD1,POLD2,POLR2E,POLR1C,POLR2I,POLR2K,POLR2L,NCOR2,PTPA,PPP4C,DYNLL2,INO80B,CYB…
GO: Biological Process	GO:0009163	nucleoside biosynthetic process		7.098E-6	5.971E-2	5.687E-4	5.468E-3	30	131	ACACB,ADSL,AK1,ALDOA,UQCC3,FLCN,ATP5F1D,ATP5F1E,ATP5MC2,ATP5MC3,ATP5ME,ATP5PO,NME2,CAD,NT5E,UCK1,UCKL1,PANK4,NME6,TCIRG1,ATP5MG,COASY,STAT3,SURF1,GUK1,UMPS,IMPDH1,IMPDH2,ADSSL1,QTRT1
GO: Biological Process	GO:0051348	negative regulation of transferase activity		1.083E-4	9.114E-1	5.805E-3	5.581E-2	60	378	MEN1,ADORA2A,MLLT1,AKT1,APOE,IRS2,HYAL2,CCNB1,CDKN1A,CDKN2D,ANAPC2,MAPK8IP1,CSK,PRKCD,MAPK7,PSMA7,PSMB5,PSMB6,PSMB8,PSMB10,PSMC3,PSMD3,PSMD4,TESC,MVP,DUSP4,DUSP8,DVL1,FBXO31,SPRY2,RPS27A,SOCS7,FZR1,RACK1,PPP1R1B,FEM1A,CIB1,SHB,ANAPC11,HEXIM1,RGS14,ZGPAT,GADD45G,SRCIN1,PTPN5,GSTP1,SH3BP5L,PARK7,PIK3IP1,UBC,UCHL1,FLRT1,HSPB1,YWHAG,LRRTM1,LRRC4B,CAMK2N2,LIMK1,SPRY4,LRP5
Disease	C0014544	Epilepsy	DisGeNET Curated	1.300E-6	1.189E-2	5.946E-3	5.767E-2	126	962	ACADS,ACY1,SLC12A5,MEN1,MGAT1,ADRA2A,ADSL,AKT1,ALDH2,AMPD2,APOE,ASL,JRK,ATP1A3,BCL9L,FADD,FGFRL1,BCKDHA,NDUFA1,NDUFA2,HCN2,NDUFV1,NDUFS6,NDUFS8,SYNGAP1,EIF2B4,EIF2B2,CACNA1H,CAD,CBS,NANS,AP4M1,PDYN,PEX10,ADGRG1,PIK3CD,PIK3R2,PEX16,GMPPB,NDUFB11,COMT,MPDU1,NDUFAF3,SH2B1,SLC32A1,PTPA,CSTB,CTBP1,PSAP,PTBP1,PHGDH,SV2A,PEX5,DLG4,QDPR,MVP,DPAGT1,SLC12A6,RET,ECM1,SLC25A22,EGR3,IER3IP1,TNK2,BSCL2,ELN,SEZ…
GO: Biological Process	GO:0012501	programmed cell death		1.121E-4	9.427E-1	5.966E-3	5.736E-2	238	1952	DPF1,MDK,MEN1,ADORA2A,UNC5A,AES,MIF,MAP3K10,AKT1,ALDH2,MNT,SLC25A5,BMF,MAGEH1,APLP1,CBX4,APOE,BLOC1S2,PDXK,ARF6,RHOB,ARHGDIA,MT3,FLCN,CCAR2,ATF4,IRS2,HYAL2,HRK,AXL,PELI3,BAD,FADD,BAX,SYNGAP1,CDK5R1,IER3,SQSTM1,NFKBIA,NME2,NOS1,NOS3,NOTCH1,NOTCH2,PGLYRP1,CALR,CAMK2B,HIP1R,OGG1,CBS,CDC34,DEDD,CDKN1A,CDKN2D,PDE1B,PHB,TAOK2,TFPT,SLC9A3R1,PIM1,NLE1,NTN1,CHAC1,CNTFR,BRMS1,MAPK8IP1,DDIT4,PLEKHF1,G0S2,PO…
GO: Biological Process	GO:0006401	RNA catabolic process		1.716E-13	1.443E-9	6.013E-11	5.781E-10	64	247	KHSRP,LSM2,RPL10A,LSM4,EXOSC4,RPL36,GTPBP1,PPP1R8,GTPBP2,DHX34,EIF4A3,PTBP1,DXO,UPF1,RNH1,MRTO4,RPL3,RPL6,RPL7A,RPL8,RPL11,RPL15,RPL18,RPL27,RPL27A,RPL28,RPL31,RPL35A,RPL37,RPL37A,RPL39,RPL41,RPLP0,RPLP1,RPLP2,RPS2,RPS3,RPS4X,RPS5,RPS8,RPS9,RPS10,RPS12,RPS15,RPS15A,RPS16,RPS20,RPS21,RPS23,RPS26,RPS27A,RPS28,RPS29,FAU,FEN1,RNASEH2A,MEX3D,LSM7,AGO2,EDC4,EXOSC5,BTG2,RPSA,SLIRP
GO: Biological Process	GO:0006612	protein targeting to membrane		6.437E-16	5.415E-12	6.016E-13	5.785E-12	59	194	ANXA2,RPL10A,CDK5R1,BSG,CACNB1,PALM,SRPRB,TAOK2,PEX16,RPL36,PEX5,TESC,FIS1,RPL3,RPL6,RPL7A,RPL8,RPL11,RPL15,RPL18,RPL27,RPL27A,RPL28,RPL31,RPL35A,RPL37,RPL37A,RPL39,RPL41,RPLP0,RPLP1,RPLP2,RPS2,RPS3,RPS4X,RPS5,RPS8,RPS9,RPS10,RPS12,RPS15,RPS15A,RPS16,RPS20,RPS21,RPS23,RPS26,RPS27A,RPS28,RPS29,FAU,MIEF2,CIB1,PEX26,SRP54,PACS2,ICMT,ZFAND2B,RPSA
GO: Biological Process	GO:0009142	nucleoside triphosphate biosynthetic process		1.143E-4	9.612E-1	6.045E-3	5.812E-2	19	77	AK1,ALDOA,UQCC3,FLCN,ATP5F1D,ATP5F1E,ATP5MC2,ATP5MC3,ATP5ME,ATP5PO,NME2,CAD,UCK1,UCKL1,NME6,TCIRG1,ATP5MG,STAT3,SURF1
GO: Biological Process	GO:0006396	RNA processing		5.620E-8	4.727E-4	6.061E-6	5.827E-5	139	913	WDR18,METTL1,DHX37,NOB1,APLP1,KHSRP,CCAR2,LSM2,SRSF9,RPL10A,BYSL,SNU13,CCNB1,RRP9,PCBP1,TRMT61A,ABT1,SCAF1,CACTIN,DDX54,TSEN34,CPSF1,NOC4L,LSM4,TSR3,EXOSC4,MRM2,RPL36,DDX49,POLR2E,POLR2I,POLR2K,POLR2L,SYF2,AAR2,THOC6,PPP1R8,NCOR2,CSNK1D,MAP2K2,DHX34,SF3B5,FBLL1,EIF4A3,INTS1,PTBP1,INTS11,SNRNP25,DAZAP1,MRTO4,DDX39A,IMP3,RPL3,RPL6,RPL7A,RPL8,RBFA,RPL11,RPL15,RPL18,RPL27,RPL27A,RPL28,RPL31,RPL35A,SF…
GO: Biological Process	GO:0045047	protein targeting to ER		1.499E-19	1.261E-15	6.306E-16	6.063E-15	45	102	RPL10A,SRPRB,RPL36,RPL3,RPL6,RPL7A,RPL8,RPL11,RPL15,RPL18,RPL27,RPL27A,RPL28,RPL31,RPL35A,RPL37,RPL37A,RPL39,RPL41,RPLP0,RPLP1,RPLP2,RPS2,RPS3,RPS4X,RPS5,RPS8,RPS9,RPS10,RPS12,RPS15,RPS15A,RPS16,RPS20,RPS21,RPS23,RPS26,RPS27A,RPS28,RPS29,FAU,SRP54,SEC61G,ZFAND2B,RPSA
GO: Biological Process	GO:1901293	nucleoside phosphate biosynthetic process		1.226E-4	1.000E0	6.448E-3	6.199E-2	53	324	ACACB,ADCY3,ADCY5,ADCYAP1R1,ADORA2A,ADRA2A,ADSL,AK1,ALDOA,AMPD2,ADCY4,APLP1,APOE,UQCC3,FLCN,ATP5F1D,ATP5F1E,ATP5MC2,ATP5MC3,ATP5ME,ATP5PO,NME2,NOS1,NOS3,CAD,NT5E,PALM,PFAS,CRH,UCK1,UCKL1,PANK4,NME6,RAMP2,TCIRG1,ATP5MG,COASY,GART,STAT3,RUNDC3A,SURF1,GNAI2,GNG7,TIMP2,GUK1,NAPRT,HRH3,UMPS,HTR1B,WFS1,IMPDH1,IMPDH2,ADSSL1
GO: Cellular Component	GO:0005783	endoplasmic reticulum		2.580E-5	2.650E-2	6.463E-4	4.855E-3	212	1706	ADCYAP1R1,OSBPL7,DISP3,ALOX5AP,AMFR,COL20A1,MCFD2,CNIH2,APOE,RHOG,MT3,ORMDL2,RANGRF,ASL,ATP1A3,ATP2A3,HYAL2,AUP1,CDS2,BAX,NDUFB8,NFE2L1,SQSTM1,MYRF,NOS1,NOTCH1,NOTCH2,NOTCH4,CACNB1,HAP1,CALR,CAMK2B,SERPINH1,TMED4,PEBP1,FURIN,DPM3,SRPRB,LMF2,PEX16,TMCO1,PLOD1,TRAPPC6A,COL1A2,MAPK8IP1,COL6A2,COL9A2,MPDU1,SELENOM,CRELD2,POR,ATF6B,PITPNM1,P4HTM,SYNE3,SEC24C,CST3,PRKCD,TMED9,CAVIN1,PRKCSH,MAP2K2,FITM2…
GO: Biological Process	GO:0033108	mitochondrial respiratory chain complex assembly		6.614E-7	5.563E-3	6.469E-5	6.220E-4	23	77	UQCC3,NDUFA1,NDUFA2,NDUFA3,NDUFA6,NDUFA8,NDUFB2,NDUFB6,NDUFB7,NDUFB8,NDUFB10,NDUFV1,NDUFS6,NDUFS8,NDUFV3,UQCR10,NDUFB11,NDUFAF3,NDUFS7,PET100,COA4,NDUFA12,NDUFA11
GO: Biological Process	GO:0006120	mitochondrial electron transport, NADH to ubiquinone		6.091E-8	5.124E-4	6.486E-6	6.236E-5	19	49	NDUFA1,NDUFA2,NDUFA3,NDUFA6,NDUFA8,NDUFB2,NDUFB6,NDUFB7,NDUFB8,NDUFB10,NDUFV1,NDUFS6,NDUFS8,NDUFV3,NDUFB11,NDUFS7,NDUFA12,PARK7,NDUFA11
GO: Biological Process	GO:0070727	cellular macromolecule localization		3.964E-10	3.334E-6	6.538E-8	6.286E-7	239	1676	TOMM5,BAP1,FZD1,ADPRH,AP2A1,AP2A2,AKT1,NLGN2,KIF17,VPS18,ANXA2,RANBP3,BMF,APOE,ARF6,SPTBN4,RHOB,RHOG,ARL2,MT3,LAMTOR4,RANGRF,SSNA1,DCHS1,FLCN,VAMP8,HYAL2,AUP1,BAD,BAX,SYNGAP1,RPL10A,CDK5R1,BSG,NFKBIA,NFKBIB,NFKBIL1,AP1M1,CCN3,CACNB1,CALR,OAZ1,AIP,OGG1,GRASP,CCNB1,HGS,PALM,CD81,AP4M1,CDKN1A,RAB11B,LRWD1,PEX10,SRPRB,TAOK2,AP1S1,AP2S1,SLC9A3R1,NRXN2,PIK3R2,SNX8,PEX16,BAMBI,SNX15,HOMER3,TOMM7,RPL36,T…
GO: Biological Process	GO:0050803	regulation of synapse structure or activity		8.337E-6	7.013E-2	6.616E-4	6.361E-3	50	272	ADORA2A,IGSF9,NLGN2,APOE,PPFIA3,MDGA1,ADGRB1,SYNGAP1,NOS1,NRGN,CAMK2B,OXTR,ANAPC2,CRH,RIN1,NSMF,NCAN,CLSTN3,SYT12,DBI,DBN1,PTPRF,NECTIN1,DLG4,DMPK,EIF4EBP2,BAIAP2,BCAN,RGS14,SLC8A2,SLIT1,JPH4,SRF,GFAP,NCDN,STX4,PTPN5,LRRC24,LRTM2,HRAS,FLRT1,VGF,HTR6,WNT7A,YWHAG,SHANK3,LRRTM1,ITPR3,LRRC4B,LRP5
GO: Cellular Component	GO:0005730	nucleolus		3.329E-4	3.418E-1	6.703E-3	5.035E-2	116	891	ACADVL,MARS,MIF4GD,MBD6,METTL1,MLLT1,DHX37,ENC1,NOB1,MBD3,ARL4D,SRSF9,BCL9L,EDF1,RDM1,RPL10A,BYSL,SNU13,NOS3,H1FX,SELENBP1,TRIM41,TAF1C,RRP9,DEDD,ABT1,CHD3,TAOK2,SLC25A3,TFPT,DDX54,TSEN34,NLE1,NOC4L,SNX15,TXN2,EXOSC4,MRM2,RPL36,S100A16,NOP53,NOL12,POLR2E,POLR1C,POLR2I,POLR2K,POLR2L,ZNF385A,CSTB,KDM4A,INO80B,FBLL1,DAXX,PTBP1,SPATA2,PIH1D1,YPEL3,RAN,GRWD1,SAP30L,MAP1S,TRIM28,MRTO4,IMP3,RPL3,RPL6,RP…
GO: Biological Process	GO:0002181	cytoplasmic translation		8.538E-6	7.182E-2	6.712E-4	6.453E-3	17	54	EIF3B,EIF3F,HAP1,RPL36,ZNF385A,PTBP1,EEF2,MRTO4,RPL6,RPL8,RPL15,RPL31,RPL35A,RPLP0,RPLP1,RPLP2,EIF4H
GO: Biological Process	GO:0010257	NADH dehydrogenase complex assembly		7.032E-7	5.915E-3	6.722E-5	6.463E-4	19	56	NDUFA1,NDUFA2,NDUFA3,NDUFA6,NDUFA8,NDUFB2,NDUFB6,NDUFB7,NDUFB8,NDUFB10,NDUFV1,NDUFS6,NDUFS8,NDUFV3,NDUFB11,NDUFAF3,NDUFS7,NDUFA12,NDUFA11
GO: Biological Process	GO:0032981	mitochondrial respiratory chain complex I assembly		7.032E-7	5.915E-3	6.722E-5	6.463E-4	19	56	NDUFA1,NDUFA2,NDUFA3,NDUFA6,NDUFA8,NDUFB2,NDUFB6,NDUFB7,NDUFB8,NDUFB10,NDUFV1,NDUFS6,NDUFS8,NDUFV3,NDUFB11,NDUFAF3,NDUFS7,NDUFA12,NDUFA11
GO: Biological Process	GO:0042274	ribosomal small subunit biogenesis		8.658E-6	7.283E-2	6.744E-4	6.484E-3	19	65	NOB1,BYSL,SNU13,ABT1,NOC4L,TSR3,MRPS7,RPS2,RPS5,RPS8,RPS10,RPS15,RPS16,RPS21,RPS28,EMG1,TBL3,RRP7A,RPSA
GO: Cellular Component	GO:0022627	cytosolic small ribosomal subunit		8.571E-12	8.802E-9	6.771E-10	5.086E-9	22	44	MRPS18A,RPS2,RPS3,RPS4X,RPS5,RPS8,RPS9,RPS10,RPS12,RPS15,RPS15A,RPS16,RPS20,RPS21,RPS23,RPS26,RPS27A,RPS28,RPS29,FAU,HBA2,RPSA
Disease	C0030567	Parkinson Disease	DisGeNET Curated	2.677E-6	2.448E-2	6.809E-3	6.604E-2	121	928	BAP1,ADORA2A,AES,AKT1,ULK1,ALDH2,DBNL,CHST1,APOE,PDXK,ARF3,NUDT1,LSM2,ATP1A3,SLC41A1,BAX,NBL1,NDUFA1,NDUFA2,CDK5R1,EIF2B4,EIF2B2,C4B,NOS1,NOS3,PGLYRP1,NTS,HIP1R,CCND3,PEBP1,CDKN1A,CDKN2D,PDE1B,PDYN,CHAT,PIK3CD,PNOC,MAPK8IP1,DDIT4,COMT,CSNK1D,CSNK1G2,CST3,PRKCD,DAPK3,DAXX,PTBP1,DCTN1,NQO1,MVP,MUL1,RAN,RET,RING1,MAP1S,RNF41,ENDOG,RPL6,MTG1,STUB1,ESRRA,RPS8,RPS27A,TRAPPC4,CX3CL1,FKBP4,ISYNA1,FOSL2,S…
Disease	C0557874	Global developmental delay	DisGeNET Curated	4.046E-6	3.700E-2	6.809E-3	6.604E-2	102	757	ACADS,ACY1,ADSL,MIF,AKT1,AMPD2,ASL,ATP1A3,FGFRL1,NDUFA1,NDUFA2,BCR,NDUFV1,NDUFS6,NDUFS8,SYNGAP1,CAD,AP4M1,PCDH8,CHMP1A,PEX10,ADGRG1,AP1S1,PIK3R2,PEX16,PYCR2,GMPPB,COMT,MPDU1,NDUFAF3,POLR1C,SH2B1,SEC24C,CTBP1,CTNNB1,MAP2K2,PRODH,PSAP,EIF4A3,CC2D1A,DDOST,PHGDH,PEX5,QDPR,DPAGT1,SLC12A6,SCO2,SH2B3,DVL1,PAM16,RET,IER3IP1,CWF19L1,RPL35A,CDK2AP2,APC2,KATNB1,RPS28,FANCE,FANCF,NRSN2,FGFR1,HAX1,FOXG1,SDHB,…
Disease	C0024667	Animal Mammary Neoplasms	DisGeNET Curated	4.225E-6	3.865E-2	6.809E-3	6.604E-2	30	143	MDH2,ADCY5,MIF,ANXA2,VAMP8,CCND1,PEBP1,FURIN,PHB,COMT,G0S2,NSMF,SLC25A10,DBI,PTBP1,MRC2,RAN,RBP1,ENO1,RPL3,RPL6,SPINT2,STAT3,GNAI2,THRSP,TKT,UCP2,HRAS,ID3,TUBB2B
Disease	C4020875	Mental and motor retardation	DisGeNET Curated	5.212E-6	4.767E-2	6.809E-3	6.604E-2	86	614	ACADS,ACY1,ADSL,AKT1,AMPD2,ASL,ATP1A3,FGFRL1,NDUFA1,NDUFA2,BCR,NDUFV1,NDUFS6,NDUFS8,SYNGAP1,CAD,AP4M1,CHMP1A,PEX10,ADGRG1,AP1S1,PIK3R2,PEX16,PYCR2,GMPPB,COMT,MPDU1,NDUFAF3,POLR1C,SH2B1,SEC24C,CTBP1,CTNNB1,MAP2K2,PRODH,PSAP,EIF4A3,CC2D1A,DDOST,PEX5,QDPR,DPAGT1,SLC12A6,SCO2,DVL1,PAM16,RET,IER3IP1,CWF19L1,RPL35A,APC2,KATNB1,RPS28,FANCE,FANCF,FGFR1,SDHB,SDHC,FLII,PUF60,NPC2,SIX3,NHP2,SLC2A1,PEX26,SLC…
Disease	C1864897	Cognitive delay	DisGeNET Curated	5.212E-6	4.767E-2	6.809E-3	6.604E-2	86	614	ACADS,ACY1,ADSL,AKT1,AMPD2,ASL,ATP1A3,FGFRL1,NDUFA1,NDUFA2,BCR,NDUFV1,NDUFS6,NDUFS8,SYNGAP1,CAD,AP4M1,CHMP1A,PEX10,ADGRG1,AP1S1,PIK3R2,PEX16,PYCR2,GMPPB,COMT,MPDU1,NDUFAF3,POLR1C,SH2B1,SEC24C,CTBP1,CTNNB1,MAP2K2,PRODH,PSAP,EIF4A3,CC2D1A,DDOST,PEX5,QDPR,DPAGT1,SLC12A6,SCO2,DVL1,PAM16,RET,IER3IP1,CWF19L1,RPL35A,APC2,KATNB1,RPS28,FANCE,FANCF,FGFR1,SDHB,SDHC,FLII,PUF60,NPC2,SIX3,NHP2,SLC2A1,PEX26,SLC…
GO: Biological Process	GO:0051093	negative regulation of developmental process		1.318E-4	1.000E0	6.885E-3	6.619E-2	123	914	HIST1H4I,MEN1,HIST1H4A,HIST1H4D,HIST1H4F,HIST1H4C,HIST1H4H,MIF,DISP3,FOXO4,ULK1,TMEM176B,APOE,FUOM,ARF6,ARHGDIA,MT3,FLCN,MDGA1,ADGRB1,CCND1,BCR,SYNGAP1,CDK5R1,LDB1,NFKBIA,C1QC,NME2,NOTCH1,NOTCH4,CCN3,PGLYRP1,CALR,CTDSP1,ADGRG1,NTN1,DLL4,TNPO2,CXCL14,CARTPT,NCOR2,FOXP4,CSPG4,CST3,KDM4A,PRKCSH,CTNNB1,DAXX,PTBP1,CASZ1,SEMA4C,RNF10,MAFB,MUL1,FAM57B,RAP1GAP,RARG,HDAC5,TSC22D3,DTX1,ECM1,EPHA2,OLIG2,SEZ…
GO: Molecular Function	GO:0016651	oxidoreductase activity, acting on NAD(P)H		3.926E-5	8.986E-2	6.912E-3	5.746E-2	24	103	NDUFA1,NDUFA2,NDUFA3,NDUFA6,NDUFA8,NDUFB2,NDUFB6,NDUFB7,NDUFB8,NDUFB10,NDUFV1,NDUFS6,NDUFS8,NDUFV3,CBR1,POR,CYBA,NDUFS7,NQO1,DCXR,CYB5R1,DHRS4,NDUFA12,NXN
GO: Biological Process	GO:0015980	energy derivation by oxidation of organic compounds		1.343E-4	1.000E0	6.976E-3	6.707E-2	48	286	ACADVL,MDH2,ADSL,AKT1,MT3,UQCC3,FLCN,IRS2,BAX,NDUFA1,NDUFA2,NDUFA3,NDUFA6,NDUFA8,NDUFB2,NDUFB6,NDUFB7,NDUFB8,NDUFB10,NDUFV1,NDUFS6,NDUFS8,NDUFV3,TBRG4,UQCR10,NDUFB11,COX5B,NDUFS7,PYGB,SCO2,STK40,NHLRC1,RPS27A,SDHB,SDHC,MYBBP1A,OGDHL,UQCRQ,GAA,BLOC1S1,NDUFA12,SURF1,UQCR11,GPD1,PARK7,UBC,UQCRC1,NDUFA11
GO: Biological Process	GO:0006163	purine nucleotide metabolic process		4.386E-10	3.690E-6	7.095E-8	6.822E-7	101	555	ACACB,ADCY3,ADCY5,ADCYAP1R1,ADORA2A,ADRA2A,ADSL,MIF,AK1,ALDOA,MPP2,AMPD2,ADCY4,APLP1,APOE,GADD45GIP1,UQCC3,NUDT1,FLCN,ATP5F1D,ATP5F1E,ATP5MC2,ATP5MC3,ATP5ME,ATP6V1B2,ATP5PO,BAD,NDUFA1,NDUFA2,NDUFA3,NDUFA6,NDUFA8,NDUFB2,NDUFB6,NDUFB7,NDUFB8,NDUFB10,NDUFV1,NDUFS6,NDUFS8,NDUFV3,IER3,NME2,NOS1,NOS3,NT5E,CBS,PALM,PDE1B,PFAS,PFKL,UQCR10,NDUFB11,DDIT4,COX5B,CRH,MAPK7,NDUFS7,DLG4,PANK4,NME6,ENO1,ENO2,NUD…
GO: Molecular Function	GO:0008137	NADH dehydrogenase (ubiquinone) activity		3.443E-6	7.882E-3	7.165E-4	5.957E-3	16	46	NDUFA1,NDUFA2,NDUFA3,NDUFA6,NDUFA8,NDUFB2,NDUFB6,NDUFB7,NDUFB8,NDUFB10,NDUFV1,NDUFS6,NDUFS8,NDUFV3,NDUFS7,NDUFA12
GO: Molecular Function	GO:0050136	NADH dehydrogenase (quinone) activity		3.443E-6	7.882E-3	7.165E-4	5.957E-3	16	46	NDUFA1,NDUFA2,NDUFA3,NDUFA6,NDUFA8,NDUFB2,NDUFB6,NDUFB7,NDUFB8,NDUFB10,NDUFV1,NDUFS6,NDUFS8,NDUFV3,NDUFS7,NDUFA12
GO: Molecular Function	GO:0003954	NADH dehydrogenase activity		3.443E-6	7.882E-3	7.165E-4	5.957E-3	16	46	NDUFA1,NDUFA2,NDUFA3,NDUFA6,NDUFA8,NDUFB2,NDUFB6,NDUFB7,NDUFB8,NDUFB10,NDUFV1,NDUFS6,NDUFS8,NDUFV3,NDUFS7,NDUFA12
GO: Biological Process	GO:0019058	viral life cycle		2.849E-12	2.396E-8	7.261E-10	6.982E-9	92	447	GRK2,VPS18,APOE,EIF3B,EIF3F,VAMP8,HYAL2,AXL,RPL10A,NOTCH1,FURIN,CD81,PCBP1,CHMP1A,RPL36,POLR2E,POLR2I,POLR2K,POLR2L,THOC6,CTBP1,PTBP1,NECTIN1,RAN,CHMP6,VPS37B,EFNB3,TRIM28,RPL3,RPL6,RPL7A,RPL8,RPL11,RPL15,RPL18,RPL27,RPL27A,RPL28,RPL31,RPL35A,RPL37,RPL37A,RPL39,RPL41,RPLP0,RPLP1,RPLP2,RPS2,RPS3,RPS4X,RPS5,RPS8,RPS9,RPS10,RPS12,RPS15,RPS15A,RPS16,RPS20,RPS21,RPS23,RPS26,RPS27A,RPS28,RPS29,FAU,IFIT…
GO: Cellular Component	GO:0015934	large ribosomal subunit		1.574E-9	1.616E-6	7.346E-8	5.518E-7	32	105	MRPL15,RPL10A,SNU13,RPL36,MRTO4,RPL3,RPL6,RPL7A,RPL8,RPL11,RPL15,RPL18,RPL27,RPL27A,RPL28,RPL31,RPL35A,RPL36AL,RPL37,RPL37A,RPL39,RPL41,RPLP0,RPLP1,RPLP2,MRPL12,RPS12,MRPL27,MRPL28,NHP2,MRPL17,MRPL52
GO: Biological Process	GO:0045653	negative regulation of megakaryocyte differentiation		1.443E-4	1.000E0	7.447E-3	7.160E-2	8	18	HIST1H4I,HIST1H4A,HIST1H4D,HIST1H4F,HIST1H4C,HIST1H4H,CIB1,PRMT1
GO: Biological Process	GO:1901659	glycosyl compound biosynthetic process		9.778E-6	8.226E-2	7.546E-4	7.256E-3	30	133	ACACB,ADSL,AK1,ALDOA,UQCC3,FLCN,ATP5F1D,ATP5F1E,ATP5MC2,ATP5MC3,ATP5ME,ATP5PO,NME2,CAD,NT5E,UCK1,UCKL1,PANK4,NME6,TCIRG1,ATP5MG,COASY,STAT3,SURF1,GUK1,UMPS,IMPDH1,IMPDH2,ADSSL1,QTRT1
GO: Cellular Component	GO:0042824	MHC class I peptide loading complex		3.845E-4	3.949E-1	7.594E-3	5.705E-2	4	5	CALR,TAP1,TAP2,TAPBP
GO: Biological Process	GO:0042773	ATP synthesis coupled electron transport		7.383E-8	6.210E-4	7.763E-6	7.464E-5	26	85	UQCC3,NDUFA1,NDUFA2,NDUFA3,NDUFA6,NDUFA8,NDUFB2,NDUFB6,NDUFB7,NDUFB8,NDUFB10,NDUFV1,NDUFS6,NDUFS8,NDUFV3,UQCR10,NDUFB11,COX5B,NDUFS7,SDHC,UQCRQ,NDUFA12,UQCR11,PARK7,UQCRC1,NDUFA11
GO: Cellular Component	GO:0031410	cytoplasmic vesicle		4.058E-4	4.168E-1	7.864E-3	5.908E-2	166	1355	ABCA2,AP2A1,AP2A2,DISP3,ULK1,ALDOA,MMP14,VPS18,MCFD2,ANXA2,CNIH2,BMF,DBNL,APOE,ARF6,ARHGDIG,MT3,NUDT1,VAMP8,HYAL2,ATP6V1B2,FGFRL1,BSG,SQSTM1,AP1M1,NOS1,NOS3,FMNL1,NOTCH1,NOTCH4,NRGN,HAP1,CALR,CAMK2B,NTS,HIP1R,PEBP1,FURIN,HGS,PALM,RAB11B,CBARP,TAOK2,AP1S1,AP2S1,CAMKV,ZFYVE21,SNX15,CNP,YIPF3,UBQLN2,ATP6V1G1,SLC32A1,CARTPT,SEC24C,CALY,TMED9,CYB561,CYBA,SYT12,SNX17,DBI,RUSC2,SEMA4C,PTPRN,SV2A,DLG4,RA…
GO: Biological Process	GO:2001242	regulation of intrinsic apoptotic signaling pathway		1.540E-4	1.000E0	7.898E-3	7.594E-2	31	160	MIF,AKT1,BMF,FLCN,CCAR2,BAD,BAX,CDKN2D,SLC9A3R1,MAPK8IP1,PLEKHF1,ZNF385A,MAPK7,TMEM161A,RAD9A,FIS1,RPS3,RACK1,HYOU1,PIAS4,TRIM32,SYVN1,SOD1,ERP29,GRINA,TMBIM6,TPT1,PARK7,HSPA1A,HSPB1,WFS1
Human Phenotype	HP:0001290	Generalized hypotonia		3.928E-6	2.025E-2	1.072E-2	9.783E-2	111	808	ACADS,ACADVL,ACY1,ADSL,ALAD,DOCK6,LTBP4,APOE,UQCC3,DCHS1,ATP1A3,ATP5F1E,ATP6V1B2,BCKDHA,NDUFA1,NDUFA2,NDUFB10,NDUFV1,NDUFS6,NDUFS8,SYNGAP1,EIF2B4,EIF2B2,NOTCH1,CAD,SERPINH1,NANS,CHMP1A,PEX10,CHAT,AP1S1,PIK3R2,PEX16,TXN2,GMPPB,PLOD1,CNP,COL1A2,NDUFB11,COL6A2,DLL4,MPDU1,NDUFAF3,CTNNB1,MAP2K2,NDUFS7,PSAP,PET100,DDOST,CANT1,PEX5,TMEM231,DMPK,DPAGT1,SLC12A6,SCO2,RET,RFC2,KIF7,ELN,CWF19L1,WDR81,RPS23,S…
Human Phenotype	HP:0000184	Prominent lips		4.628E-6	2.385E-2	1.072E-2	9.783E-2	26	109	APOE,ATP6V1B2,SYNGAP1,AIP,NANS,PSMB8,GPR101,PHGDH,RET,RFC2,ECM1,ELN,RPL11,RPL15,RPL35A,RPS10,RPS26,RPS28,RPS29,SMARCB1,FUCA1,HRAS,CLIP2,TOE1,LIMK1,LTBP3
Human Phenotype	HP:0001252	Muscular hypotonia		6.241E-6	3.216E-2	1.072E-2	9.783E-2	157	1254	ACADS,ACADVL,ACY1,ADCY5,ADSL,ALAD,DOCK6,LTBP4,AMPD2,APOE,UQCC3,DCHS1,ATP1A3,ATP5F1E,ATP6V1B2,BCKDHA,NDUFA1,NDUFA2,NDUFB10,NDUFV1,NDUFS6,NDUFS8,SYNGAP1,EIF2B4,EIF2B2,NOTCH1,CAD,SERPINH1,NANS,AP4M1,CHMP1A,GLYCTK,PEX10,CHAT,SLC25A3,AP1S1,PIK3R2,PEX16,PYCR2,TMCO1,TXN2,GMPPB,PLOD1,CNP,COL1A2,NDUFB11,COL6A2,COMT,DLL4,MPDU1,NDUFAF3,SH2B1,NSMF,SEC24C,CTNNB1,MAP2K2,NDUFS7,PSAP,PET100,DDOST,CANT1,PEX5,TMEM…
Human Phenotype	HP:0000179	Thick lower lip vermilion		1.160E-5	5.980E-2	1.297E-2	1.184E-1	24	101	APOE,ATP6V1B2,AIP,NANS,PSMB8,GPR101,PHGDH,RET,RFC2,ECM1,ELN,RPL11,RPL15,RPL35A,RPS10,RPS26,RPS28,RPS29,SMARCB1,FUCA1,HRAS,CLIP2,LIMK1,LTBP3
Human Phenotype	HP:0004481	Progressive macrocephaly		1.547E-5	7.971E-2	1.297E-2	1.184E-1	17	59	AKT1,NDUFA1,NDUFB10,NDUFV1,NDUFS6,NDUFS8,PIK3R2,NDUFB11,NDUFAF3,CTNNB1,NDUFS7,FGFR1,SDHB,SDHC,SMO,GFAP,NDUFA11
Human Phenotype	HP:0005557	Abnormality of the zygomatic arch		2.070E-5	1.067E-1	1.297E-2	1.184E-1	45	259	LTBP4,APOE,DCHS1,BCR,BANF1,NOTCH2,SERPINH1,PEX10,PEX16,PYCR2,CNP,COL1A2,COL9A2,COMT,POLR1C,POR,SH2B1,SEC24C,MAP2K2,PTH1R,CANT1,NECTIN1,PEX5,DVL1,RFC2,KIF7,ELN,SF3B4,RPS26,FGFR1,SIX3,PIGV,PEX26,FZD2,GP1BB,OBSL1,HBA2,HBB,FKBP10,HSPG2,CLIP2,SHANK3,FAM20C,LIMK1,LMNA
Human Phenotype	HP:0012369	Abnormality of malar bones		2.070E-5	1.067E-1	1.297E-2	1.184E-1	45	259	LTBP4,APOE,DCHS1,BCR,BANF1,NOTCH2,SERPINH1,PEX10,PEX16,PYCR2,CNP,COL1A2,COL9A2,COMT,POLR1C,POR,SH2B1,SEC24C,MAP2K2,PTH1R,CANT1,NECTIN1,PEX5,DVL1,RFC2,KIF7,ELN,SF3B4,RPS26,FGFR1,SIX3,PIGV,PEX26,FZD2,GP1BB,OBSL1,HBA2,HBB,FKBP10,HSPG2,CLIP2,SHANK3,FAM20C,LIMK1,LMNA
Human Phenotype	HP:0010668	Abnormality of the zygomatic bone		2.070E-5	1.067E-1	1.297E-2	1.184E-1	45	259	LTBP4,APOE,DCHS1,BCR,BANF1,NOTCH2,SERPINH1,PEX10,PEX16,PYCR2,CNP,COL1A2,COL9A2,COMT,POLR1C,POR,SH2B1,SEC24C,MAP2K2,PTH1R,CANT1,NECTIN1,PEX5,DVL1,RFC2,KIF7,ELN,SF3B4,RPS26,FGFR1,SIX3,PIGV,PEX26,FZD2,GP1BB,OBSL1,HBA2,HBB,FKBP10,HSPG2,CLIP2,SHANK3,FAM20C,LIMK1,LMNA
Human Phenotype	HP:0000272	Malar flattening		2.266E-5	1.168E-1	1.297E-2	1.184E-1	44	252	LTBP4,APOE,DCHS1,BCR,BANF1,NOTCH2,SERPINH1,PEX10,PEX16,PYCR2,CNP,COL1A2,COL9A2,COMT,POLR1C,POR,SH2B1,SEC24C,MAP2K2,PTH1R,CANT1,NECTIN1,PEX5,DVL1,RFC2,KIF7,ELN,SF3B4,RPS26,FGFR1,SIX3,PIGV,PEX26,FZD2,GP1BB,OBSL1,HBA2,FKBP10,HSPG2,CLIP2,SHANK3,FAM20C,LIMK1,LMNA
Human Phenotype	HP:0000282	Facial edema		2.559E-5	1.319E-1	1.319E-2	1.203E-1	14	44	LTBP4,AIP,PIEZO1,GPR101,PEX5,RFC2,ELN,EPHB4,FOXG1,TNFRSF1A,IGSF3,CLIP2,SHANK3,LIMK1
Human Phenotype	HP:0012471	Thick vermilion border		3.874E-5	1.997E-1	1.664E-2	1.519E-1	32	165	APOE,ATP6V1B2,SYNGAP1,AIP,NANS,FIBP,PYCR2,PSMB8,GPR101,PHGDH,RET,RFC2,ECM1,ELN,RPL11,RPL15,RPL35A,RPS10,RPS26,RPS28,RPS29,FOXG1,SMARCB1,FUCA1,OBSL1,SLC35A2,HRAS,CLIP2,IDUA,TOE1,LIMK1,LTBP3
Human Phenotype	HP:0100539	Periorbital edema		3.875E-5	1.997E-1	1.664E-2	1.519E-1	13	40	LTBP4,AIP,PIEZO1,GPR101,PEX5,RFC2,ELN,FOXG1,TNFRSF1A,IGSF3,CLIP2,SHANK3,LIMK1
Human Phenotype	HP:0040290	Abnormality of skeletal muscles		4.340E-5	2.237E-1	1.721E-2	1.570E-1	87	628	MDH2,ADSL,AKT1,LTBP4,AMPD2,APOE,ATP6V1B2,CCND1,NDUFA1,NDUFB10,NDUFV1,NDUFS6,NDUFS8,SQSTM1,AIP,CCNF,FIBP,PEX10,PIK3R2,PLEC,PYCR2,GMPPB,NDUFB11,COL6A2,UBQLN2,NDUFAF3,CAVIN1,NDUFS7,PET100,PSMB8,GPR101,DCTN1,PHGDH,PEX5,MAFB,DMPK,HSPB8,SLC12A6,SCO2,DVL1,RFC2,SLC25A22,MYH14,ARMC5,BSCL2,ELN,WDR81,RYR1,FOXG1,SDHB,SDHC,PEX26,LIMS2,TRIM32,SMARCB1,SMARCD3,FUCA1,COASY,GAA,SOD1,KIF1C,SLC46A1,GJB1,SURF1,GNAI2,…
Human Phenotype	HP:0011799	Abnormality of facial soft tissue		7.367E-5	3.797E-1	2.712E-2	2.475E-1	55	355	ACADS,ADCY5,MEN1,AKT1,LTBP4,AMPD2,ATP1A3,SQSTM1,AIP,PEX10,CHAT,PEX16,GMPPB,COL6A2,DLL4,PIEZO1,CC2D1A,GPR101,DCTN1,PEX5,MAFB,DMPK,SLC12A6,RET,RFC2,BSCL2,ELN,EPHB4,TCIRG1,RYR1,FANCE,FANCF,FOXG1,SDHB,SDHC,PEX26,TRIM32,FTL,SOD1,GCSH,GFAP,XYLT2,LMNB2,TNFRSF1A,HRAS,IGSF3,CLIP2,TWNK,SHANK3,ADSSL1,GJC2,LIMK1,LMNA,LRP1,LRP5
Human Phenotype	HP:0030236	Abnormality of muscle size		8.898E-5	4.586E-1	2.763E-2	2.521E-1	87	640	MDH2,ADSL,AKT1,LTBP4,AMPD2,APOE,ATP6V1B2,CCND1,NDUFA1,NDUFB10,NDUFV1,NDUFS6,NDUFS8,SQSTM1,AIP,CCNF,FIBP,PEX10,PIK3R2,PLEC,PYCR2,GMPPB,NDUFB11,COL6A2,UBQLN2,NDUFAF3,CAVIN1,NDUFS7,PET100,PSMB8,GPR101,DCTN1,PHGDH,PEX5,MAFB,DMPK,HSPB8,SLC12A6,SCO2,DVL1,RFC2,SLC25A22,MYH14,ARMC5,BSCL2,ELN,WDR81,RYR1,FOXG1,SDHB,SDHC,PEX26,LIMS2,TRIM32,SMARCB1,SMARCD3,FUCA1,COASY,GAA,SOD1,KIF1C,SLC46A1,GJB1,SURF1,GNAI2,…
Human Phenotype	HP:0000627	Posterior embryotoxon		9.070E-5	4.675E-1	2.763E-2	2.521E-1	13	43	NOTCH2,PEX10,PEX16,NDUFB11,COMT,SEC24C,PEX5,RFC2,ELN,PEX26,GP1BB,CLIP2,LIMK1
Human Phenotype	HP:0008291	Pituitary corticotropic cell adenoma		9.650E-5	4.974E-1	2.763E-2	2.521E-1	6	10	MEN1,AIP,GPR101,RET,CDH23,GNAI2
Human Phenotype	HP:0011761	Pituitary null cell adenoma		9.650E-5	4.974E-1	2.763E-2	2.521E-1	6	10	MEN1,AIP,GPR101,RET,CDH23,GNAI2
Human Phenotype	HP:0000158	Macroglossia		1.132E-4	5.835E-1	3.041E-2	2.775E-1	28	144	AKT1,AMPD2,APOE,ATP6V1B2,CCND1,AIP,FIBP,PEX10,PSMB8,GPR101,DVL1,RFC2,ELN,FOXG1,SDHB,SDHC,PEX26,LIMS2,SMARCB1,SMARCD3,FUCA1,GAA,THRA,HBA2,HRAS,CLIP2,IDUA,LIMK1
Human Phenotype	HP:0008048	Abnormality of the line of Schwalbe		1.180E-4	6.082E-1	3.041E-2	2.775E-1	13	44	NOTCH2,PEX10,PEX16,NDUFB11,COMT,SEC24C,PEX5,RFC2,ELN,PEX26,GP1BB,CLIP2,LIMK1
Human Phenotype	HP:0100658	Cellulitis		1.261E-4	6.498E-1	3.051E-2	2.784E-1	10	28	PIK3CD,CYBA,PIEZO1,STAT3,TCF3,LRRC8A,TNFRSF1A,SHANK3,GJC2,LMNA
Human Phenotype	HP:0011400	Abnormal CNS myelination		1.302E-4	6.713E-1	3.051E-2	2.784E-1	38	222	ACY1,SLC12A5,ADSL,NDUFA1,NDUFA2,NDUFB10,NDUFV1,NDUFS6,NDUFS8,EIF2B4,EIF2B2,PDYN,PEX10,ADGRG1,PEX16,PYCR2,TXN2,NDUFB11,NDUFAF3,POLR1C,NDUFS7,PSAP,PET100,DDOST,PHGDH,PEX5,GLRX5,RNASEH2A,PEX26,FUCA1,GAA,GFAP,NDUFA12,SURF1,IDUA,SHANK3,NDUFA11,GJC2
Human Phenotype	HP:0005562	Multiple renal cysts		1.561E-4	8.043E-1	3.497E-2	3.191E-1	14	51	CCND1,NOTCH2,AP2S1,COMT,SEC24C,PRKCSH,RFC2,ELN,APC2,STK11,GP1BB,CLIP2,LIMK1,LRP5
Human Phenotype	HP:0004586	Biconcave vertebral bodies		1.766E-4	9.105E-1	3.770E-2	3.440E-1	10	29	NOTCH2,AIP,SERPINH1,CBS,NANS,COL1A2,SPARC,GNAI2,FKBP10,IDUA
Human Phenotype	HP:0000157	Abnormality of the tongue		1.853E-4	9.552E-1	3.770E-2	3.440E-1	53	350	AKT1,AMPD2,APOE,ATP6V1B2,CCND1,BCR,SQSTM1,AIP,CCNF,FIBP,PEX10,PEX16,ECEL1,UBQLN2,POLR1C,MAP2K2,PSMB8,GPR101,PTH1R,PEX5,TMEM231,DVL1,RFC2,ECM1,KIF7,ELN,EVC,FOXG1,SDHB,SDHC,TMEM107,NHP2,PEX26,LIMS2,SMARCB1,SMARCD3,FUCA1,GAA,SOD1,SLC46A1,LMNB2,B9D2,THRA,HBA2,HRAS,CLIP2,IDUA,SHANK3,IGHMBP2,FAM20C,WDR34,LAMB3,LIMK1
Human Phenotype	HP:0006767	Pituitary prolactin cell adenoma		1.956E-4	1.000E0	3.770E-2	3.440E-1	6	11	MEN1,AIP,GPR101,RET,CDH23,GNAI2
Human Phenotype	HP:0003712	Skeletal muscle hypertrophy		2.021E-4	1.000E0	3.770E-2	3.440E-1	33	187	AKT1,LTBP4,AMPD2,APOE,ATP6V1B2,CCND1,AIP,FIBP,PEX10,CAVIN1,PSMB8,GPR101,DVL1,RFC2,BSCL2,ELN,FOXG1,SDHB,SDHC,PEX26,LIMS2,SMARCB1,SMARCD3,FUCA1,GAA,THRA,HBA2,HRAS,HSPG2,CLIP2,IDUA,LIMK1,LMNA
Human Phenotype	HP:0003312	Abnormal form of the vertebral bodies		2.048E-4	1.000E0	3.770E-2	3.440E-1	41	251	AKT1,NOTCH2,AIP,SERPINH1,CBS,NANS,TMCO1,CNP,COL1A2,COL9A2,POR,SH2B1,PTH1R,CANT1,MAFB,DVL1,PAM16,RFC2,ELN,SF3B4,TCIRG1,CDIPT,FGFR1,PUF60,SGSH,FUZ,FUCA1,SPARC,XYLT2,GNAI2,OBSL1,FKBP10,HSPG2,CLIP2,WNT7A,IDUA,LFNG,LIMK1,LMNA,LRP5,LTBP3
Human Phenotype	HP:0030809	Abnormal tongue morphology		2.240E-4	1.000E0	3.919E-2	3.576E-1	45	285	AKT1,AMPD2,APOE,ATP6V1B2,CCND1,BCR,AIP,FIBP,PEX10,PEX16,ECEL1,POLR1C,PSMB8,GPR101,PTH1R,TMEM231,DVL1,RFC2,ECM1,KIF7,ELN,EVC,FOXG1,SDHB,SDHC,TMEM107,NHP2,PEX26,LIMS2,SMARCB1,SMARCD3,FUCA1,GAA,SLC46A1,LMNB2,B9D2,THRA,HBA2,HRAS,CLIP2,IDUA,FAM20C,WDR34,LAMB3,LIMK1
Human Phenotype	HP:0001155	Abnormality of the hand		2.281E-4	1.000E0	3.919E-2	3.576E-1	132	1086	MARS,MEN1,AKT1,DOCK6,APOE,DCHS1,ATP6V1B2,BCR,BANF1,SQSTM1,NOTCH1,NOTCH2,AIP,CBS,DPP9,NANS,FIBP,AP4M1,PEX10,PIK3R2,PEX16,PSMC3IP,ECEL1,PLEC,PYCR2,TMCO1,PLOD1,CNP,COL6A2,COL9A2,COMT,DLL4,POR,SH2B1,SEC24C,MAP2K2,EIF4A3,PSMB8,GPR101,DCTN1,PTH1R,PHGDH,CANT1,NECTIN1,PEX5,MAFB,DLX6,TMEM231,DPAGT1,SLC12A6,DVL1,RET,RFC2,KIF7,BSCL2,ELN,RPL11,RPL15,EPHB4,RPL35A,SF3B4,APC2,RPS10,WDR81,EVC,RPS23,RPS26,RPS28,R…
Human Phenotype	HP:0012450	Chronic constipation		2.579E-4	1.000E0	4.288E-2	3.913E-1	9	25	CCND1,SH2B1,RFC2,ELN,SMARCD3,SMO,MLYCD,CLIP2,LIMK1
Human Phenotype	HP:0001760	Abnormality of the foot		2.753E-4	1.000E0	4.325E-2	3.946E-1	129	1061	MARS,MEN1,AKT1,MMP14,DOCK6,LTBP4,APOE,DCHS1,ATP1A3,ATP6V1B2,BCR,SYNGAP1,SQSTM1,NOTCH1,NOTCH2,AIP,CBS,FIBP,AP4M1,CHMP1A,PEX10,PIK3R2,PSMC3IP,ECEL1,PLEC,PYCR2,TMCO1,PLOD1,CNP,COL1A2,COL6A2,COMT,DLL4,POR,SH2B1,NSMF,SEC24C,MAP2K2,EIF4A3,PSMB8,GPR101,PTH1R,PHGDH,CANT1,NECTIN1,PEX5,MAFB,TMEM231,DMPK,HSPB8,SLC12A6,TAPBPL,DVL1,RET,RFC2,KIF7,MYH14,BSCL2,ELN,SF3B4,WDR81,EVC,RTN2,RYR1,FANCE,FANCF,FBLN1,SBF1…
Human Phenotype	HP:0100740	Embryotoxon		2.853E-4	1.000E0	4.325E-2	3.946E-1	15	60	APOE,NOTCH2,PEX10,PEX16,NDUFB11,COMT,SEC24C,PEX5,RFC2,ELN,PEX26,GP1BB,CLIP2,LCAT,LIMK1
Human Phenotype	HP:0002463	Language impairment		2.853E-4	1.000E0	4.325E-2	3.946E-1	15	60	APOE,BCR,SYNGAP1,SQSTM1,ADGRG1,CNP,SH2B1,RFC2,ELN,FTL,ZCCHC24,GJB1,GRN,CLIP2,LIMK1
Human Phenotype	HP:0005105	Abnormal nasal morphology		2.967E-4	1.000E0	4.336E-2	3.957E-1	101	793	ADSL,AKT1,DOCK6,APOE,ATP6V1B2,BCR,BANF1,SYNGAP1,NOTCH1,NOTCH2,AIP,NANS,AP4M1,PEX10,PIK3R2,PEX16,ECEL1,PLEC,PYCR2,TMCO1,CNP,COL1A2,NDUFB11,COMT,POLD1,POR,THOC6,SEC24C,MAP2K2,EIF4A3,PSMB8,GPR101,PTH1R,PHGDH,PTPRF,CANT1,PEX5,MAFB,TMEM231,SLC12A6,DVL1,PAM16,RET,RFC2,KIF7,RLBP1,IER3IP1,ROM1,ELN,RPL11,RPL15,EPHB4,RPL35A,SF3B4,APC2,RPS10,RPS26,RPS28,RPS29,RYR1,CITED2,FANCE,FANCF,EMG1,FGFR1,FOXG1,RNASEH2…
Human Phenotype	HP:0010624	Aplastic/hypoplastic toenail		3.029E-4	1.000E0	4.336E-2	3.957E-1	18	80	DOCK6,BCR,NOTCH1,DLL4,RFC2,KIF7,ELN,EVC,FGFR1,NHP2,SMARCB1,HRAS,CLIP2,WNT7A,SHANK3,ITGB4,LAMB3,LIMK1
Human Phenotype	HP:0002692	Hypoplastic facial bones		3.218E-4	1.000E0	4.482E-2	4.090E-1	58	401	AKT1,LTBP4,APOE,DCHS1,BCR,BANF1,NOTCH1,NOTCH2,SERPINH1,PEX10,PEX16,PYCR2,TMCO1,CNP,COL1A2,COL9A2,COMT,POLR1C,POR,SH2B1,NSMF,SEC24C,MAP2K2,PTH1R,CANT1,NECTIN1,PEX5,MAFB,SLC12A6,DVL1,RFC2,KIF7,ELN,EPHB4,SF3B4,EVC,RPS26,CITED2,FANCE,FANCF,FGFR1,SIX3,PIGV,NHP2,PEX26,FZD2,GP1BB,OBSL1,HBA2,FKBP10,HSPG2,CLIP2,SHANK3,FAM20C,LIMK1,LMNA,SPRY4,LTBP3
Human Phenotype	HP:0008388	Abnormal toenail morphology		3.431E-4	1.000E0	4.583E-2	4.182E-1	23	116	DOCK6,BCR,NOTCH1,AIP,DLL4,GPR101,NECTIN1,RFC2,KIF7,ELN,EVC,FGFR1,NHP2,SMARCB1,IL17RC,HRAS,UMPS,CLIP2,WNT7A,SHANK3,ITGB4,LAMB3,LIMK1
Human Phenotype	HP:0040278	Prolactinoma		3.468E-4	1.000E0	4.583E-2	4.182E-1	4	5	MEN1,AIP,RET,CDH23
Human Phenotype	HP:0000366	Abnormality of the nose		3.570E-4	1.000E0	4.600E-2	4.197E-1	155	1325	ACY1,ADSL,AKT1,DOCK6,LTBP4,RSPH9,MCFD2,APOE,DCHS1,ATP6V1B2,MYH9,CCND1,BCR,BANF1,SYNGAP1,NFKBIA,NOTCH1,NOTCH2,AIP,NANS,CD81,AP4M1,PEX10,PIK3CD,PIK3R2,PEX16,ECEL1,PLEC,PYCR2,TMCO1,PLOD1,CNP,COL1A2,NDUFB11,COMT,POLD1,POLR1C,POLR2K,POR,SH2B1,THOC6,NSMF,SEC24C,PRKCD,CTNNB1,MAP2K2,EIF4A3,PSMB8,GPR101,PTH1R,PHGDH,PTPN14,PTPRF,CANT1,NECTIN1,PEX5,MAFB,TMEM231,FERMT3,SLC12A6,SH2B3,DVL1,PAM16,RET,RFC2,ECM1,…
Mouse Phenotype	MP:0005167	abnormal blood-brain barrier function		7.109E-6	4.829E-2	4.829E-2	4.540E-1	13	31	APOE,NOS1,NOS3,ADGRA2,CTNNB1,CCM2,RAMP2,GFAP,MFSD2A,HRH3,VWF,WNT7A,WNT7B
Pathway	1268681	Formation of a pool of free 40S subunits	BioSystems: REACTOME	5.599E-20	1.566E-16	1.566E-16	1.333E-15	47	107	EIF3B,EIF3F,EIF3I,RPL10A,RPL36,RPL3,RPL6,RPL7A,RPL8,RPL11,RPL15,RPL18,RPL27,RPL27A,RPL28,RPL31,RPL35A,RPL36AL,RPL37,RPL37A,RPL39,RPL41,RPLP0,RPLP1,RPLP2,RPS2,RPS3,RPS4X,RPS5,RPS8,RPS9,RPS10,RPS12,RPS15,RPS15A,RPS16,RPS20,RPS21,RPS23,RPS26,RPS27A,RPS28,RPS29,FAU,EIF3L,EIF3K,RPSA
Pathway	1268691	Peptide chain elongation	BioSystems: REACTOME	1.923E-19	5.378E-16	2.689E-16	2.289E-15	43	93	RPL10A,RPL36,EEF2,RPL3,RPL6,RPL7A,RPL8,RPL11,RPL15,RPL18,RPL27,RPL27A,RPL28,RPL31,RPL35A,RPL36AL,RPL37,RPL37A,RPL39,RPL41,RPLP0,RPLP1,RPLP2,RPS2,RPS3,RPS4X,RPS5,RPS8,RPS9,RPS10,RPS12,RPS15,RPS15A,RPS16,RPS20,RPS21,RPS23,RPS26,RPS27A,RPS28,RPS29,FAU,RPSA
Pathway	1268690	Eukaryotic Translation Elongation	BioSystems: REACTOME	3.048E-19	8.524E-16	2.841E-16	2.419E-15	44	98	RPL10A,RPL36,EEF1B2,EEF2,RPL3,RPL6,RPL7A,RPL8,RPL11,RPL15,RPL18,RPL27,RPL27A,RPL28,RPL31,RPL35A,RPL36AL,RPL37,RPL37A,RPL39,RPL41,RPLP0,RPLP1,RPLP2,RPS2,RPS3,RPS4X,RPS5,RPS8,RPS9,RPS10,RPS12,RPS15,RPS15A,RPS16,RPS20,RPS21,RPS23,RPS26,RPS27A,RPS28,RPS29,FAU,RPSA
Pathway	1268680	Cap-dependent Translation Initiation	BioSystems: REACTOME	1.111E-18	3.107E-15	4.700E-16	4.001E-15	50	127	EIF3B,EIF3F,EIF3I,RPL10A,EIF2B4,EIF2B2,RPL36,RPL3,RPL6,RPL7A,RPL8,RPL11,RPL15,RPL18,RPL27,RPL27A,RPL28,RPL31,RPL35A,RPL36AL,RPL37,RPL37A,RPL39,RPL41,RPLP0,RPLP1,RPLP2,RPS2,RPS3,RPS4X,RPS5,RPS8,RPS9,RPS10,RPS12,RPS15,RPS15A,RPS16,RPS20,RPS21,RPS23,RPS26,RPS27A,RPS28,RPS29,FAU,EIF3L,EIF3K,EIF4H,RPSA
Pathway	1268679	Eukaryotic Translation Initiation	BioSystems: REACTOME	1.111E-18	3.107E-15	4.700E-16	4.001E-15	50	127	EIF3B,EIF3F,EIF3I,RPL10A,EIF2B4,EIF2B2,RPL36,RPL3,RPL6,RPL7A,RPL8,RPL11,RPL15,RPL18,RPL27,RPL27A,RPL28,RPL31,RPL35A,RPL36AL,RPL37,RPL37A,RPL39,RPL41,RPLP0,RPLP1,RPLP2,RPS2,RPS3,RPS4X,RPS5,RPS8,RPS9,RPS10,RPS12,RPS15,RPS15A,RPS16,RPS20,RPS21,RPS23,RPS26,RPS27A,RPS28,RPS29,FAU,EIF3L,EIF3K,EIF4H,RPSA
Pathway	1268692	Eukaryotic Translation Termination	BioSystems: REACTOME	1.417E-18	3.963E-15	4.700E-16	4.001E-15	43	97	APEH,RPL10A,RPL36,RPL3,RPL6,RPL7A,RPL8,RPL11,RPL15,RPL18,RPL27,RPL27A,RPL28,RPL31,RPL35A,RPL36AL,RPL37,RPL37A,RPL39,RPL41,RPLP0,RPLP1,RPLP2,RPS2,RPS3,RPS4X,RPS5,RPS8,RPS9,RPS10,RPS12,RPS15,RPS15A,RPS16,RPS20,RPS21,RPS23,RPS26,RPS27A,RPS28,RPS29,FAU,RPSA
Pathway	1269120	Viral mRNA Translation	BioSystems: REACTOME	1.519E-18	4.250E-15	4.700E-16	4.001E-15	42	93	RPL10A,RPL36,RPL3,RPL6,RPL7A,RPL8,RPL11,RPL15,RPL18,RPL27,RPL27A,RPL28,RPL31,RPL35A,RPL36AL,RPL37,RPL37A,RPL39,RPL41,RPLP0,RPLP1,RPLP2,RPS2,RPS3,RPS4X,RPS5,RPS8,RPS9,RPS10,RPS12,RPS15,RPS15A,RPS16,RPS20,RPS21,RPS23,RPS26,RPS27A,RPS28,RPS29,FAU,RPSA
Pathway	1383086	Major pathway of rRNA processing in the nucleolus and cytosol	BioSystems: REACTOME	1.573E-18	4.399E-15	4.700E-16	4.001E-15	61	181	WDR18,DHX37,NOB1,RPL10A,BYSL,SNU13,RRP9,NOC4L,EXOSC4,RPL36,DDX49,CSNK1D,IMP3,RPL3,RPL6,RPL7A,RPL8,RPL11,RPL15,RPL18,RPL27,RPL27A,RPL28,RPL31,RPL35A,RPL36AL,RPL37,RPL37A,RPL39,RPL41,RPLP0,RPLP1,RPLP2,FBL,RPS2,RPS3,RPS4X,RPS5,RPS8,RPS9,RPS10,RPS12,RPS15,RPS15A,RPS16,RPS20,RPS21,RPS23,RPS26,RPS27A,RPS28,RPS29,FAU,EMG1,TBL3,PDCD11,RRP7A,BOP1,NOL6,EXOSC5,RPSA
Pathway	1268686	GTP hydrolysis and joining of the 60S ribosomal subunit	BioSystems: REACTOME	1.680E-18	4.700E-15	4.700E-16	4.001E-15	48	119	EIF3B,EIF3F,EIF3I,RPL10A,RPL36,RPL3,RPL6,RPL7A,RPL8,RPL11,RPL15,RPL18,RPL27,RPL27A,RPL28,RPL31,RPL35A,RPL36AL,RPL37,RPL37A,RPL39,RPL41,RPLP0,RPLP1,RPLP2,RPS2,RPS3,RPS4X,RPS5,RPS8,RPS9,RPS10,RPS12,RPS15,RPS15A,RPS16,RPS20,RPS21,RPS23,RPS26,RPS27A,RPS28,RPS29,FAU,EIF3L,EIF3K,EIF4H,RPSA
Pathway	1268688	L13a-mediated translational silencing of Ceruloplasmin expression	BioSystems: REACTOME	1.680E-18	4.700E-15	4.700E-16	4.001E-15	48	119	EIF3B,EIF3F,EIF3I,RPL10A,RPL36,RPL3,RPL6,RPL7A,RPL8,RPL11,RPL15,RPL18,RPL27,RPL27A,RPL28,RPL31,RPL35A,RPL36AL,RPL37,RPL37A,RPL39,RPL41,RPLP0,RPLP1,RPLP2,RPS2,RPS3,RPS4X,RPS5,RPS8,RPS9,RPS10,RPS12,RPS15,RPS15A,RPS16,RPS20,RPS21,RPS23,RPS26,RPS27A,RPS28,RPS29,FAU,EIF3L,EIF3K,EIF4H,RPSA
Pathway	1383085	rRNA processing	BioSystems: REACTOME	2.362E-18	6.607E-15	6.006E-16	5.114E-15	65	203	WDR18,DHX37,NOB1,RPL10A,BYSL,SNU13,RRP9,NOC4L,TSR3,EXOSC4,MRM2,RPL36,DDX49,CSNK1D,IMP3,RPL3,RPL6,RPL7A,RPL8,RPL11,RPL15,RPL18,RPL27,RPL27A,RPL28,RPL31,RPL35A,RPL36AL,RPL37,RPL37A,RPL39,RPL41,RPLP0,RPLP1,RPLP2,FBL,RPS2,RPS3,RPS4X,RPS5,RPS8,RPS9,RPS10,RPS12,RPS15,RPS15A,RPS16,RPS20,RPS21,RPS23,RPS26,RPS27A,RPS28,RPS29,FAU,EMG1,NHP2,TBL3,PDCD11,RRP7A,BOP1,HSD17B10,NOL6,EXOSC5,RPSA
Pathway	1427846	rRNA processing in the nucleus and cytosol	BioSystems: REACTOME	2.673E-18	7.476E-15	6.230E-16	5.304E-15	63	193	WDR18,DHX37,NOB1,RPL10A,BYSL,SNU13,RRP9,NOC4L,TSR3,EXOSC4,RPL36,DDX49,CSNK1D,IMP3,RPL3,RPL6,RPL7A,RPL8,RPL11,RPL15,RPL18,RPL27,RPL27A,RPL28,RPL31,RPL35A,RPL36AL,RPL37,RPL37A,RPL39,RPL41,RPLP0,RPLP1,RPLP2,FBL,RPS2,RPS3,RPS4X,RPS5,RPS8,RPS9,RPS10,RPS12,RPS15,RPS15A,RPS16,RPS20,RPS21,RPS23,RPS26,RPS27A,RPS28,RPS29,FAU,EMG1,NHP2,TBL3,PDCD11,RRP7A,BOP1,NOL6,EXOSC5,RPSA
Pathway	1268678	Translation	BioSystems: REACTOME	5.769E-18	1.614E-14	1.162E-15	9.893E-15	57	165	APEH,EIF3B,EIF3F,EIF3I,RPL10A,EIF2B4,EIF2B2,SRPRB,RPL36,DDOST,EEF1B2,EEF2,RPL3,RPL6,RPL7A,RPL8,RPL11,RPL15,RPL18,RPL27,RPL27A,RPL28,RPL31,RPL35A,RPL36AL,RPL37,RPL37A,RPL39,RPL41,RPLP0,RPLP1,RPLP2,RPS2,RPS3,RPS4X,RPS5,RPS8,RPS9,RPS10,RPS12,RPS15,RPS15A,RPS16,RPS20,RPS21,RPS23,RPS26,RPS27A,RPS28,RPS29,FAU,EIF3L,SRP54,EIF3K,SEC61G,EIF4H,RPSA
Pathway	1269718	Nonsense Mediated Decay (NMD) independent of the Exon Junction Complex (EJC)	BioSystems: REACTOME	5.816E-18	1.627E-14	1.162E-15	9.893E-15	43	100	RPL10A,RPL36,UPF1,RPL3,RPL6,RPL7A,RPL8,RPL11,RPL15,RPL18,RPL27,RPL27A,RPL28,RPL31,RPL35A,RPL36AL,RPL37,RPL37A,RPL39,RPL41,RPLP0,RPLP1,RPLP2,RPS2,RPS3,RPS4X,RPS5,RPS8,RPS9,RPS10,RPS12,RPS15,RPS15A,RPS16,RPS20,RPS21,RPS23,RPS26,RPS27A,RPS28,RPS29,FAU,RPSA
Pathway	1339156	Selenocysteine synthesis	BioSystems: REACTOME	6.501E-18	1.818E-14	1.212E-15	1.032E-14	42	96	RPL10A,RPL36,RPL3,RPL6,RPL7A,RPL8,RPL11,RPL15,RPL18,RPL27,RPL27A,RPL28,RPL31,RPL35A,RPL36AL,RPL37,RPL37A,RPL39,RPL41,RPLP0,RPLP1,RPLP2,RPS2,RPS3,RPS4X,RPS5,RPS8,RPS9,RPS10,RPS12,RPS15,RPS15A,RPS16,RPS20,RPS21,RPS23,RPS26,RPS27A,RPS28,RPS29,FAU,RPSA
Pathway	1268689	SRP-dependent cotranslational protein targeting to membrane	BioSystems: REACTOME	1.947E-17	5.446E-14	3.364E-15	2.864E-14	46	116	RPL10A,SRPRB,RPL36,DDOST,RPL3,RPL6,RPL7A,RPL8,RPL11,RPL15,RPL18,RPL27,RPL27A,RPL28,RPL31,RPL35A,RPL36AL,RPL37,RPL37A,RPL39,RPL41,RPLP0,RPLP1,RPLP2,RPS2,RPS3,RPS4X,RPS5,RPS8,RPS9,RPS10,RPS12,RPS15,RPS15A,RPS16,RPS20,RPS21,RPS23,RPS26,RPS27A,RPS28,RPS29,FAU,SRP54,SEC61G,RPSA
Pathway	83036	Ribosome	BioSystems: KEGG	2.045E-17	5.719E-14	3.364E-15	2.864E-14	54	154	MRPL15,RPL10A,RPL36,MRPS16,MRPS18A,MRPL4,MRPS7,RPL3,RPL6,RPL7A,RPL8,RPL11,RPL15,RPL18,RPL27,RPL27A,RPL28,RPL31,RPL35A,RPL36AL,RPL37,RPL37A,RPL39,RPL41,RPLP0,RPLP1,RPLP2,MRPL12,MRPS12,RPS2,RPS3,RPS4X,RPS5,RPS8,RPS9,RPS10,RPS12,MRPL27,RPS15,RPS15A,RPS16,RPS20,RPS21,RPS23,RPS26,RPS27A,RPS28,RPS29,FAU,MRPL28,MRPL17,MRPL14,MRPL9,RPSA
Pathway	1339149	Selenoamino acid metabolism	BioSystems: REACTOME	1.591E-15	4.449E-12	2.472E-13	2.104E-12	45	123	MARS,RPL10A,CBS,RPL36,RPL3,RPL6,RPL7A,RPL8,RPL11,RPL15,RPL18,RPL27,RPL27A,RPL28,RPL31,RPL35A,RPL36AL,RPL37,RPL37A,RPL39,RPL41,RPLP0,RPLP1,RPLP2,RPS2,RPS3,RPS4X,RPS5,RPS8,RPS9,RPS10,RPS12,RPS15,RPS15A,RPS16,RPS20,RPS21,RPS23,RPS26,RPS27A,RPS28,RPS29,FAU,AIMP2,RPSA
Pathway	1269717	Nonsense Mediated Decay (NMD) enhanced by the Exon Junction Complex (EJC)	BioSystems: REACTOME	4.256E-15	1.190E-11	5.952E-13	5.067E-12	44	121	RPL10A,RPL36,EIF4A3,UPF1,RPL3,RPL6,RPL7A,RPL8,RPL11,RPL15,RPL18,RPL27,RPL27A,RPL28,RPL31,RPL35A,RPL36AL,RPL37,RPL37A,RPL39,RPL41,RPLP0,RPLP1,RPLP2,RPS2,RPS3,RPS4X,RPS5,RPS8,RPS9,RPS10,RPS12,RPS15,RPS15A,RPS16,RPS20,RPS21,RPS23,RPS26,RPS27A,RPS28,RPS29,FAU,RPSA
Pathway	1269716	Nonsense-Mediated Decay (NMD)	BioSystems: REACTOME	4.256E-15	1.190E-11	5.952E-13	5.067E-12	44	121	RPL10A,RPL36,EIF4A3,UPF1,RPL3,RPL6,RPL7A,RPL8,RPL11,RPL15,RPL18,RPL27,RPL27A,RPL28,RPL31,RPL35A,RPL36AL,RPL37,RPL37A,RPL39,RPL41,RPLP0,RPLP1,RPLP2,RPS2,RPS3,RPS4X,RPS5,RPS8,RPS9,RPS10,RPS12,RPS15,RPS15A,RPS16,RPS20,RPS21,RPS23,RPS26,RPS27A,RPS28,RPS29,FAU,RPSA
Pathway	1269109	Influenza Life Cycle	BioSystems: REACTOME	6.357E-15	1.778E-11	8.467E-13	7.209E-12	49	147	RPL10A,CALR,RPL36,POLR2E,POLR2I,POLR2K,POLR2L,RAN,RPL3,RPL6,RPL7A,RPL8,RPL11,RPL15,RPL18,RPL27,RPL27A,RPL28,RPL31,RPL35A,RPL36AL,RPL37,RPL37A,RPL39,RPL41,RPLP0,RPLP1,RPLP2,RPS2,RPS3,RPS4X,RPS5,RPS8,RPS9,RPS10,RPS12,RPS15,RPS15A,RPS16,RPS20,RPS21,RPS23,RPS26,RPS27A,RPS28,RPS29,FAU,HSPA1A,RPSA
Pathway	1269115	Influenza Viral RNA Transcription and Replication	BioSystems: REACTOME	4.318E-14	1.208E-10	5.489E-12	4.673E-11	46	138	RPL10A,RPL36,POLR2E,POLR2I,POLR2K,POLR2L,RPL3,RPL6,RPL7A,RPL8,RPL11,RPL15,RPL18,RPL27,RPL27A,RPL28,RPL31,RPL35A,RPL36AL,RPL37,RPL37A,RPL39,RPL41,RPLP0,RPLP1,RPLP2,RPS2,RPS3,RPS4X,RPS5,RPS8,RPS9,RPS10,RPS12,RPS15,RPS15A,RPS16,RPS20,RPS21,RPS23,RPS26,RPS27A,RPS28,RPS29,FAU,RPSA
Pathway	1269108	Influenza Infection	BioSystems: REACTOME	1.497E-13	4.186E-10	1.820E-11	1.550E-10	49	158	RPL10A,CALR,RPL36,POLR2E,POLR2I,POLR2K,POLR2L,RAN,RPL3,RPL6,RPL7A,RPL8,RPL11,RPL15,RPL18,RPL27,RPL27A,RPL28,RPL31,RPL35A,RPL36AL,RPL37,RPL37A,RPL39,RPL41,RPLP0,RPLP1,RPLP2,RPS2,RPS3,RPS4X,RPS5,RPS8,RPS9,RPS10,RPS12,RPS15,RPS15A,RPS16,RPS20,RPS21,RPS23,RPS26,RPS27A,RPS28,RPS29,FAU,HSPA1A,RPSA
Pathway	1268682	Formation of the ternary complex, and subsequently, the 43S complex	BioSystems: REACTOME	1.163E-11	3.253E-8	1.355E-9	1.154E-8	25	55	EIF3B,EIF3F,EIF3I,RPS2,RPS3,RPS4X,RPS5,RPS8,RPS9,RPS10,RPS12,RPS15,RPS15A,RPS16,RPS20,RPS21,RPS23,RPS26,RPS27A,RPS28,RPS29,FAU,EIF3L,EIF3K,RPSA
Pathway	1268685	Ribosomal scanning and start codon recognition	BioSystems: REACTOME	6.585E-11	1.842E-7	7.368E-9	6.273E-8	26	63	EIF3B,EIF3F,EIF3I,RPS2,RPS3,RPS4X,RPS5,RPS8,RPS9,RPS10,RPS12,RPS15,RPS15A,RPS16,RPS20,RPS21,RPS23,RPS26,RPS27A,RPS28,RPS29,FAU,EIF3L,EIF3K,EIF4H,RPSA
Pathway	1268684	Translation initiation complex formation	BioSystems: REACTOME	1.005E-10	2.811E-7	1.081E-8	9.206E-8	26	64	EIF3B,EIF3F,EIF3I,RPS2,RPS3,RPS4X,RPS5,RPS8,RPS9,RPS10,RPS12,RPS15,RPS15A,RPS16,RPS20,RPS21,RPS23,RPS26,RPS27A,RPS28,RPS29,FAU,EIF3L,EIF3K,EIF4H,RPSA
Pathway	1268683	Activation of the mRNA upon binding of the cap-binding complex and eIFs, and subsequent binding to 43S	BioSystems: REACTOME	1.518E-10	4.246E-7	1.573E-8	1.339E-7	26	65	EIF3B,EIF3F,EIF3I,RPS2,RPS3,RPS4X,RPS5,RPS8,RPS9,RPS10,RPS12,RPS15,RPS15A,RPS16,RPS20,RPS21,RPS23,RPS26,RPS27A,RPS28,RPS29,FAU,EIF3L,EIF3K,EIF4H,RPSA
Pathway	1269056	Infectious disease	BioSystems: REACTOME	2.771E-10	7.749E-7	2.768E-8	2.356E-7	80	393	AP2A1,AP2A2,SLC25A5,BANF1,RPL10A,AP1M1,CALR,FURIN,HGS,RCC1,AP1S1,AP2S1,RPL36,POLR2E,POLR2I,POLR2K,POLR2L,CTNNB1,MAP2K2,PSMA7,PSMB5,PSMB6,PSMB8,PSMB10,PSMC3,PSMD3,PSMD4,SV2A,RAN,RANGAP1,CHMP6,VPS37B,EEF2,RPL3,RPL6,RPL7A,RPL8,RPL11,RPL15,RPL18,RPL27,RPL27A,RPL28,RPL31,RPL35A,RPL36AL,RPL37,RPL37A,RPL39,RPL41,RPLP0,RPLP1,RPLP2,RPS2,RPS3,RPS4X,RPS5,RPS8,RPS9,RPS10,RPS12,RPS15,RPS15A,RPS16,RPS20,RPS21,…
Pathway	1270158	Metabolism of amino acids and derivatives	BioSystems: REACTOME	8.458E-10	2.366E-6	8.157E-8	6.945E-7	75	367	MARS,ASL,BCAT2,BCKDHA,RPL10A,OAZ1,CBS,KYAT1,CKB,GRHPR,PYCR2,SMOX,RPL36,CRYM,SLC25A10,PRODH,PSMA7,PSMB5,PSMB6,PSMB8,PSMB10,PSMC3,PSMD3,PSMD4,PHGDH,NQO1,QDPR,ASPG,RPL3,RPL6,RPL7A,RPL8,RPL11,RPL15,RPL18,RPL27,RPL27A,RPL28,RPL31,RPL35A,RPL36AL,RPL37,RPL37A,RPL39,RPL41,RPLP0,RPLP1,RPLP2,RPS2,RPS3,RPS4X,RPS5,RPS8,RPS9,RPS10,RPS12,RPS15,RPS15A,RPS16,RPS20,RPS21,RPS23,RPS26,RPS27A,RPS28,RPS29,FAU,GAMT,GC…
Pathway	83100	Huntington's disease	BioSystems: KEGG	1.422E-9	3.978E-6	1.326E-7	1.129E-6	48	193	AP2A1,AP2A2,SLC25A5,ATP5F1D,ATP5F1E,ATP5MC2,ATP5MC3,ATP5PO,BAX,NDUFA1,NDUFA2,NDUFA3,NDUFA6,NDUFA8,NDUFB2,NDUFB6,NDUFB7,NDUFB8,NDUFB10,NDUFV1,NDUFS6,NDUFS8,NDUFV3,HAP1,UQCR10,AP2S1,PLCB2,PLCB3,NDUFB11,COX5B,POLR2E,POLR2I,POLR2K,POLR2L,NDUFS7,DCTN1,DLG4,DNAL4,SDHB,SDHC,UQCRQ,SOD1,NDUFA12,UQCR11,TGM2,DNAI2,UQCRC1,NDUFA11
Pathway	83097	Alzheimer's disease	BioSystems: KEGG	2.213E-9	6.190E-6	1.997E-7	1.700E-6	44	171	APOE,ATP2A3,ATP5F1D,ATP5F1E,ATP5MC2,ATP5MC3,ATP5PO,BAD,FADD,NDUFA1,NDUFA2,NDUFA3,NDUFA6,NDUFA8,NDUFB2,NDUFB6,NDUFB7,NDUFB8,NDUFB10,NDUFV1,NDUFS6,NDUFS8,NDUFV3,CDK5R1,NOS1,UQCR10,PLCB2,PLCB3,NDUFB11,COX5B,NDUFS7,APH1A,SDHB,SDHC,UQCRQ,NDUFA12,UQCR11,GRIN2C,HSD17B10,TNFRSF1A,UQCRC1,NDUFA11,ITPR3,LRP1
Pathway	1270127	Respiratory electron transport, ATP synthesis by chemiosmotic coupling, and heat production by uncoupling proteins.	BioSystems: REACTOME	3.141E-9	8.785E-6	2.745E-7	2.337E-6	36	126	ATP5F1D,ATP5F1E,ATP5MC2,ATP5MC3,ATP5ME,ATP5PO,NDUFA1,NDUFA2,NDUFA3,NDUFA6,NDUFA8,NDUFB2,NDUFB6,NDUFB7,NDUFB8,NDUFB10,NDUFV1,NDUFS6,NDUFS8,NDUFV3,UQCR10,NDUFB11,COX5B,NDUFAF3,NDUFS7,SCO2,SDHB,SDHC,ATP5MG,UQCRQ,NDUFA12,SURF1,UQCR11,UCP2,UQCRC1,NDUFA11
Pathway	82942	Oxidative phosphorylation	BioSystems: KEGG	4.262E-9	1.192E-5	3.613E-7	3.076E-6	37	133	ATP5F1D,ATP5F1E,ATP5MC2,ATP5MC3,ATP5ME,ATP6V1B2,ATP5PO,NDUFA1,NDUFA2,NDUFA3,NDUFA6,NDUFA8,NDUFB2,NDUFB6,NDUFB7,NDUFB8,NDUFB10,NDUFV1,NDUFS6,NDUFS8,NDUFV3,ATP6V1F,UQCR10,NDUFB11,COX5B,ATP6V1G1,NDUFS7,COX17,TCIRG1,SDHB,SDHC,ATP5MG,UQCRQ,NDUFA12,UQCR11,UQCRC1,NDUFA11
Pathway	83098	Parkinson's disease	BioSystems: KEGG	8.579E-9	2.399E-5	7.057E-7	6.008E-6	38	142	ADCY5,ADORA2A,SLC25A5,ATP5F1D,ATP5F1E,ATP5MC2,ATP5MC3,ATP5PO,NDUFA1,NDUFA2,NDUFA3,NDUFA6,NDUFA8,NDUFB2,NDUFB6,NDUFB7,NDUFB8,NDUFB10,NDUFV1,NDUFS6,NDUFS8,NDUFV3,UQCR10,NDUFB11,COX5B,NDUFS7,SDHB,SDHC,UQCRQ,NDUFA12,GNAI2,UQCR11,PARK7,UBA7,UBE2G2,UCHL1,UQCRC1,NDUFA11
Pathway	1268854	Disease	BioSystems: REACTOME	5.121E-8	1.432E-4	4.093E-6	3.484E-5	135	867	FZD8,AP2A1,AP2A2,AKT1,FOXO4,SLC25A5,IRS2,BAD,BCR,BANF1,SYNGAP1,RPL10A,CDK5R1,NFKBIA,NFKBIB,AP1M1,NOTCH1,NOTCH2,NOTCH4,CALR,CAPNS1,PEBP1,FURIN,HGS,CDKN1A,RCC1,PHB,AP1S1,AP2S1,PIK3CD,PIK3R2,RPL36,DLL4,POLR2E,POLR2I,POLR2K,POLR2L,NCOR2,CSF2RA,CSK,NCAN,CSPG4,CTBP1,CTNNB1,MAP2K2,PSMA7,PSMB5,PSMB6,PSMB8,PSMB10,PSMC3,PSMD3,PSMD4,SV2A,RAN,RANGAP1,CHMP6,HDAC5,RBP1,VPS37B,RLBP1,EEF2,APH1A,RPL3,RPL6,RPL7A,R…
Pathway	1270128	Respiratory electron transport	BioSystems: REACTOME	5.421E-7	1.516E-3	4.212E-5	3.586E-4	28	103	NDUFA1,NDUFA2,NDUFA3,NDUFA6,NDUFA8,NDUFB2,NDUFB6,NDUFB7,NDUFB8,NDUFB10,NDUFV1,NDUFS6,NDUFS8,NDUFV3,UQCR10,NDUFB11,COX5B,NDUFAF3,NDUFS7,SCO2,SDHB,SDHC,UQCRQ,NDUFA12,SURF1,UQCR11,UQCRC1,NDUFA11
Pathway	1270121	The citric acid (TCA) cycle and respiratory electron transport	BioSystems: REACTOME	5.651E-7	1.581E-3	4.272E-5	3.637E-4	39	171	MDH2,ATP5F1D,ATP5F1E,ATP5MC2,ATP5MC3,ATP5ME,ATP5PO,NDUFA1,NDUFA2,NDUFA3,NDUFA6,NDUFA8,NDUFB2,NDUFB6,NDUFB7,NDUFB8,NDUFB10,NDUFV1,NDUFS6,NDUFS8,NDUFV3,BSG,UQCR10,NDUFB11,COX5B,NDUFAF3,NDUFS7,SCO2,RXRA,SDHB,SDHC,ATP5MG,UQCRQ,NDUFA12,SURF1,UQCR11,UCP2,UQCRC1,NDUFA11
Pathway	862188	Non-alcoholic fatty liver disease (NAFLD)	BioSystems: KEGG	1.024E-6	2.863E-3	7.534E-5	6.414E-4	35	149	AKT1,ATF4,IRS2,BAX,NDUFA1,NDUFA2,NDUFA3,NDUFA6,NDUFA8,NDUFB2,NDUFB6,NDUFB7,NDUFB8,NDUFB10,NDUFV1,NDUFS6,NDUFS8,NDUFV3,UQCR10,PIK3CD,PIK3R2,NDUFB11,COX5B,NDUFS7,RXRA,SDHB,SDHC,UQCRQ,SREBF1,NDUFA12,UQCR11,TNFRSF1A,UQCRC1,NDUFA11,JUN
Pathway	1339146	Complex I biogenesis	BioSystems: REACTOME	1.279E-6	3.577E-3	9.068E-5	7.721E-4	19	57	NDUFA1,NDUFA2,NDUFA3,NDUFA6,NDUFA8,NDUFB2,NDUFB6,NDUFB7,NDUFB8,NDUFB10,NDUFV1,NDUFS6,NDUFS8,NDUFV3,NDUFB11,NDUFAF3,NDUFS7,NDUFA12,NDUFA11
Pathway	PW:0000034	oxidative phosphorylation	Pathway Ontology	1.297E-6	3.627E-3	9.068E-5	7.721E-4	18	52	ATP5MC2,ATP5MC3,ATP6V1B2,NDUFA2,NDUFA3,NDUFA6,NDUFA8,NDUFB2,NDUFB6,NDUFB7,NDUFB8,NDUFB10,NDUFS6,NDUFS8,COX5B,COX17,SDHB,SDHC
Pathway	132956	Metabolic pathways	BioSystems: KEGG	4.463E-6	1.248E-2	3.044E-4	2.592E-3	174	1272	ACAA1,ACACB,ACADS,ACADVL,ACY1,MDH2,MGAT1,ADSL,AK1,ALAD,ALDH2,ALDOA,MPST,AMPD2,AOC2,NDST2,PDXK,ASL,POLD4,HYAL2,ATP5F1D,ATP5F1E,ATP5MC2,ATP5MC3,ATP5ME,ATP6V1B2,ATP5PO,CDS2,BCAT2,BCKDHA,NDUFA1,NDUFA2,NDUFA3,NDUFA6,NDUFA8,NDUFB2,NDUFB6,NDUFB7,NDUFB8,NDUFB10,NDUFV1,NDUFS6,NDUFS8,NDUFV3,BLVRB,NME2,NOS1,NOS3,CAD,NT5E,CBR1,CBR3,CBS,KYAT1,NANS,PAFAH1B3,PCK2,GLYCTK,DPM3,PFAS,ATP6V1F,PFKL,UQCR10,CKB,GRHPR,P…
Pathway	1268677	Metabolism of proteins	BioSystems: REACTOME	1.811E-5	5.065E-2	1.206E-3	1.027E-2	211	1631	ACADVL,MBD6,HIST1H4I,TOMM5,TRRAP,BAP1,ADORA2A,MFGE8,MGAT1,ADRA2A,ADRA2C,HIST1H2BE,HIST1H2BC,HIST1H4A,HIST1H4D,HIST1H4F,HIST1H4C,HIST1H4H,FOXO4,AMFR,MCFD2,CNIH2,APEH,CBX4,FUOM,ARF3,KHSRP,ARF5,SPTBN4,ARL2,ATF4,EIF3B,EIF3F,EIF3I,MDGA1,RPL10A,NFKBIA,EIF2B4,EIF2B2,CALR,NANS,FURIN,HGS,CDC34,RAB11B,DPM3,SRPRB,TBCB,TFPT,GMPPB,EXOSC4,TRAPPC6A,PMM1,TOMM7,RPL36,MPDU1,CSF2RA,SEC24C,KLHDC3,CSNK1D,GALNT9,DYNLL…
Pathway	P00029	Huntington disease	PantherDB	2.244E-5	6.276E-2	1.460E-3	1.243E-2	28	123	AP2A1,AP2A2,AKT1,ARF3,ARL4D,ARF5,ARF6,RHOG,BAX,HAP1,CAPNS1,NCOR2,DYNLL2,PRODH,DCTN1,DLG4,ARPC1B,DNAL4,TUBB4B,VAT1,ARPC1A,SIN3B,GRIN2C,DNAI2,ARFIP2,TUBB2A,TUBB2B,JUN
Pathway	P00005	Angiogenesis	PantherDB	2.452E-5	6.859E-2	1.559E-3	1.327E-2	32	150	FZD1,AKT1,RHOB,RHOC,BAD,NOS3,NOTCH1,NOTCH2,NOTCH4,PIK3CD,PIK3R2,DLL4,PRKCD,CTNNB1,DVL1,DVL2,APC2,DOK3,FGFR1,PRR5,FZD2,FRS3,STAT3,HRAS,WNT2,WNT7A,WNT7B,SPHK2,JAG2,JUN,FZD5,DLL1
Pathway	83062	Notch signaling pathway	BioSystems: KEGG	3.974E-5	1.111E-1	2.470E-3	2.103E-2	15	48	MFNG,NOTCH1,NOTCH2,NOTCH4,NUMBL,DLL4,NCOR2,CTBP1,DTX1,DVL1,DVL2,APH1A,JAG2,DLL1,LFNG
Pathway	1269649	Gene Expression	BioSystems: REACTOME	6.067E-5	1.697E-1	3.689E-3	3.140E-2	231	1844	H2AFV,MARS,WDR18,HIST1H4I,MEN1,METTL1,HIST1H2BE,HIST1H2BC,HIST1H4A,HIST1H4D,HIST1H4F,HIST1H4C,HIST1H4H,MLLT1,AKT1,DHX37,NOB1,APEH,APOE,MBD3,KHSRP,LAMTOR4,EIF3B,EIF3F,LSM2,EIF3I,SRSF9,BAX,ZSCAN25,RPL10A,CDK5R1,PIP4P1,EIF2B4,EIF2B2,BYSL,SNU13,NOTCH1,NOTCH2,NOTCH4,TAF1C,CCNB1,RRP9,PCBP1,TRMT61A,CDKN1A,CHD3,SRPRB,TSEN34,CPSF1,KCTD15,NOC4L,LSM4,TSR3,EXOSC4,MRM2,DDIT4,RPL36,DDX49,COX5B,POLR2E,POLR1C,PO…
Pathway	1435207	Breast cancer	BioSystems: KEGG	6.929E-5	1.938E-1	4.123E-3	3.510E-2	30	144	FZD1,FZD8,AKT1,CCND1,NOTCH1,NOTCH2,NOTCH4,CDKN1A,PIK3CD,PIK3R2,DLL4,CTNNB1,MAP2K2,FRAT1,DVL1,DVL2,APC2,FGFR1,FLT4,FGF22,FZD2,HRAS,WNT2,WNT7A,WNT7B,JAG2,JUN,FZD5,DLL1,LRP5
Pathway	1269539	NOTCH2 Activation and Transmission of Signal to the Nucleus	BioSystems: REACTOME	9.073E-5	2.538E-1	5.287E-3	4.501E-2	9	21	MDK,NOTCH2,DLL4,APH1A,RPS27A,UBC,MIB2,JAG2,DLL1
Pathway	373901	HTLV-I infection	BioSystems: KEGG	1.085E-4	3.035E-1	6.193E-3	5.272E-2	45	256	TRRAP,ADCY3,ADCY5,FZD1,FZD8,AKT1,ADCY4,SLC25A5,RANBP3,POLD4,ATF4,BAX,CCND1,NFATC2,NFKBIA,CALR,CCND3,CDKN1A,PIK3CD,PIK3R2,ANAPC2,POLD1,POLD2,CTNNB1,RAN,DVL1,DVL2,RELB,APC2,ANAPC11,SLC2A1,FZD2,SRF,TCF3,TLN1,TNFRSF1A,HLA-A,HLA-E,HRAS,WNT2,WNT7A,WNT7B,JAK3,JUN,FZD5
Pathway	1268759	IRE1alpha activates chaperones	BioSystems: REACTOME	1.486E-4	4.157E-1	8.314E-3	7.079E-2	16	59	ACADVL,SRPRB,KLHDC3,DCTN1,CTDSP2,PDIA6,CXXC1,HYOU1,SYVN1,MYDGF,TLN1,SEC61G,HSPA5,WFS1,ZBTB17,LMNA
Pathway	M8873	Fas Signaling Pathway	MSigDB C2 BIOCARTA (v6.0)	1.517E-4	4.242E-1	8.318E-3	7.081E-2	17	65	FADD,BAX,NFKBIA,NFKBIB,NFKBIL1,CAD,DEDD,MAPK8IP1,DAXX,DFFA,FAIM2,MAPK8IP3,NCS1,MAPK8IP2,TUFM,HSPB1,DIABLO
Pathway	SMP00355	Mitochondrial Electron Transport Chain	SMPDB	1.661E-4	4.645E-1	8.933E-3	7.606E-2	8	18	ATP5F1D,ATP5F1E,ATP5MC2,NDUFA1,SDHB,SDHC,GPD1,UQCRC1
Pathway	1269594	Signaling by Wnt	BioSystems: REACTOME	1.970E-4	5.511E-1	1.040E-2	8.853E-2	55	340	H2AFV,HIST1H4I,TRRAP,MEN1,FZD1,FZD8,HIST1H2BE,HIST1H2BC,AP2A1,AP2A2,AES,HIST1H4A,HIST1H4D,HIST1H4F,HIST1H4C,HIST1H4H,AKT1,BCL9L,PYGO2,AP2S1,PLCB2,PLCB3,SOX13,CSNK1G2,CTBP1,CTNNB1,PSMA7,PSMB5,PSMB6,PSMB8,PSMB10,PSMC3,PSMD3,PSMD4,PARD6A,RAC3,FRAT1,DVL1,DVL2,RPS27A,GNB5,H2AFJ,FZD2,AGO2,GNG7,TLE3,HIST1H2BB,SCRIB,UBC,WNT2,WNT7A,WNT7B,ITPR3,FZD5,LRP5
Pathway	1269611	PCP/CE pathway	BioSystems: REACTOME	2.038E-4	5.699E-1	1.055E-2	8.986E-2	22	98	FZD1,FZD8,AP2A1,AP2A2,AP2S1,PSMA7,PSMB5,PSMB6,PSMB8,PSMB10,PSMC3,PSMD3,PSMD4,PARD6A,RAC3,DVL1,DVL2,RPS27A,FZD2,SCRIB,UBC,FZD5
Pathway	1270303	Axon guidance	BioSystems: REACTOME	2.402E-4	6.719E-1	1.222E-2	1.040E-1	81	554	UNC5A,AP2A1,AP2A2,GIT1,SPTBN4,RHOB,RHOC,RHOG,IRS2,MYH9,MYL6,SYNGAP1,CDK5R1,CACNA1H,CACNB1,CAMK2B,PEBP1,PHB,AP2S1,PIK3CD,PIK3R2,NTN1,PLXNA1,PLXNB1,COL6A2,COL9A2,CSF2RA,PPP5C,CSK,NCAN,MAPK7,MAP2K2,PSMA7,PSMB5,PSMB6,PSMB8,PSMB10,PSMC3,PSMD3,PSMD4,DLG4,RAP1GAP,DUSP4,DUSP8,RET,ARPC1B,EFNB3,APH1A,MYH14,EPHA2,EPHB4,RPS27A,SCN5A,FES,FGFR1,AGAP2,ARPC1A,SHB,FGF22,DOK4,SLIT1,SPTB,FRS3,GPC1,GRIN2C,TLN1,LYPLA…
Pathway	1268756	Unfolded Protein Response (UPR)	BioSystems: REACTOME	2.587E-4	7.235E-1	1.292E-2	1.100E-1	21	93	ACADVL,KHSRP,ATF4,CALR,SRPRB,EXOSC4,KLHDC3,DCTN1,CTDSP2,PDIA6,CXXC1,HYOU1,SYVN1,MYDGF,TLN1,SEC61G,HSPA5,WFS1,ZBTB17,EXOSC5,LMNA
Pathway	1268887	Constitutive Signaling by NOTCH1 HD Domain Mutants	BioSystems: REACTOME	2.994E-4	8.375E-1	1.444E-2	1.229E-1	7	15	NOTCH1,DLL4,RPS27A,UBC,MIB2,JAG2,DLL1
Pathway	1268886	Signaling by NOTCH1 HD Domain Mutants in Cancer	BioSystems: REACTOME	2.994E-4	8.375E-1	1.444E-2	1.229E-1	7	15	NOTCH1,DLL4,RPS27A,UBC,MIB2,JAG2,DLL1
Pathway	1270307	Sema4D induced cell migration and growth-cone collapse	BioSystems: REACTOME	3.063E-4	8.566E-1	1.452E-2	1.236E-1	9	24	RHOB,RHOC,RHOG,MYH9,MYL6,PLXNB1,MYH14,LIMK1,LIMK2
Pathway	1269612	Asymmetric localization of PCP proteins	BioSystems: REACTOME	3.301E-4	9.234E-1	1.534E-2	1.306E-1	17	69	FZD1,FZD8,PSMA7,PSMB5,PSMB6,PSMB8,PSMB10,PSMC3,PSMD3,PSMD4,PARD6A,DVL2,RPS27A,FZD2,SCRIB,UBC,FZD5
Pathway	1383087	rRNA modification in the nucleus and cytosol	BioSystems: REACTOME	3.388E-4	9.475E-1	1.534E-2	1.306E-1	16	63	DHX37,SNU13,RRP9,NOC4L,TSR3,DDX49,IMP3,FBL,RPS2,RPS9,EMG1,NHP2,TBL3,PDCD11,RRP7A,NOL6
Pathway	1268760	XBP1(S) activates chaperone genes	BioSystems: REACTOME	3.400E-4	9.508E-1	1.534E-2	1.306E-1	15	57	ACADVL,SRPRB,KLHDC3,DCTN1,CTDSP2,PDIA6,CXXC1,HYOU1,SYVN1,MYDGF,TLN1,SEC61G,WFS1,ZBTB17,LMNA
Pathway	1269610	Beta-catenin independent WNT signaling	BioSystems: REACTOME	3.953E-4	1.000E0	1.755E-2	1.494E-1	29	151	FZD1,FZD8,AP2A1,AP2A2,AP2S1,PLCB2,PLCB3,CTNNB1,PSMA7,PSMB5,PSMB6,PSMB8,PSMB10,PSMC3,PSMD3,PSMD4,PARD6A,RAC3,DVL1,DVL2,RPS27A,GNB5,FZD2,AGO2,GNG7,SCRIB,UBC,ITPR3,FZD5
Pathway	1269856	Telomere Maintenance	BioSystems: REACTOME	4.162E-4	1.000E0	1.819E-2	1.548E-1	19	83	H2AFV,HIST1H4I,HIST1H2BE,HIST1H2BC,HIST1H4A,HIST1H4D,HIST1H4F,HIST1H4C,HIST1H4H,POLD4,POLD1,POLD2,RFC2,RPA2,FEN1,NHP2,H2AFJ,RUVBL2,HIST1H2BB
Pathway	1269195	Antigen processing-Cross presentation	BioSystems: REACTOME	4.291E-4	1.000E0	1.823E-2	1.552E-1	22	103	VAMP8,CALR,CYBA,PSMA7,PSMB5,PSMB6,PSMB8,PSMB10,PSMC3,PSMD3,PSMD4,MRC2,RPS27A,STX4,TAP1,TAP2,TAPBP,SEC61G,HLA-A,HLA-E,UBC,ITGB5
Pathway	P02738	De novo purine biosynthesis	PantherDB	4.312E-4	1.000E0	1.823E-2	1.552E-1	10	30	ADSL,AK1,NME2,PFAS,NME6,GART,GUK1,IMPDH1,IMPDH2,ADSSL1
Pathway	1269194	Antigen Presentation: Folding, assembly and peptide loading of class I MHC	BioSystems: REACTOME	4.366E-4	1.000E0	1.823E-2	1.552E-1	9	25	CALR,SEC24C,SEC13,TAP1,TAP2,TAPBP,HLA-A,HLA-E,HSPA5
Pathway	1270101	Integration of energy metabolism	BioSystems: REACTOME	5.074E-4	1.000E0	2.087E-2	1.777E-1	23	111	ACACB,ADCY3,ADCY5,ADRA2A,ADRA2C,ADCY4,SLC25A5,ARL2,PLCB2,PLCB3,FASN,RAPGEF3,AGPAT1,SLC2A1,GNB5,STK11,SYT5,GNA11,GNAI2,GNG7,TKT,ARL2BP,ITPR3
Pathway	1270135	Purine ribonucleoside monophosphate biosynthesis	BioSystems: REACTOME	5.250E-4	1.000E0	2.128E-2	1.812E-1	6	12	ADSL,PFAS,GART,IMPDH1,IMPDH2,ADSSL1
Pathway	799177	Estrogen signaling pathway	BioSystems: KEGG	5.486E-4	1.000E0	2.192E-2	1.866E-1	21	98	ADCY3,ADCY5,AKT1,ADCY4,ATF4,NOS3,PIK3CD,PIK3R2,PLCB2,PLCB3,ATF6B,PRKCD,MAP2K2,FKBP4,FKBP5,GNAI2,HRAS,HSPA1A,HSPA1B,ITPR3,JUN
Pathway	1269530	Signaling by NOTCH	BioSystems: REACTOME	6.607E-4	1.000E0	2.596E-2	2.211E-1	23	113	MDK,MFNG,ATP2A3,CCND1,NOTCH1,NOTCH2,NOTCH4,FURIN,DLL4,NCOR2,HDAC5,DTX1,APH1A,HDAC11,RPS27A,AGO2,TLE3,UBC,MIB2,JAG2,JUN,DLL1,LFNG
Pathway	1268714	Asparagine N-linked glycosylation	BioSystems: REACTOME	6.684E-4	1.000E0	2.596E-2	2.211E-1	46	285	MGAT1,AMFR,MCFD2,CNIH2,FUOM,ARF3,ARF5,SPTBN4,CALR,NANS,DPM3,GMPPB,TRAPPC6A,PMM1,MPDU1,SEC24C,CSNK1D,DYNLL2,TMED9,PRKCSH,MLEC,DCTN1,DDOST,DPAGT1,AMDHD2,RPS27A,TRAPPC4,SEC13,NAGK,NUDT14,ST3GAL2,PPP6R1,ARFGAP2,FUCA1,TRAPPC3,SYVN1,SPTB,LMAN2,ALG1,NEU4,MGAT4B,COPE,TSTA3,UBC,LMAN2L,RAB1B
Pathway	PW:0000071	valine, leucine and isoleucine degradation	Pathway Ontology	7.567E-4	1.000E0	2.860E-2	2.435E-1	7	17	ACAA1,ACADS,ALDH2,BCAT2,HSD17B10,HMGCL,IVD
Pathway	1269510	RHO GTPases Activate ROCKs	BioSystems: REACTOME	7.567E-4	1.000E0	2.860E-2	2.435E-1	7	17	RHOB,RHOC,MYH9,MYL6,MYH14,LIMK1,LIMK2
Pathway	1269197	ER-Phagosome pathway	BioSystems: REACTOME	7.746E-4	1.000E0	2.889E-2	2.459E-1	19	87	VAMP8,CALR,PSMA7,PSMB5,PSMB6,PSMB8,PSMB10,PSMC3,PSMD3,PSMD4,RPS27A,STX4,TAP1,TAP2,TAPBP,SEC61G,HLA-A,HLA-E,UBC
Pathway	1269443	Signalling by NGF	BioSystems: REACTOME	7.991E-4	1.000E0	2.941E-2	2.504E-1	70	483	ADCY3,ADCY5,ADCYAP1R1,ADORA2A,GRK2,AP2A1,AP2A2,AKT1,FOXO4,ARHGEF37,PREX1,ADCY4,SPTBN4,ARHGDIA,IRS2,BAD,SYNGAP1,IER3,SQSTM1,NFKBIA,CAMK2B,PEBP1,FURIN,CDKN1A,PDE1B,PHB,AP2S1,PIK3CD,PIK3R2,ARHGEF19,CSF2RA,PPP5C,CSK,PRKCD,MAPK7,MAP2K2,PSMA7,PSMB5,PSMB6,PSMB8,PSMB10,PSMC3,PSMD3,PSMD4,DLG4,DUSP4,DUSP8,RET,DNAL4,APH1A,RPS27A,FGFR1,PRR5,FGF22,BEX3,ARHGEF40,SMPD2,AGO2,SPTB,FRS3,STAT3,MLST8,GRIN2C,TLN1,UBC…
Pathway	1270305	Sema4D in semaphorin signaling	BioSystems: REACTOME	8.339E-4	1.000E0	3.029E-2	2.579E-1	9	27	RHOB,RHOC,RHOG,MYH9,MYL6,PLXNB1,MYH14,LIMK1,LIMK2
Pathway	1269520	RHO GTPases Activate Rhotekin and Rhophilins	BioSystems: REACTOME	8.692E-4	1.000E0	3.116E-2	2.653E-1	5	9	RHPN1,RHOB,RHOC,TAX1BP3,RHPN2
Pathway	83059	mTOR signaling pathway	BioSystems: KEGG	8.800E-4	1.000E0	3.116E-2	2.653E-1	28	151	FZD1,FZD8,AKT1,ULK1,LAMTOR4,FLCN,ATP6V1B2,ATP6V1F,PIK3CD,PIK3R2,DDIT4,ATP6V1G1,MAP2K2,LAMTOR1,DVL1,DVL2,SEC13,PRR5,FZD2,STK11,MLST8,TNFRSF1A,HRAS,WNT2,WNT7A,WNT7B,FZD5,LRP5
Pathway	83068	ECM-receptor interaction	BioSystems: KEGG	9.897E-4	1.000E0	3.460E-2	2.946E-1	18	82	COL1A2,COL6A2,COL9A2,SV2A,LAMC3,SDC4,ITGA11,GP1BB,THBS3,TNXB,HSPG2,VWF,ITGA5,ITGB4,ITGB5,LAMB1,LAMB2,LAMB3
Pathway	M5493	Genes related to Wnt-mediated signal transduction	MSigDB C2 BIOCARTA (v6.0)	1.037E-3	1.000E0	3.580E-2	3.048E-1	19	89	FZD1,FZD8,AES,CCND1,CCND3,SLC9A3R1,CSNK1D,CTBP1,CTNNB1,FRAT1,DVL1,DVL2,FZD2,WNT2,WNT7A,WNT7B,JUN,FZD5,LRP5
Pathway	137972	Signaling events mediated by HDAC Class III	BioSystems: Pathway Interaction Database	1.109E-3	1.000E0	3.700E-2	3.150E-1	11	39	HIST1H4I,HIST1H4A,HIST1H4D,HIST1H4F,HIST1H4C,HIST1H4H,FOXO4,BAX,CDKN1A,TUBA1B,TUBB2A
Pathway	137962	Wnt signaling network	BioSystems: Pathway Interaction Database	1.122E-3	1.000E0	3.700E-2	3.150E-1	9	28	FZD1,FZD8,FZD2,WNT2,WNT7A,WNT7B,IGFBP4,FZD5,LRP5
Pathway	1270129	Formation of ATP by chemiosmotic coupling	BioSystems: REACTOME	1.132E-3	1.000E0	3.700E-2	3.150E-1	7	18	ATP5F1D,ATP5F1E,ATP5MC2,ATP5MC3,ATP5ME,ATP5PO,ATP5MG
Pathway	1269534	Pre-NOTCH Processing in Golgi	BioSystems: REACTOME	1.132E-3	1.000E0	3.700E-2	3.150E-1	7	18	MFNG,ATP2A3,NOTCH1,NOTCH2,NOTCH4,FURIN,LFNG
Pathway	1268855	Diseases of signal transduction	BioSystems: REACTOME	1.138E-3	1.000E0	3.700E-2	3.150E-1	56	373	FZD8,AKT1,FOXO4,IRS2,BAD,BCR,SYNGAP1,NOTCH1,PEBP1,CDKN1A,PHB,PIK3CD,PIK3R2,DLL4,POLR2E,POLR2I,POLR2K,POLR2L,NCOR2,CSK,CTBP1,CTNNB1,MAP2K2,PSMA7,PSMB5,PSMB6,PSMB8,PSMB10,PSMC3,PSMD3,PSMD4,HDAC5,RBP1,RLBP1,APH1A,HDAC11,RPS27A,FGFR1,PRR5,FGF22,SYVN1,STAT3,STRA6,MLST8,CDC37,TLN1,UBC,HRAS,VWF,MIB2,JAG2,FZD5,AGTRAP,DLL1,LMNA,LRP5
Pathway	1269460	NGF signalling via TRKA from the plasma membrane	BioSystems: REACTOME	1.180E-3	1.000E0	3.792E-2	3.229E-1	58	390	ADCY3,ADCY5,ADCYAP1R1,ADORA2A,GRK2,AP2A1,AP2A2,AKT1,FOXO4,ADCY4,SPTBN4,IRS2,BAD,SYNGAP1,IER3,CAMK2B,PEBP1,CDKN1A,PDE1B,PHB,AP2S1,PIK3CD,PIK3R2,CSF2RA,PPP5C,CSK,PRKCD,MAPK7,MAP2K2,PSMA7,PSMB5,PSMB6,PSMB8,PSMB10,PSMC3,PSMD3,PSMD4,DLG4,DUSP4,DUSP8,RET,DNAL4,RPS27A,FGFR1,PRR5,FGF22,AGO2,SPTB,FRS3,STAT3,MLST8,GRIN2C,TLN1,UBC,HRAS,VWF,ITPR3,JAK3
Pathway	1270431	Senescence-Associated Secretory Phenotype (SASP)	BioSystems: REACTOME	1.239E-3	1.000E0	3.938E-2	3.353E-1	22	111	H2AFV,HIST1H4I,HIST1H2BE,HIST1H2BC,HIST1H4A,HIST1H4D,HIST1H4F,HIST1H4C,HIST1H4H,CDKN1A,CDKN2D,ANAPC2,MAPK7,RPS27A,FZR1,ANAPC11,H2AFJ,STAT3,EHMT2,HIST1H2BB,UBC,JUN
Pathway	169345	Notch signaling pathway	BioSystems: Pathway Interaction Database	1.342E-3	1.000E0	4.216E-2	3.589E-1	14	58	CCND1,NOTCH1,NOTCH2,NOTCH4,FURIN,CDKN1A,DLL4,NCOR2,CTBP1,DTX1,APH1A,ENO1,JAG2,DLL1
Pathway	142277	purine nucleotides de novo biosynthesis	BioSystems: BIOCYC	1.394E-3	1.000E0	4.332E-2	3.688E-1	11	40	AK1,ATP5F1D,ATP5ME,NME2,NME6,ATP5MG,GART,GUK1,IMPDH1,IMPDH2,ADSSL1
Pathway	137914	Presenilin action in Notch and Wnt signaling	BioSystems: Pathway Interaction Database	1.420E-3	1.000E0	4.363E-2	3.715E-1	12	46	FZD1,AES,CCND1,NOTCH1,CTBP1,CTNNB1,FRAT1,DTX1,DVL1,APH1A,JUN,DLL1
Pathway	125136	Spliceosome	BioSystems: KEGG	1.483E-3	1.000E0	4.501E-2	3.832E-1	25	134	CCDC12,LSM2,SRSF9,SNU13,PCBP1,LSM4,SYF2,SF3B5,EIF4A3,SF3B4,PPIE,CHERP,PUF60,PPIL1,SNRNP70,SNRPA,SNRPD2,LSM7,SNRPG,PRPF19,U2AF2,HSPA1A,HSPA1B,DDX39B,SF3A2
Pathway	1309120	Gap-filling DNA repair synthesis and ligation in TC-NER	BioSystems: REACTOME	1.496E-3	1.000E0	4.501E-2	3.832E-1	15	65	POLD4,POLD1,POLD2,POLR2E,POLR2I,POLR2K,POLR2L,RFC2,RPA2,RPS27A,PPIE,PRPF19,HMGN1,UBC,XRCC1
Pathway	1269863	Removal of the Flap Intermediate from the C-strand	BioSystems: REACTOME	1.596E-3	1.000E0	4.749E-2	4.043E-1	5	10	POLD4,POLD1,POLD2,RPA2,FEN1
Pubmed	16169070	A human protein-protein interaction network: a resource for annotating the proteome.	Pubmed	5.964E-114	8.577E-109	8.577E-109	1.068E-107	333	1678	DPF1,MAFG,MARS,WDR18,MCM2,LMTK3,MDH2,MBD6,MDK,REXO1,AP2A1,AES,MIF,DISP3,IGSF9,ALDH2,LRFN1,GIT1,MAGEH1,APEH,APLP1,CBX4,ARL4D,PTOV1,ARHGDIA,ATF4,EIF3F,LSM2,MYH9,MYL6,FXYD6,FADD,NDUFA1,NDUFA6,BCR,NDUFB8,NDUFS6,NDUFV3,NFATC2,SQSTM1,NFKBIA,EIF2B2,SNU13,NME2,ZNF598,FMNL1,NOTCH1,CA12,DDR1,SELENBP1,HAP1,TRIM41,CAPNS1,SERPINH1,OGG1,CBR1,CBR3,CCND3,PEBP1,PAFAH1B3,FIBP,CD81,CDKN1A,RAB11B,TBRG4,ATP6V1F,CHD3,…
Pubmed	28378742	Fancd2 in vivo interaction network reveals a non-canonical role in mitochondrial function.	Pubmed	1.136E-77	1.634E-72	8.170E-73	1.017E-71	272	1577	ACAA1,MARS,WDR18,MCM2,TRRAP,ADSL,ALDH2,SLC25A29,ALDOA,MPST,SLC25A5,ANXA2,LEMD2,DBNL,APOE,KHSRP,ARF5,ARF6,RHOG,ARL2,EIF3B,EIF3F,ATP2A3,SRSF9,MYH9,ATP5PO,MYL6,AUP1,CDS2,BCKDHA,MATN4,NDUFA8,RPL10A,BSG,SNU13,C1QC,C4B,CAD,HIP1R,CTDSP1,AIP,SERPINH1,PEBP1,ENTPD6,PALM,PCBP1,PEX10,PFAS,CHD3,PFKL,SRPRB,SLC25A3,CLIC1,DDX54,TSEN34,CPSF1,NLE1,PLEC,TMCO1,DCTPP1,UAP1L1,PLTP,CNN2,CNP,MXRA8,POLR1C,KANK2,TRAF4,SEC…
Pubmed	22863883	A high-throughput approach for measuring temporal changes in the interactome.	Pubmed	2.039E-77	2.932E-72	9.774E-73	1.217E-71	260	1456	H2AFV,MARS,MCM2,LRRC47,METTL1,EHBP1L1,ADSL,AES,HIST1H4A,ALAD,ALDOA,AMPD2,GIT1,ANXA2,RANBP3,DBNL,APEH,KHSRP,ARL2,CCDC124,ASL,CCAR2,EIF3B,EIF3F,LSM2,EIF3I,ATP6V1B2,MYH9,MYL6,SQSTM1,EIF2B2,BYSL,SNU13,AP1M1,H1FX,CALR,CAPNS1,AIP,SERPINH1,CBS,DPP9,NANS,HGS,PAFAH1B3,CDC34,PCBP1,TRMT61A,PFAS,ATP6V1F,PFKL,CKB,TBCB,SLC9A3R1,ASB6,TSEN34,PLCB3,PLEC,DCTPP1,EPN1,GMPPB,PLOD1,EXOSC4,CNN2,RPL36,UBQLN2,POLD1,POLD2…
Pubmed	24457600	The central role of EED in the orchestration of polycomb group complexes.	Pubmed	2.221E-72	3.194E-67	7.985E-68	9.944E-67	277	1719	MARS,WDR18,MCM2,TRRAP,MEN1,AP2A1,AP2A2,ALDOA,KIF17,VPS18,SLC25A5,HCN3,NOB1,CBX4,ARF3,KHSRP,ARF6,RHOC,ARHGDIA,ARL2,GLIPR2,CCAR2,EIF3B,EIF3F,EIF3I,MDGA1,ATP2A3,SRSF9,ATP5ME,MYH9,ATP5PO,MYL6,BAX,NDUFA6,NDUFA8,RPL10A,BYSL,SNU13,AP1M1,H1FX,SELENBP1,CALR,TRIM41,CAPNS1,SERPINH1,CBR1,RRP9,PCBP1,CEP170B,CHMP1A,RAB11B,RCC1,CHD3,PFKL,UQCR10,PHB,CKB,SLC25A3,AP2S1,CLIC1,DDX54,SNX8,CPSF1,NOC4L,PLEC,PYCR2,TMCO1…
Pubmed	19738201	Proteomic analysis of integrin-associated complexes identifies RCC2 as a dual regulator of Rac1 and Arf6.	Pubmed	7.137E-70	1.027E-64	2.053E-65	2.557E-64	170	707	H2AFV,MARS,MCM2,MDH2,HIST1H4I,AP2A1,AP2A2,HIST1H4A,HIST1H4D,HIST1H4F,HIST1H4C,HIST1H4H,MIF,ALDOA,SLC25A5,ANXA2,KHSRP,AKR7A2,ARF6,ARL2,CCAR2,EIF3B,EIF3F,EIF3I,VAMP8,SRSF9,ATP5ME,ATP6V1B2,MYH9,ATP5PO,MYL6,NDUFA2,RPL10A,BYSL,SNU13,CAPNS1,HIP1R,PAFAH1B3,PCBP1,RCC1,PFKL,PHB,AP2S1,CLIC1,PIK3R2,SNX15,PLEC,PYCR2,EPN1,CNN2,RPL36,COMT,POLR1C,KANK2,SEC24C,EIF4A3,PSMA7,PSMB5,PSMB6,PSMD3,DBN1,PTBP1,DDOST,PHGD…
Pubmed	25921289	Temporal proteomics of NGF-TrkA signaling identifies an inhibitory role for the E3 ligase Cbl-b in neuroblastoma cell differentiation.	Pubmed	1.661E-67	2.389E-62	3.982E-63	4.959E-62	287	1922	ACADVL,MARS,MCM2,MDH2,GPRIN1,LRRC47,ADSL,AP2A1,AP2A2,ALDH2,ALDOA,AMFR,AMPD2,VPS18,GIT1,SLC25A5,ANXA2,RANBP3,DBNL,APEH,KHSRP,ARHGDIA,CCDC124,MRPL15,FHOD1,CCAR2,IRS2,EIF3B,EIF3F,EIF3I,ATP1A3,SRSF9,ATP6V1B2,MYH9,AUP1,BCR,RPL10A,BSG,EIF2B4,AP1M1,ZNF598,H1FX,CAD,CALR,HIP1R,SERPINH1,CBR1,CBS,DPP9,NANS,HGS,PAFAH1B3,PCBP1,PCK2,LRWD1,TBRG4,PFAS,PFKL,SRPRB,PHB,CKB,SLC25A3,TBCB,CACTIN,SLC9A3R1,CLIC1,PIK3R2,…
Pubmed	23376485	Proteomic analysis of podocyte exosome-enriched fraction from normal human urine.	Pubmed	7.260E-65	1.044E-59	1.492E-60	1.858E-59	267	1744	ACY1,MDH2,HIST1H4I,MFGE8,MGAT1,HIST1H2BE,HIST1H2BC,HIST1H4A,HIST1H4D,HIST1H4F,HIST1H4C,HIST1H4H,MIF,AK1,ALAD,ALDH2,ALDOA,LTBP4,MPST,SLC25A5,ANXA2,APOE,PDXK,ARF3,ARF6,RHOC,RHOG,SCRN2,ARHGDIA,ARL2,NUDT1,DLK2,GLIPR2,VAMP8,ATP6V1B2,EDF1,MYH9,ATP5PO,MYL6,AXL,BAX,NDUFB10,BANF1,BLVRB,BSG,C1QC,C4B,DDR1,SELENBP1,PGLYRP1,CALR,CAPNS1,CTDSP1,SERPINH1,CBR1,TMED4,CLDN11,NANS,PEBP1,PAFAH1B3,ENTPD6,FIBP,CD81,PCB…
Pubmed	21145461	Dynamics of cullin-RING ubiquitin ligase network revealed by systematic quantitative proteomics.	Pubmed	8.210E-64	1.181E-58	1.476E-59	1.838E-58	261	1696	H2AFV,KCTD13,MARS,WDR18,MCM2,MDH2,HIST1H4I,TRRAP,LRRC47,HIST1H4A,HIST1H4D,HIST1H4F,HIST1H4C,HIST1H4H,MLLT6,ALDH2,ALDOA,MPP2,SLC25A5,ANXA2,ENC1,DBNL,GADD45GIP1,PDXK,KHSRP,PTOV1,ARHGDIA,CCDC124,MRPL15,NUDT1,CCAR2,EIF3I,SRSF9,MYH9,MYL6,BCKDHA,NDUFV1,RPL10A,BSG,BYSL,SNU13,H1FX,CAD,CBR1,CBR3,CCNB1,PCBP1,TRMT61A,ABT1,SRPRB,PHB,CKB,SLC25A3,CAMKV,ASB6,DDA1,PIK3R2,ANAPC2,PEX16,CPSF1,NLE1,PLEC,PYCR2,DCTPP1…
Pubmed	16189514	Towards a proteome-scale map of the human protein-protein interaction network.	Pubmed	3.604E-60	5.183E-55	5.758E-56	7.171E-55	244	1573	KCTD13,MATK,MIF4GD,MCM2,ACY1,RHPN1,METTL1,MIF,MLLT6,C1QTNF1,BEGAIN,COL20A1,MAGEH1,DBNL,APEH,CHST1,PDLIM4,AKR7A2,RHOC,ARL2,ASL,DLK2,ATF4,EIF3F,LSM2,MYL6,BAD,NDUFV1,CDK5R1,LDB1,BSG,SQSTM1,NFKBIA,BYSL,AP1M1,SELENBP1,TRIM41,CTDSP1,CBS,CCND3,AP5B1,HGS,PAFAH1B3,CDKN1A,CDKN2D,GLYCTK,PFKL,CKB,TFPT,PGLS,NLE1,NOC4L,LSM4,BAMBI,SNX15,DCTPP1,GMPPB,HOMER3,TRAPPC6A,YIPF3,CHAC1,CNTFR,PMM1,SPEF1,NECAB2,COMT,S100A…
Pubmed	24711643	Identifying biological pathways that underlie primordial short stature using network analysis.	Pubmed	4.550E-56	6.544E-51	6.544E-52	8.150E-51	186	1024	H2AFV,ACADVL,MARS,WDR18,MCM2,MDH2,HIST1H4I,TRRAP,AP2A1,HIST1H4A,HIST1H4D,HIST1H4F,HIST1H4C,HIST1H4H,MIF,SLC25A5,ANXA2,GADD45GIP1,KHSRP,ARHGDIA,CCAR2,EIF3B,SRSF9,ATP6V1B2,ATP5PO,RPL10A,SQSTM1,H1FX,CAD,CALR,SERPINH1,CBR1,RRP9,PAFAH1B3,PCBP1,RAB11B,LRWD1,RCC1,CHD3,PFKL,SRPRB,PHB,CKB,SLC25A3,SCAF1,CLIC1,DDX54,CPSF1,NLE1,NOC4L,PLEC,PLOD1,CNP,RPL36,POLR2E,SEC24C,SOGA1,TMED9,PRKCSH,CTNNB1,EIF4A3,INTS1,P…
Pubmed	19946888	Defining the membrane proteome of NK cells.	Pubmed	9.386E-55	1.350E-49	1.227E-50	1.528E-49	198	1168	ABCA2,ACAA1,MARS,HIST1H4I,ADCY3,MFGE8,EHBP1L1,MGAT1,GRK2,AP2A1,HIST1H4A,HIST1H4D,HIST1H4F,HIST1H4C,HIST1H4H,ALDOA,ALOX5AP,AMFR,GIT1,SLC25A5,ANXA2,LEMD2,APOE,KHSRP,ARF6,FHOD1,EIF3F,MYH9,MYL6,AUP1,CDS2,BAX,BCR,RPL10A,BSG,BYSL,AP1M1,FMNL1,NOTCH2,CAD,CALR,FURIN,PAFAH1B3,CD81,PCBP1,DPM3,PFKL,PHB,SLC25A3,AP1S1,LMF2,CLIC1,DDX54,PEX16,CNN2,CNP,RPL36,COMT,POLD1,MPDU1,POR,GTPBP1,NCOR2,SYNE3,LRP10,CSNK1G2,D…
Pubmed	20458337	MHC class II-associated proteins in B-cell exosomes and potential functional implications for exosome biogenesis.	Pubmed	4.378E-51	6.296E-46	5.247E-47	6.534E-46	130	565	MARS,MDH2,HIST1H4I,MFGE8,HIST1H2BE,HIST1H2BC,HIST1H4A,HIST1H4D,HIST1H4F,HIST1H4C,HIST1H4H,MIF,ALDOA,ANXA2,APEH,APOE,ARF3,ARF6,RHOG,ARHGDIA,EIF3B,EIF3I,VAMP8,MYH9,MYL6,BAX,RPL10A,BSG,NME2,FMNL1,CAD,NT5E,PEBP1,CD81,PCBP1,RAB11B,PFAS,PFKL,PHB,SLC9A3R1,GRHPR,CLIC1,PLXNA1,TMED9,PSMA7,PSMB6,PSMB8,DBI,PTBP1,PHGDH,MVP,FERMT3,RAN,CHMP6,PDCD6,SCAMP3,DPP3,ECH1,ARPC1B,EEF2,PDIA6,RNH1,ENO1,ENO2,RPL3,RPL11,RPL…
Pubmed	21900206	A directed protein interaction network for investigating intracellular signal transduction.	Pubmed	7.483E-50	1.076E-44	8.278E-46	1.031E-44	186	1123	MARS,WDR18,MDK,MGAT1,GRK2,AKT1,MPP2,AMFR,LRFN1,GIT1,APLP1,BLOC1S2,KHSRP,SPTBN4,ARHGDIA,EDF1,BAD,FADD,NDUFA2,NDUFS6,SQSTM1,CA12,DDR1,SELENBP1,HAP1,CALR,TAF1C,SERPINH1,CBS,ENTPD6,FIBP,PCDH8,CDKN1A,PDE1B,RCC1,CHD3,CKB,NRXN2,ANAPC2,BAMBI,CNTFR,ANKRD35,NDUFB11,DDIT4,COMT,RETREG2,POLR2E,CRELD2,POR,CRIP2,CRYM,PPP4C,PPP5C,CSNK1D,CSNK1G2,CSTB,CTBP1,PRKCSH,DHX34,PSAP,PSMA7,PSMB10,CC2D1A,DAXX,FAM110A,DBI,KE…
Pubmed	26972000	Substrate-Trapped Interactors of PHD3 and FIH Cluster in Distinct Signaling Pathways.	Pubmed	4.595E-49	6.608E-44	4.720E-45	5.878E-44	220	1517	GTPBP6,MCRIP1,CASKIN2,CASKIN1,MLLT1,VPS18,SLC25A5,NOB1,DBNL,PTOV1,FLCN,CCAR2,IRS2,AUP1,NDUFA6,NDUFA8,BCR,NDUFB10,NDUFS8,BSG,SQSTM1,NFKBIA,NFKBIB,ANKRD52,NOTCH2,CAD,AIP,SERPINH1,CBS,PCBP1,CEP170B,DPM3,PFAS,RCC1,UQCR10,SRPRB,TAOK2,SLC25A3,AP2S1,ASB6,DDA1,PIK3R2,DDX54,KCTD15,NOC4L,TMCO1,GMPPB,CNN2,CNP,POLD1,POLR2E,NDUFAF3,POLR1C,POLR2L,KANK2,PARS2,AAR2,NCOR2,PPP5C,SOGA1,CSNK1D,SLC25A10,PRKCD,CTBP1,C…
Pubmed	8125298	Oligo-capping: a simple method to replace the cap structure of eukaryotic mRNAs with oligoribonucleotides.	Pubmed	9.308E-49	1.339E-43	8.924E-45	1.111E-43	250	1883	GTPBP6,ACADVL,MARS,MATK,BAP1,METTL1,MFGE8,ADSL,AP2A2,AK1,ALDH2,MPP2,ANXA2,RANBP3,PDXK,PDLIM4,AKR7A2,ARL2,ORMDL2,EIF3I,ATP1A3,SAMD14,HYAL2,ATP5PO,FGFRL1,BCAT2,NDUFV1,NDUFS8,IER3,WRAP73,NOS3,CALR,CAMK2B,CBR3,PEBP1,FIBP,CD151,RAB11B,TBRG4,UQCR10,PHB,SLC25A3,GDAP1L1,SH3TC1,CLIC1,ASB6,TSEN34,KCTD15,BAMBI,SNX15,PLTP,CNN2,NENF,COL1A2,DDX49,NOP53,PLEKHF1,MPDU1,MXRA8,POLRMT,CRELD2,KANK2,CRIP2,PTPA,NKAIN4,…
Pubmed	25963833	Quantitative Proteomics Reveals Dynamic Interactions of the Minichromosome Maintenance Complex (MCM) in the Cellular Response to Etoposide Induced DNA Damage.	Pubmed	1.223E-46	1.759E-41	1.099E-42	1.369E-41	154	844	H2AFV,ACADVL,MARS,MCM2,HIST1H4I,HIST1H2BE,HIST1H2BC,ADSL,AP2A1,AP2A2,HIST1H4A,HIST1H4D,HIST1H4F,HIST1H4C,HIST1H4H,MIF,ALDOA,SLC25A5,ANXA2,KHSRP,EIF3B,EIF3F,MYH9,ATP5PO,MYL6,RPL10A,SNU13,C4B,NME2,CAD,CALR,SERPINH1,PCBP1,CHMP1A,TBRG4,CHD3,SLC25A3,PLEC,TMCO1,CNP,CSK,CSRP2,DYNLL2,CSTB,CTNNB1,TBKBP1,MLEC,PSMA7,PSMB5,PSMB6,PSMD3,DBN1,PTBP1,DDOST,PHGDH,PYGB,MVP,PDCD6,NOSIP,EEF1B2,EEF2,PDIA6,RNH1,MYH14,E…
Pubmed	22623428	Proteomic analysis of ?4?1 integrin adhesion complexes reveals ?-subunit-dependent protein recruitment.	Pubmed	4.347E-46	6.251E-41	3.677E-42	4.580E-41	115	491	MARS,MCM2,MDH2,HIST1H4I,HIST1H2BE,HIST1H2BC,AP2A1,HIST1H4A,HIST1H4D,HIST1H4F,HIST1H4C,HIST1H4H,MIF,ALDOA,SLC25A5,ANXA2,ARF3,KHSRP,ARF5,AKR7A2,CCAR2,EIF3B,EIF3I,VAMP8,SRSF9,ATP5ME,MYH9,ATP5PO,MYL6,NDUFA2,RPL10A,SNU13,CAD,CAPNS1,HIP1R,PAFAH1B3,PCBP1,RCC1,PFKL,PHB,AP2S1,CLIC1,PIK3R2,PLEC,EPN1,RPL36,SEC24C,EIF4A3,PSMA7,PSMB6,PSMD3,PTBP1,NQO1,FERMT3,RAN,PDCD6,UPF1,EEF1B2,EEF2,DAZAP1,TRIM28,ENO1,RPL7A,…
Pubmed	21832049	Interactions of pathological hallmark proteins: tubulin polymerization promoting protein/p25, beta-amyloid, and alpha-synuclein.	Pubmed	7.408E-46	1.065E-40	5.919E-42	7.371E-41	245	1891	H2AFV,PPP1R14A,MCM2,ACY1,HIST1H4I,TOMM5,AP2A2,AK1,MLLT6,AKT1,THAP3,ALDH2,PDZD4,BEGAIN,MCFD2,ANXA2,MAGEH1,NOB1,NTMT1,BLOC1S2,GADD45GIP1,ARL4D,ARF6,DLK2,FLCN,ATF4,EIF3F,SRSF9,TPRA1,PELI3,BCAT2,NDUFA2,NDUFB6,CDK5R1,IER3,NFKBIB,EIF2B2,BYSL,NNAT,FMNL1,CACNB1,DIRAS1,TRIM41,KYAT1,CCND3,HGS,FIBP,PCBP1,DEDD,PCK2,CDKN1A,CDKN2D,RAB11B,PDYN,PFKL,TFPT,CAMKV,ASB6,PIM1,PIK3R2,DDX54,PYCR2,DCTPP1,HOMER3,BRMS1,RPL…
Pubmed	26618866	?F508 CFTR interactome remodelling promotes rescue of cystic fibrosis.	Pubmed	2.078E-45	2.989E-40	1.573E-41	1.959E-40	131	640	ACADVL,MARS,MCM2,MDH2,MEN1,ALDOA,AMFR,DBNL,PDXK,KHSRP,CCAR2,EIF3F,EIF3I,ATP2A3,SRSF9,MYH9,ATP5PO,MYL6,AUP1,RPL10A,BSG,EIF2B4,H1FX,CAD,CALR,SERPINH1,CBR1,PFKL,PHB,SLC25A3,SLC9A3R2,SLC9A3R1,CLIC1,PLEC,CNN2,RPL36,NOP53,POLR2E,SEC24C,SLC25A10,PRKCSH,CTNNB1,TES,PSMA7,PSMB5,PSMB8,PSMC3,PSMD3,PSMD4,DBN1,DCTN1,DDOST,PHGDH,PYGB,MVP,UPF1,IPO4,RFC2,ARPC1B,EXOC8,EEF1B2,EEF2,PDIA6,DAZAP1,RNH1,MYH14,TRIM28,ENO…
Pubmed	21319273	An important role for CDK2 in G1 to S checkpoint activation and DNA damage response in human embryonic stem cells.	Pubmed	6.989E-45	1.005E-39	5.026E-41	6.259E-40	102	397	MCM2,MDH2,MIF,ALDOA,ANXA2,KHSRP,RHOC,ARHGDIA,EIF3I,ATP2A3,ATP5F1D,MYH9,ATP5PO,MYL6,RPL10A,SNU13,CAD,CALR,SERPINH1,CBS,PCBP1,RAB11B,PHB,CKB,SLC25A3,CLIC1,PLEC,RPL36,EIF4A3,PSMB6,PSMD3,PTBP1,PHGDH,AURKAIP1,RAN,UPF1,EEF2,PDIA6,TRIM28,ENO1,ENO2,RPL3,RPL6,RPL8,RPL11,RPL18,RPL27,RPL27A,RPL28,RPL31,RPLP0,RPLP2,RPS2,RPS3,RPS4X,RPS5,RPS8,RPS9,RPS10,RPS12,RPS15A,RPS16,RPS20,RPS21,RPS23,RPS27A,RPS28,TUBB4B,…
Pubmed	17353931	Large-scale mapping of human protein-protein interactions by mass spectrometry.	Pubmed	1.090E-44	1.567E-39	7.462E-41	9.293E-40	192	1284	MARS,TRRAP,MEN1,HIST1H2BC,AES,MIF,AK1,ULK1,PREX1,AMFR,VPS18,GIT1,ANXA2,DHX37,RANBP3,DBNL,KHSRP,ARF6,RHOC,ARHGDIA,NUDT1,CCAR2,IRS2,EIF3F,EIF3I,ATP2A3,MYH9,MYL6,AUP1,BCKDHA,BSG,SQSTM1,NFKBIL1,WRAP73,NME2,CALR,CAMK2B,NTHL1,OGG1,CBR1,PEBP1,FIBP,DEDD,CHMP1A,TBRG4,PFAS,SRPRB,CACTIN,AP1S1,AP2S1,LSM4,RPL36,POLD1,TNPO2,COX5B,MPDU1,POLR1C,PPP1R8,PPP4C,KLHDC3,CSNK1D,DYNLL2,CSTB,CTNNB1,QPCTL,PSMA7,PSMB5,PSMC…
Pubmed	18614015	A mitochondrial protein compendium elucidates complex I disease biology.	Pubmed	6.180E-42	8.888E-37	4.040E-38	5.031E-37	160	982	CLPP,ACAA1,ACACB,ACADS,ACADVL,MARS,MDH2,COMTD1,ADSL,ALDH2,SLC25A29,MPST,SLC25A5,GADD45GIP1,AKR7A2,MRPL15,VAMP8,ATP5F1D,ATP5MC2,ATP5MC3,ATP5PO,BAD,BAX,BCAT2,BCKDHA,NDUFA1,NDUFA2,NDUFA3,NDUFA6,NDUFA8,NDUFB2,NDUFB6,NDUFB7,NDUFB8,NDUFB10,NDUFV1,NDUFS6,NDUFS8,NDUFV3,RPL10A,NME2,NTHL1,OGG1,PCK2,RAB11B,TBRG4,GLYCTK,CHAT,UQCR10,PHB,SLC25A3,TXN2,GMPPB,MRM2,NDUFB11,TOMM7,COMT,NDUFAF3,POLRMT,PARS2,SLC25A10,…
Pubmed	27591049	SPATA2 Links CYLD to LUBAC, Activates CYLD, and Controls LUBAC Signaling.	Pubmed	1.936E-39	2.784E-34	1.211E-35	1.508E-34	114	559	MARS,MDH2,HIST1H4A,SLC25A5,ANXA2,MRPL15,CCAR2,EIF3B,EIF3F,EIF3I,ATP2A3,MYH9,RPL10A,BSG,H1FX,CAD,SERPINH1,PCBP1,PHB,SLC25A3,PLEC,COL1A2,RPL36,PSMA7,PSMB5,PSMB6,PSMC3,PSMD3,PSMD4,PTBP1,SPATA2,DCTN1,MVP,RAN,UPF1,ECM1,MRPS18A,MRPL4,SLC25A22,EEF1B2,EEF2,PDIA6,RPL3,RPL6,RPL7A,RPL8,RPL11,RPL15,RPL18,RPL27,RPL27A,RPL28,RPL31,RPL35A,SF3B4,RPL37A,RPLP1,RPLP2,MRPL12,RPS2,RPS3,RPS4X,RPS5,RPS8,RPS9,RPS10,RPS1…
Pubmed	26638075	A Dynamic Protein Interaction Landscape of the Human Centrosome-Cilium Interface.	Pubmed	3.025E-39	4.351E-34	1.813E-35	2.257E-34	226	1820	RHBDD2,MCM2,LRRC47,ADSL,AP2A1,MIF,MMP15,NOB1,CCDC61,ARF5,ARL2,CCDC124,ORMDL2,CCAR2,VAMP8,AUP1,CDS2,BCR,BANF1,NDUFV1,NDUFS8,SQSTM1,SLC5A6,WRAP73,SNU13,ZNF598,ANKRD52,NOTCH1,NOTCH2,CAD,CALR,CAMK2B,TRIM41,AIP,SERPINH1,CCNB1,PEBP1,HGS,PALM,CEP170B,RAB11B,ATP6V1F,CBARP,PFKL,SRPRB,CKB,CACTIN,AP2S1,LMF2,DDX54,NOC4L,PYCR2,TMCO1,EPN1,PLOD1,NENF,POLR2E,TP53I11,POR,GTPBP1,KANK2,AAR2,PPP4C,SEC24C,CSK,CSNK1D,…
Pubmed	29128334	A Map of Human Mitochondrial Protein Interactions Linked to Neurodegeneration Reveals New Mechanisms of Redox Homeostasis and NF-?B Signaling.	Pubmed	6.719E-38	9.663E-33	3.865E-34	4.813E-33	135	787	ACAA1,H2AFV,MARS,MCM2,MDH2,HIST1H2BE,HIST1H2BC,MIF,ALDOA,SLC25A5,ANXA2,ARHGDIA,CCDC124,CCAR2,EIF3B,EIF3F,EIF3I,ATP5PO,BAX,BANF1,NDUFS6,RPL10A,BSG,SQSTM1,EIF2B2,SNU13,AP1M1,H1FX,SERPINH1,TMED4,PAFAH1B3,PCK2,RCC1,CKB,SLC25A3,PLEC,PYCR2,DCTPP1,RPL36,POLR2E,POLR1C,CXCL14,TMED9,PRKCSH,MAP2K2,PSAP,QPCTL,MLEC,EIF4A3,PSMB6,PSMC3,PSMD3,PSMD4,DBN1,PTBP1,DDOST,PTMS,RANGAP1,ACOT8,SCAMP3,EEF1B2,EEF2,PDIA6,DAZ…
Pubmed	19056867	Large-scale proteomics and phosphoproteomics of urinary exosomes.	Pubmed	1.208E-37	1.737E-32	6.681E-34	8.320E-33	156	1017	ACY1,MDH2,MFGE8,MIF,AK1,ALDH2,ALDOA,MPST,ANXA2,DBNL,APOE,CPNE5,PDXK,AKR7A2,RHOB,RHOC,RHOG,SCRN2,ARHGDIA,ASL,GLIPR2,VAMP8,ATP6V1B2,MYH9,BCR,BLVRB,SQSTM1,AP1M1,SELENBP1,PGLYRP1,NT5E,CBR1,PEBP1,HGS,CD81,AP4M1,PCBP1,CHMP1A,ATP6V1F,PFKL,CKB,SLC25A3,SLC9A3R2,SLC9A3R1,GRHPR,CLIC1,PGLS,PLOD1,CNP,COMT,S100A16,MINK1,MXRA8,ATP6V1G1,CRYM,SOGA1,CSK,ACOT11,CST3,CSTB,PRKCD,CROCC,PSAP,PSMB5,PSMB6,PSMD3,CC2D1A,PH…
Pubmed	22268729	Proteomic identification of common SCF ubiquitin ligase FBXO6-interacting glycoproteins in three kinds of cells.	Pubmed	7.957E-37	1.144E-31	4.238E-33	5.278E-32	116	613	MARS,HIST1H4I,LRRC47,HIST1H4A,HIST1H4D,HIST1H4H,LTBP4,SLC25A5,NOB1,RHOG,EIF3B,EIF3F,AUP1,BSG,CAD,SERPINH1,PCBP1,PFKL,SRPRB,PHB,SLC25A3,LMF2,CLIC1,ECEL1,TMCO1,PLOD1,PLXNA1,COMT,SLC25A10,NDUFS7,PSAP,QPCTL,EIF4A3,PSMC3,PSMD3,PSMD4,TMEM214,DBN1,PTBP1,DDOST,PHGDH,SEMA4C,MRC2,TMEM231,CHPF,DNASE2,SCAMP3,SLC25A22,CNNM3,EEF1B2,PDIA6,TRIM28,DDX39A,ENO1,RPL6,RPL7A,RPL8,RPL18,RPL28,FAM234A,RPLP2,RPS3,RPS4X,R…
Pubmed	20877624	Genetic variants in nuclear-encoded mitochondrial genes influence AIDS progression.	Pubmed	4.898E-36	7.044E-31	2.516E-32	3.133E-31	145	926	CLPP,ACAA1,ACACB,ACADS,MARS,MDH2,COMTD1,ADSL,ALDH2,SLC25A29,MPST,AKR7A2,MRPL15,VAMP8,ATP5F1E,ATP5MC2,ATP5MC3,ATP5ME,ATP5PO,BAD,BAX,BCAT2,BCKDHA,NDUFA2,NDUFA3,NDUFA6,NDUFA8,NDUFB2,NDUFB6,NDUFB7,NDUFB10,NDUFV1,NDUFS6,NDUFS8,NDUFV3,RPL10A,NME2,NTHL1,OGG1,PCK2,RAB11B,TBRG4,CHAT,UQCR10,PHB,SLC25A3,TXN2,GMPPB,MRM2,TOMM7,COMT,COX5B,NDUFAF3,POLRMT,PARS2,SLC25A10,FITM2,PRODH,ABHD11,ROMO1,NDUFS7,AURKAIP1,S…
Pubmed	15226823	Genomic analysis of mouse retinal development.	Pubmed	6.214E-36	8.937E-31	3.082E-32	3.838E-31	148	961	ABCA2,MAZ,CYGB,FZD1,FZD8,RHPN1,MGAT1,IGSF9,ULK1,MNT,MPP2,PITPNM2,AMFR,SLC25A5,PDXK,PTOV1,LAMTOR4,RANGRF,CCAR2,SAMD14,ATP6V1B2,FGFRL1,CCND1,CDK5R1,LDB1,NNAT,TMEM86A,NOTCH1,DDR1,CCND3,HGS,CD81,PBX2,DPM3,ADGRG1,TAOK2,NRXN2,ANAPC2,KCTD15,PLEC,DDIT4,MPDU1,TP53I11,ZNF385A,SLC32A1,CARTPT,NCOR2,CRYM,PPP4C,RASL10B,CTNNB1,CROCC,UBALD1,TMEM94,CASZ1,UCKL1,KBTBD11,DLG4,HSDL1,FAM57B,DUSP8,DVL1,DVL2,RFX1,SEZ6L2…
Pubmed	24952961	A high-resolution spatiotemporal atlas of gene expression of the developing mouse brain.	Pubmed	2.110E-35	3.035E-30	1.012E-31	1.260E-30	219	1835	MAFG,ABCA2,MAZ,ACVR2B,LMTK3,MDH2,ADCYAP1R1,FZD1,FZD8,ADORA2A,UNC5A,MFGE8,ADRA2A,ADRA2C,AES,AKT1,FOXO4,ALDH2,MNT,DOC2B,ANXA2,ENC1,KLF15,APLP1,APOE,ARF6,SPTBN4,JRK,ATF4,MDGA1,NPAS4,MYH9,AXL,FXYD6,FGFRL1,CDK5R1,LDB1,PYGO2,NFE2L1,NFKBIA,CACNA1H,C4B,NNAT,BAIAP3,NOS1,NOS3,NOTCH1,NOTCH2,NOTCH4,CCN3,DDR1,HAP1,NTS,CLDN11,OXTR,PBX2,PCDH1,PDYN,ADGRG1,CHAT,ABT1,NLE1,BAMBI,NTN1,ECEL1,PLXNA1,CNP,PLXNB1,PNOC,NE…
Pubmed	15231747	A protein interaction framework for human mRNA degradation.	Pubmed	4.630E-35	6.659E-30	2.148E-31	2.675E-30	84	347	MIF4GD,COMTD1,MIF,ALDOA,NOB1,NTMT1,GADD45GIP1,PDLIM4,FHOD1,LSM2,EIF3I,ATP5F1D,ATP5MC2,NDUFB10,CALR,CD81,PEX10,CRELD1,GRHPR,TSEN34,LSM4,EXOSC4,COMT,NOP53,COX5B,POLD2,MPDU1,NDUFAF3,POLR2L,CYBA,PSMB5,PSMB8,TMEM214,CHPF,DNASE2,FERMT3,DXO,DPAGT1,E4F1,UPF1,MRPL4,ANGPTL6,EEF2,SERF2,ENO1,RPL8,ESRRA,KATNB1,RPS15,RPS20,RNF187,FBLN2,EIF3L,SDHB,PTGES2,CIB1,NAGK,AGPAT1,FTL,SNRPD2,LSM7,MINDY1,RUVBL2,ZGPAT,RRP7…
Pubmed	23246001	SGTA recognizes a noncanonical ubiquitin-like domain in the Bag6-Ubl4A-Trc35 complex to promote endoplasmic reticulum-associated degradation.	Pubmed	3.444E-34	4.953E-29	1.548E-30	1.928E-29	69	239	AMFR,SLC25A5,KHSRP,ATP5PO,AUP1,RPL10A,PCBP1,SRPRB,PHB,SLC25A3,RPL36,TMED9,EEF2,RPL3,RPL6,RPL7A,RPL8,RPL11,RPL15,RPL18,RPL27,RPL27A,RPL28,RPL31,RPL36AL,RPL37A,RPLP0,RPLP1,RPLP2,RPS2,RPS3,RPS4X,RPS5,RPS8,RPS9,RPS10,RPS12,RPS15A,RPS16,RPS20,RPS21,RPS26,RPS27A,TUBA1B,TUBB4B,RACK1,CDIPT,SGTA,TUBB,RNF126,GET4,SNRNP70,SNRPD2,STX4,SURF4,LMAN2,TMED1,TUFM,UBC,UBE2G2,UQCRC1,HSPA1A,HSPA1B,HSPA5,HSPB1,DIABLO,…
Pubmed	8722009	Structure and evolution of mammalian ribosomal proteins.	Pubmed	1.649E-32	2.371E-27	7.088E-29	8.827E-28	41	80	RPL10A,RPL36,RPL3,RPL6,RPL7A,RPL8,RPL11,RPL15,RPL18,RPL27,RPL27A,RPL28,RPL31,RPL35A,RPL36AL,RPL37,RPL37A,RPL39,RPL41,RPLP0,RPLP1,RPLP2,RPS2,RPS3,RPS4X,RPS5,RPS8,RPS9,RPS10,RPS12,RPS15,RPS15A,RPS16,RPS20,RPS21,RPS23,RPS26,RPS27A,RPS28,RPS29,FAU
Pubmed	22681889	The mRNA-bound proteome and its global occupancy profile on protein-coding transcripts.	Pubmed	1.676E-32	2.410E-27	7.088E-29	8.827E-28	128	806	MAZ,MDH2,HIST1H4I,LRRC47,HIST1H4A,HIST1H4D,HIST1H4F,HIST1H4C,HIST1H4H,ALDOA,KHSRP,MRPL15,CCAR2,LSM2,SRSF9,EDF1,MYH9,NDUFV3,RPL10A,SNU13,ZNF598,H1FX,RRP9,PCBP1,TBRG4,ABT1,CACTIN,DDX54,LSM4,NOP53,NOL12,POLRMT,ZNF385A,SYF2,DHX34,CCDC9,EIF4A3,PTBP1,NOP9,RAN,GRWD1,SAMD4B,UPF1,MRPL4,MRPS7,EEF2,DAZAP1,TRIM28,MRTO4,DDX39A,IMP3,RPL3,RPL7A,RPL8,RPL11,RPL15,RPL27,RPL27A,RPL35A,SF3B4,RPL37A,RPLP0,MRPS12,FBL,…
Pubmed	26831064	CHK2-BRCA1 tumor-suppressor axis restrains oncogenic Aurora-A kinase to ensure proper mitotic microtubule assembly.	Pubmed	2.696E-32	3.877E-27	1.108E-28	1.379E-27	97	494	MARS,MCM2,MDH2,ALDOA,APEH,KHSRP,CCAR2,EIF3B,EIF3I,MYH9,RPL10A,CAD,SERPINH1,PCBP1,PFKL,CLIC1,PLEC,CNN2,RPL36,SEC24C,PRKCSH,CTNNB1,PSMA7,PSMB5,PSMC3,PSMD3,PSMD4,PTBP1,DCTN1,PHGDH,MVP,RAN,RANGAP1,UPF1,EEF1B2,EEF2,MYH14,TRIM28,ENO1,RPL3,RPL6,RPL7A,RPL8,RPL11,RPL15,RPL18,RPL27,RPL27A,RPL28,RPL31,RPL37A,RPLP1,RPLP2,FBL,RPS2,RPS3,RPS5,RPS8,RPS9,RPS12,RPS15A,RPS16,RPS23,TUBB4B,FASN,FAU,RACK1,EIF3L,FKBP4,…
Pubmed	15189156	The molecular mechanics of eukaryotic translation.	Pubmed	7.059E-32	1.015E-26	2.820E-28	3.512E-27	42	87	RPL10A,RPL36,EEF1B2,EEF2,RPL3,RPL7A,RPL8,RPL11,RPL15,RPL18,RPL27,RPL27A,RPL28,RPL31,RPL35A,RPL37,RPL37A,RPL39,RPL41,RPLP0,RPLP1,RPLP2,RPS2,RPS3,RPS4X,RPS5,RPS8,RPS9,RPS10,RPS12,RPS15,RPS15A,RPS16,RPS20,RPS21,RPS23,RPS26,RPS27A,RPS28,RPS29,FAU,RPSA
Pubmed	27432908	Defining the Protein-Protein Interaction Network of the Human Protein Tyrosine Phosphatase Family.	Pubmed	9.123E-32	1.312E-26	3.546E-28	4.416E-27	138	931	WDR18,ADSL,AP2A2,CASKIN1,AKT1,DBNL,GADD45GIP1,ARF5,AKR7A2,MRPL15,NUDT1,SRSF9,ATP5PO,AUP1,BCKDHA,BCR,NDUFB10,NDUFS8,BYSL,CALR,CAPNS1,AIP,CBS,CCNB1,SRPRB,PHB,TBCB,TSEN34,PSMC3IP,TMCO1,DCTPP1,GMPPB,EXOSC4,RPL36,TNPO2,POLR2E,NDUFAF3,POLR1C,AAR2,PPP4C,PPP5C,CSK,CSTB,CTBP1,PRKCSH,QPCTL,SNX17,TMEM214,KEAP1,DCTN1,DFFA,PTPN14,CANT1,PTPRN,PIH1D1,RAC3,SCO2,ACOT8,PDCD6,DUSP4,DUSP8,MRPS16,SCAMP3,MRPL4,CNNM3,M…
Pubmed	25147182	Quantitative Lys-?-Gly-Gly (diGly) proteomics coupled with inducible RNAi reveals ubiquitin-mediated proteolysis of DNA damage-inducible transcript 4 (DDIT4) by the E3 ligase HUWE1.	Pubmed	1.930E-31	2.776E-26	7.306E-28	9.099E-27	85	395	ACACB,MARS,MCM2,MDH2,ALDOA,SLC25A5,KHSRP,EIF3F,EIF3I,MYH9,RPL10A,CALR,CAPNS1,PCBP1,PHB,CKB,SLC25A3,DDIT4,POLR1C,AAR2,CTNNB1,EIF4A3,PSMA7,PSMB5,PSMC3,PSMD3,PTBP1,DDOST,PHGDH,ECH1,EEF1B2,EEF2,PDIA6,TRIM28,KCTD10,RPA2,ENO1,RPL3,RPL6,RPL7A,RPL8,RPL15,RPL18,RPL27,RPL27A,RPL28,RPLP0,FBL,RPS3,RPS4X,RPS8,RPS9,RPS10,RPS15A,RPS16,RPS20,RPS23,TUBB4B,FARSA,FASN,RACK1,HAX1,SGTA,TUBB,SHMT2,CCT7,PPP6R1,AHSA1,GE…
Pubmed	15635413	Nucleolar proteome dynamics.	Pubmed	6.099E-31	8.771E-26	2.249E-27	2.801E-26	87	419	WDR18,MCM2,MDH2,ANXA2,MYH9,BANF1,RPL10A,SNU13,H1FX,SERPINH1,CCNB1,RRP9,PCBP1,RCC1,ABT1,CHD3,DDX54,PLEC,EXOSC4,RPL36,S100A16,NOP53,POLR2E,POLR1C,EIF4A3,PSMA7,PTBP1,NOP9,RAN,GRWD1,PDCD6,RFC2,ARPC1B,NOSIP,EEF2,TRIM28,DDX39A,IMP3,RPL3,RPL6,RPL7A,RPL8,RPL15,RPL18,RPL27,RPL28,RPL35A,RPLP2,MRPL12,FBL,RPS2,RPS5,RPS8,RPS9,RPS10,RPS12,RPS16,RPS23,NPM3,TUBB4B,FAU,FEN1,WDR89,DDX41,MYBBP1A,POLDIP3,ARPC1A,SHMT…
Pubmed	27626380	High-throughput discovery of novel developmental phenotypes.	Pubmed	3.947E-30	5.677E-25	1.419E-26	1.767E-25	192	1634	ACVR2B,MBD6,MDK,ELFN2,ADCYAP1R1,RHPN1,ADRA2A,ADSL,AP2A2,CASKIN2,CASKIN1,MAP3K10,MMP15,RSPH9,PLIN4,CBX4,CPNE5,BLOC1S2,ARF3,PNCK,ATP1A3,ATP5MC2,ATP6V1B2,PXDC1,FADD,NDUFA8,BLVRB,EIF2B4,NME2,NOTCH4,H1FX,SELENBP1,HIP1R,WFDC1,CCNB1,OXTR,DPP9,FURIN,AP4M1,CDC34,ARHGAP33,CDKN1A,PDE1B,SLC25A3,MSANTD1,KCTD15,BAMBI,PLCB2,SNX15,PLOD1,COL1A2,BRMS1,COL6A2,COL9A2,SPEF1,COMT,CRELD2,ATF6B,CRYM,GTPBP2,PTPA,SYNE3,CS…
Pubmed	28671696	Spatiotemporal profile of postsynaptic interactomes integrates components of complex brain disorders.	Pubmed	9.887E-30	1.422E-24	3.468E-26	4.319E-25	133	916	WDR18,LMTK3,MDK,SLC12A5,AP2A1,AP2A2,CASKIN1,NLGN2,BEGAIN,MPP2,AMPD2,LRFN1,GIT1,HCN3,PPFIA3,MBD3,ARF3,KHSRP,ARF5,SPTBN4,RHOC,CCDC124,DCHS1,CCAR2,MYH9,HCN2,BCR,SYNGAP1,CCDC13,LDB1,NOS1,CACNB1,CAD,CAMK2B,PCBP1,PCDH8,CEP170B,PDE1B,NUMBL,TAOK2,AP1S1,CAMKV,HOMER3,CNP,MAPK8IP1,MINK1,KANK2,ATF6B,NCOR2,SEC24C,SOGA1,NCAN,TMED9,CTBP1,CTNNB1,LZTS3,DAPK3,KEAP1,DBN1,DCTN1,PEX5,DLG4,LAMTOR1,FERMT3,RAN,RANGAP1,D…
Pubmed	15057824	The DNA sequence and biology of human chromosome 19.	Pubmed	3.176E-29	4.567E-24	1.087E-25	1.354E-24	69	283	MATK,WDR18,AP2A1,AES,RANBP3,CCDC61,MBD3,ATP5F1D,HCN2,BSG,DIRAS1,PGLYRP1,CALR,CAPNS1,OAZ1,PAFAH1B3,DYRK1B,PALM,ARHGAP33,CBARP,TBCB,CACTIN,PIK3R2,HOMER3,TRAPPC6A,DDX49,POLR2E,POLR2I,POLRMT,PPP5C,CSNK1G2,NCAN,PTBP1,DMWD,DNASE2,UPF1,FBL,YJEFN3,RYR1,HMG20B,FZR1,FARSA,SGTA,BTBD2,SIRT6,SNRPD2,LSM7,MAST3,GAMT,CIC,MYDGF,GNA11,UQCR11,GNG7,TMED1,TCF3,MKNK2,VSTM2B,LMNB2,THOP1,COPE,FKBP8,USF2,XRCC1,ZNF180,NCL…
Pubmed	21516116	Next-generation sequencing to generate interactome datasets.	Pubmed	6.215E-29	8.939E-24	2.079E-25	2.589E-24	151	1147	KCTD13,ACY1,RHPN1,MBD3,ARL2,MRPL15,SSNA1,ATF4,LSM2,ATP5PO,CDS2,FXYD6,CCND1,NDUFB6,CDK5R1,SQSTM1,NFKBIB,EIF2B2,BYSL,AP1M1,TRIM41,CBS,CCND3,PAFAH1B3,CDKN1A,CDKN2D,DDA1,PIK3R2,SNX15,HOMER3,NECAB2,TNPO2,COX5B,NOL12,POLR2L,ATP6V1G1,KANK2,CRYBB1,RIN1,FOXP4,TRAF4,SLC25A10,DYNLL2,CTBP1,MAPK7,CYB561,PSMB10,PSMD3,FAM110A,KEAP1,PTPRN,PARD6A,HSPB8,PDCD6,SLC35C2,DVL2,FIS1,DPP3,TSSC4,RFX2,VPS37B,CTDSP2,RING1,C…
Pubmed	23443559	LGALS3BP regulates centriole biogenesis and centrosome hypertrophy in cancer cells.	Pubmed	1.126E-28	1.619E-23	3.680E-25	4.583E-24	106	639	H2AFV,HIST1H4H,PPFIA3,MBD3,CCND1,RPL10A,H1FX,CAD,CAPNS1,CCNB1,CCND3,PCBP1,CDKN1A,DDA1,ANAPC2,DDX54,NOC4L,NDUFAF3,ZNF385A,NCOR2,TBKBP1,EIF4A3,PSMB5,SCO2,GRWD1,HDAC5,PDCD6,TPGS1,MRPS16,RFC2,MRPS7,TRIM28,ARMC5,RPL3,RPL6,RPL7A,RPL8,RPL11,RPL15,RPL18,RPL27,RPL31,RPL37A,RPLP0,RPLP2,FBL,RPS2,RPS3,RPS4X,RPS5,RPS8,RPS9,RPS10,RPS12,RPS15,RPS15A,RPS16,RPS20,RPS23,RPS26,TUBA1B,TUBB4B,FAU,SBF1,FGFR1,HAX1,DDX4…
Pubmed	28330616	Systematic Analysis of Human Protein Phosphatase Interactions and Dynamics.	Pubmed	2.436E-28	3.504E-23	7.771E-25	9.678E-24	99	572	ACACB,MDH2,MCRIP1,AMFR,PPFIA3,KHSRP,CCAR2,EIF3B,ATP5PO,BCKDHA,RPL10A,NME2,ANKRD52,CAD,CALR,PEBP1,PFKL,PHB,CKB,SLC25A3,POLR2E,PPP1R8,PPP4C,PPP5C,CSK,GALNT9,PRKCSH,SF3B5,PPP1R12C,INTS1,PSMC3,PSMD3,PSMD4,DBN1,PTPRF,INTS11,PPP1R37,PIH1D1,SCO2,GRWD1,ECH1,CNNM3,PDIA6,MAP1S,DDX39A,RPL3,RPL8,RPL27,RPL28,SF3B4,RPLP2,RPS26,THEM6,TUBB4B,VPS52,RACK1,EIF3L,HAX1,PFDN6,FKBP4,FLII,MYBBP1A,CHERP,HYOU1,CCDC85C,SHM…
Pubmed	9582194	A map of 75 human ribosomal protein genes.	Pubmed	2.486E-28	3.575E-23	7.771E-25	9.678E-24	35	67	RPL10A,RPL3,RPL6,RPL7A,RPL8,RPL11,RPL15,RPL18,RPL27A,RPL28,RPL31,RPL35A,RPL37,RPL41,RPLP0,RPS2,RPS3,RPS4X,RPS5,RPS8,RPS9,RPS10,RPS12,RPS15,RPS15A,RPS16,RPS20,RPS21,RPS23,RPS26,RPS27A,RPS28,RPS29,FAU,RPSA
Pubmed	17081983	Global, in vivo, and site-specific phosphorylation dynamics in signaling networks.	Pubmed	3.206E-28	4.611E-23	9.701E-25	1.208E-23	181	1546	ABCA2,MCM2,HIST1H4I,ELFN2,LRRC47,PRR12,ADRA2A,CASKIN2,MLLT1,AKT1,ULK1,ALDOA,BEGAIN,AMPD2,VPS18,GIT1,ANXA2,RANBP3,NOB1,DBNL,CBX4,CCDC61,KHSRP,SPTBN4,CCAR2,IRS2,EIF3B,SRSF9,MYH9,CDS2,BCKDHA,BCR,BSG,SQSTM1,BYSL,CACNA1H,FMNL1,NOTCH2,H1FX,CACNB1,CAD,PEBP1,RRP9,PALM,PCBP1,NUMBL,PFAS,RCC1,CBARP,CHD3,PHB,TFPT,SLC9A3R1,DDX54,PLCB3,PLEC,TMCO1,EPN1,RETREG2,NOL12,MINK1,GTPBP1,KANK2,PITPNM1,NCOR2,CSNK1D,CALY,…
Pubmed	21423176	Analysis of the myosin-II-responsive focal adhesion proteome reveals a role for ?-Pix in negative regulation of focal adhesion maturation.	Pubmed	3.238E-28	4.657E-23	9.701E-25	1.208E-23	68	285	FZD1,MMP14,GIT1,ARF6,RHOB,RHOG,RPL10A,BSG,CALR,CD81,CD151,SLC9A3R2,PLEC,CNN2,CSPG4,CSRP2,CTNNB1,TES,MRC2,ARPC1B,EPHA2,RPL3,RPL6,RPL7A,RPL8,RPL18,RPL27,RPL31,RPL37A,RPLP0,RPLP1,RPLP2,RPS2,RPS3,RPS4X,RPS5,RPS8,RPS9,RPS10,RPS15,RPS16,RPS29,ITGA11,HYOU1,LIMS2,SLC9A1,FZD2,TRIOBP,TNS2,GSN,CDC42EP1,TGM2,TLN1,TSPAN4,HMGA1,HSPA1A,HSPA1B,HSPA5,VASP,HSPB1,VIM,HSPG2,YWHAG,ITGA5,ITGB5,JUP,SPRY4,LRP1
Pubmed	14651853	Integrated analysis of protein composition, tissue diversity, and gene regulation in mouse mitochondria.	Pubmed	3.374E-28	4.852E-23	9.902E-25	1.233E-23	91	494	CLPP,ACADS,ACADVL,MDH2,AK1,ALDH2,MPST,SLC25A5,AKR7A2,MRPL15,ATP5PO,BAX,BCAT2,BCKDHA,NDUFA1,NDUFA2,NDUFA6,NDUFA8,NDUFB2,NDUFB6,NDUFB7,NDUFB8,NDUFB10,NDUFV1,NDUFS8,NDUFV3,NME2,NTHL1,OGG1,FIBP,PCK2,UQCR10,PHB,CKB,SLC25A3,TXN2,NDUFB11,POLRMT,SLC25A10,CYBA,ROMO1,NDUFS7,PSAP,DBI,SARDH,ACOT8,MRPS16,FIS1,ECH1,SLC25A22,MRPS7,ENDOG,GLRX5,MRPS12,MRPL27,HAX1,SDHB,SDHC,FPGS,SHMT2,ATP5MG,GRPEL1,UQCRQ,SOD1,GAD1…
Pubmed	23398456	The P-body component USP52/PAN2 is a novel regulator of HIF1A mRNA stability.	Pubmed	3.790E-28	5.451E-23	1.090E-24	1.358E-23	73	328	AP2A2,HIST1H4A,EIF3B,EIF3I,ATP6V1B2,MYH9,MYL6,RPL10A,SQSTM1,PCBP1,PLEC,CNN2,COL1A2,RPL36,DBN1,RAN,ARPC1B,MYH14,RPA2,RPL3,RPL6,RPL7A,RPL8,RPL11,RPL15,RPL18,RPL27,RPL27A,RPL28,RPL31,RPL35A,RPL37,RPL37A,RPLP0,RPLP2,FBL,RPS2,RPS3,RPS4X,RPS5,RPS8,RPS9,RPS10,RPS12,RPS15A,RPS16,RPS23,RPS26,RPS27A,TUBA1B,TUBB4B,FARSA,FLII,POLDIP3,TUBB,CCT7,TIMM50,SNRNP70,SNRPD2,RUVBL2,SMPDL3B,GNAI2,LMNB2,HBB,CMBL,HMGA1,T…
Pubmed	16713569	A protein-protein interaction network for human inherited ataxias and disorders of Purkinje cell degeneration.	Pubmed	4.900E-28	7.048E-23	1.382E-24	1.721E-23	102	608	MIF4GD,MBD6,MDK,AES,NYNRIN,MLLT6,C1QTNF1,KIF17,LTBP4,PDZD4,BEGAIN,PPFIA4,ARF3,ATP1A3,LDB1,BYSL,NOTCH1,CACNB1,HAP1,OAZ1,HGS,ENTPD6,PCBP1,PCDH8,NUMBL,PFKL,TBCB,SCAF1,PYCR2,DDIT4,NECAB2,UBQLN2,PLEKHG4,CRIP2,NSMF,VSTM2L,CST3,CTBP1,PSAP,PSMC3,PTBP1,PTPRN,DMPK,DVL2,ECM1,MEGF6,MYH14,SERF2,EGFL7,ENO1,KLHL26,NUDT18,CXXC1,FBLN1,FBLN2,BAIAP2,MIEF2,PUF60,MON1A,DRAP1,MAP7D1,TRIM32,SLIT1,SYVN1,CYB5R1,CCDC107,Z…
Pubmed	19615732	Defining the human deubiquitinating enzyme interaction landscape.	Pubmed	8.223E-28	1.183E-22	2.274E-24	2.832E-23	137	1005	KCTD13,MAZ,WDR18,MCM2,TRRAP,BAP1,LRRC47,ADSL,ALDOA,MPST,BLOC1S2,SSNA1,EIF3B,EIF3F,LSM2,EIF3I,MYH9,ATP5PO,MYL6,ADGRB1,BCR,BSG,SQSTM1,WRAP73,ANKRD52,SELENBP1,TAF1C,CBR3,CDC34,DEDD,PFAS,PFKL,SRPRB,PHB,CKB,SLC9A3R2,TFPT,SLC9A3R1,DDA1,LSM4,PLEC,NOP53,POLR2E,POLR1C,POLR2I,PPP5C,DYNLL2,KDM4A,LRRC14,PSMB5,PSMB6,PSMC3,PSMD3,PSMD4,KEAP1,SPATA2,DDOST,TMEM160,DMWD,RANGAP1,DPP3,IPO4,RFC2,EXOC8,KIF7,RNH1,KCTD1…
Pubmed	21044950	Genome-wide YFP fluorescence complementation screen identifies new regulators for telomere signaling in human cells.	Pubmed	1.835E-26	2.640E-21	4.980E-23	6.202E-22	71	330	MCM2,ACY1,ADPRH,AK1,AKT1,ALDOA,AMPD2,ANXA2,DBNL,SCRN2,ARHGDIA,MT3,PAFAH1B3,PALM,PDE1B,CKB,PGLS,POLD1,TNPO2,NOL12,CRYBB1,CRYM,CTBP1,REM2,CCDC9,KEAP1,DBN1,CCM2,RNF10,PEX5,FERMT3,DPP3,TSSC4,TBC1D10A,MRTO4,DDX39A,ENO2,NUDT18,STUB1,TUBB4B,FEN1,FES,ISYNA1,NUDT14,TUBB,HEXIM1,GAS2L1,RGS14,NUDC,GAMT,WDR4,NCDN,TAGLN,HDGFL2,PDLIM2,OGFR,COTL1,PTPN5,TKT,HMGN1,TUBB2A,UCHL1,FKBP8,HSPA1A,WARS,WFS1,JSRP1,YWHAG,RG…
Pubmed	26673895	A deep proteomics perspective on CRM1-mediated nuclear export and nucleocytoplasmic partitioning.	Pubmed	2.021E-26	2.907E-21	5.384E-23	6.705E-22	137	1038	AP2A1,DOCK6,BEGAIN,PITPNM2,NOB1,CCDC124,CCAR2,IRS2,BCR,RPL10A,SQSTM1,NFKBIA,NFKBIB,EIF2B4,EIF2B2,WRAP73,BYSL,AP1M1,ANKRD52,CCNB1,AP4M1,NUMBL,TFPT,AP1S1,LSM4,EPN1,POLD1,POLD2,POLR2E,POLR2I,POLR2K,KANK2,SOX13,PPP4C,SEC24C,KLHDC3,CSNK1D,CTNNB1,MAPK7,MAP2K2,SNX17,CC2D1A,DAXX,KEAP1,SPATA2,PHGDH,RUSC2,RNF10,PEX5,DMWD,PIH1D1,HSPB8,RAP1GAP,ROGDI,GRWD1,HDAC5,PDCD6,SAMD4B,DVL1,DVL2,PLEKHJ1,RELB,UPF1,VPS37B…
Pubmed	25315684	Repression of rRNA transcription by PARIS contributes to Parkinson's disease.	Pubmed	2.852E-26	4.101E-21	7.457E-23	9.286E-22	64	272	MARS,LRRC47,AP2A1,SLC25A5,DHX37,EIF3B,EIF3I,ATP5PO,RPL10A,BYSL,H1FX,CAD,PFKL,PHB,SLC25A3,DDX54,RPL36,POLD1,POLRMT,PSMD3,EEF2,MYH14,TRIM28,MRTO4,RPL3,RPL6,RPL7A,RPL8,RPL18,RPL27A,RPL28,RPLP0,RPLP2,FBL,RPS2,RPS9,RPS12,RPS15,RPS15A,RPS16,RPS23,FARSA,FASN,RACK1,EIF3L,MYBBP1A,PUF60,POLDIP3,AHSA1,TBL3,SLC25A1,TIMM50,GALK1,UNC45A,RRP12,GCN1,HIST1H2BB,TUBB2A,TUFM,MRPL14,NOL6,COQ8A,ZNF212,RPSA
Pubmed	11125038	Database resources of the National Center for Biotechnology Information.	Pubmed	5.322E-26	7.653E-21	1.367E-22	1.702E-21	181	1614	KCTD13,COMTD1,CASKIN1,DISP3,CCDC97,PITPNM2,CNIH2,BLOC1S2,ARHGDIA,ARHGDIG,FLCN,LRRC61,BCL9L,TPRA1,CARMIL3,PXDC1,RDM1,NDUFA2,EIF2B4,EIF2B2,KLHDC7A,ZNF598,TMEM86A,CA12,NTS,GRASP,DPP9,RRP9,GLYCTK,SRPRB,SNX8,ZFYVE21,TSEN34,NOC4L,EPN1,TRAPPC6A,S100A16,PLEKHG4,MINK1,POLR1C,POLR2K,POLRMT,RIN1,TBC1D10B,ZNF526,NSMF,SLC25A10,CCDC9,SZRD1,PPP1R12C,GPRIN2,TBKBP1,QPCTL,MLEC,LRFN3,INTS1,CC2D1A,DAXX,TMEM214,FAM11…
Pubmed	11790298	Directed proteomic analysis of the human nucleolus.	Pubmed	1.948E-25	2.802E-20	4.915E-22	6.121E-21	55	208	WDR18,ANXA2,SRSF9,RPL10A,SNU13,RRP9,PCBP1,ABT1,PHB,DDX54,EXOSC4,DDX49,NOP53,POLR2E,POLR1C,MRTO4,DDX39A,IMP3,RPL3,RPL6,RPL7A,RPL8,RPL11,RPL15,RPL18,RPL27,RPL27A,RPL31,RPLP0,FBL,RPS4X,RPS5,RPS8,RPS9,RPS12,RPS16,NPM3,EMG1,MYBBP1A,NHP2,TBL3,RRP12,PRPF19,RRP7A,BOP1,GCN1,TPT1,U2AF2,TUFM,HSPA1A,HSPA5,NOL6,DDX39B,RPSA,LMNA
Pubmed	27173435	An organelle-specific protein landscape identifies novel diseases and molecular mechanisms.	Pubmed	3.208E-25	4.614E-20	7.875E-22	9.807E-21	157	1321	RHBDD2,MCM2,LRRC47,AP2A1,AP2A2,SLC25A29,RSPH9,AMPD2,LRFN1,GIT1,BLOC1S2,PTOV1,ARHGDIA,ARL2,SSNA1,CCAR2,TIMM29,ATP5F1E,ATP5ME,ATP5PO,MYL6,BAD,BCKDHA,NDUFA3,BCR,PIP4P1,EIF2B4,NFKBIL1,EIF2B2,CALR,CAMK2B,CAPNS1,CBS,TMED4,NANS,PCK2,NUMBL,PHB,SLC9A3R2,TFPT,AP2S1,SLC9A3R1,DDA1,LSM4,PLEC,DCTPP1,EXOSC4,CNP,COMT,POLD1,POLR2E,NDUFAF3,AAR2,PPP1R8,RIN1,DYNLL2,CYHR1,IPO13,CTBP1,CAVIN1,CTNNB1,GGA1,ROMO1,TBKBP1,M…
Pubmed	23533145	In-depth proteomic analyses of exosomes isolated from expressed prostatic secretions in urine.	Pubmed	3.230E-25	4.646E-20	7.875E-22	9.807E-21	137	1068	H2AFV,ACY1,MDH2,HIST1H4I,MGAT1,HIST1H4A,HIST1H4D,HIST1H4F,HIST1H4C,HIST1H4H,MIF,ALAD,ALDOA,MPST,ANXA2,APEH,APOE,CPNE5,ARF3,ARF5,AKR7A2,ARF6,SPTBN4,RHOG,ARHGDIA,GLIPR2,ATP6V1B2,MYH9,MYL6,AXL,C4B,NME2,SELENBP1,PGLYRP1,NT5E,CTDSP1,CBR1,NANS,PEBP1,CD81,PCBP1,RAB11B,ADGRG1,CKB,SLC9A3R2,SLC9A3R1,GRHPR,CLIC1,PGLS,CNP,COMT,MXRA8,CRYM,PTPA,CSPG4,CST3,CSTB,PSAP,PSMA7,CC2D1A,DBI,PHGDH,CHTF8,CANT1,PYGB,QDPR,…
Pubmed	20360068	Systematic analysis of human protein complexes identifies chromosome segregation proteins.	Pubmed	1.640E-24	2.359E-19	3.932E-21	4.897E-20	142	1149	MAFG,WDR18,BAP1,AP2A1,CCDC97,BEGAIN,CCDC12,ARF3,ARL2,CCAR2,EIF3B,EIF3F,EIF3I,BSG,SQSTM1,WRAP73,SNU13,CALR,OGG1,TMED4,CCNB1,RRP9,PAFAH1B3,PCBP1,CEP170B,LRWD1,PHB,DDA1,ANAPC2,TSEN34,LSM4,PLOD1,HOMER3,DDX49,RETREG2,SYF2,KANK2,AAR2,PPP1R8,SOGA1,CSK,DYNLL2,CAVIN1,PRKCSH,CCDC9,SF3B5,PPP1R12C,TES,EIF4A3,FAM110A,DCTN1,PHGDH,PTMS,PARD6A,RAN,RANGAP1,TSSC4,MRPS7,PDIA6,MAP1S,TRIM28,KCTD10,RNF41,MRTO4,DDX39A,…
Pubmed	27503909	Gsk3? and Tomm20 are substrates of the SCFFbxo7/PARK15 ubiquitin ligase associated with Parkinson's disease.	Pubmed	2.362E-24	3.397E-19	5.568E-21	6.934E-20	82	463	ASPHD1,H2AFV,WDR18,MCM2,ACVR2B,MDK,SLC25A5,GADD45GIP1,GLIPR2,CAD,NANS,PCBP1,RCC1,SLC25A3,PIM1,ZFYVE21,PNOC,S100A16,POLR2K,PIEZO1,PSMA7,PSMB5,PSMB6,PSMD3,PHGDH,ACOT8,RET,TMEM120A,RPL6,RPL11,EPHB4,SPRY2,RPL37A,FBL,RPS2,RPS3,RPS12,MRPL27,RPS15A,RPS16,RPS20,RPS26,HMG20B,TUBB4B,FARSA,FASN,RACK1,FGFR1,AMOTL2,ATF5,PHLDA1,PUF60,SHMT2,NUDT16L1,DRAP1,GET4,SLC25A1,SNRPA,RUVBL2,MED22,PRRC2B,PIM2,JADE2,GRK6,S…
Pubmed	26549023	The scaffold protein KSR1, a novel therapeutic target for the treatment of Merlin-deficient tumors.	Pubmed	3.916E-24	5.632E-19	9.084E-21	1.131E-19	70	350	LRRC47,MPP2,SLC25A5,LEMD2,EIF3F,MYL6,H1FX,CAD,CBS,CHMP1A,PHB,SLC25A3,PYCR2,GTPBP1,MAP2K2,PSMB5,PSMD3,MVP,PDCD6,IPO4,NOSIP,SLC25A22,TRIM28,RPA2,RPL3,RPL7A,RPL8,RPL15,RPL18,RPL27,RPL27A,RPL28,RPL31,SF3B4,STUB1,RPS2,RPS3,RPS4X,RPS5,RPS8,RPS9,RPS10,RPS15A,RPS16,RPS20,TUBB4B,FARSA,RACK1,EIF3L,FEN1,AMOTL2,FKBP4,SEC13,MYBBP1A,TUBB,CCT7,GRPEL1,SLC25A1,RUVBL2,RCC2,PRPF19,GRN,CDC37,DNPEP,AMOTL1,HSPA5,XRCC1…
Pubmed	7821789	Construction of a human full-length cDNA bank.	Pubmed	6.284E-24	9.037E-19	1.434E-20	1.786E-19	39	108	ALDOA,ANXA2,MT2A,ATP5MC2,BSG,NME2,SLC25A3,CNP,EEF1B2,ENO1,RPL3,RPL6,RPL11,RPL18,RPL27,RPL28,RPL31,RPL35A,RPL37A,RPL39,RPL41,RPLP0,RPLP1,RPLP2,RPS3,RPS5,RPS12,RPS16,RPS20,RPS21,RPS23,FAU,RACK1,FTH1,SPARC,GSTP1,TPT1,ID3,RPSA
Pubmed	15146197	Transcriptome characterization elucidates signaling networks that control human ES cell growth and differentiation.	Pubmed	7.001E-24	1.007E-18	1.573E-20	1.959E-19	137	1103	MDK,ADORA2A,MGAT1,AKT1,MNT,PSMG4,AOC2,NDST2,NTMT1,CCDC12,FUOM,BLOC1S2,ARF5,RHOC,ARL2,RANGRF,FHOD1,ATOX1,SAMD14,MYL6,NDUFS6,SYNGAP1,PYGO2,NNAT,NME2,NOTCH1,DDR1,AP5B1,PALM,CEP170B,TAOK2,CACTIN,SLC9A3R1,PIK3CD,PEX16,TSEN34,KCTD15,TMCO1,HOMER3,TRAPPC6A,COL6A2,DDIT4,KANK2,CRIP2,NCOR2,GTPBP2,NSMF,KLHDC3,NCAN,DYNLL2,KDM4A,DHX34,INO80B,PRODH,TMEM94,CHTF8,FBXO10,EMC10,RAD9A,SCO2,HDAC5,AMDHD2,PLEKHJ1,PTPRU…
Pubmed	25468996	E-cadherin interactome complexity and robustness resolved by quantitative proteomics.	Pubmed	7.696E-24	1.107E-18	1.703E-20	2.121E-19	91	565	GPRIN1,ELFN2,EHBP1L1,CASKIN2,ALDOA,ANXA2,DBNL,MYH9,BSG,NOTCH1,NOTCH2,H1FX,PCBP1,PCDH1,RAB11B,NUMBL,SLC9A3R2,SLC9A3R1,CLIC1,PLCB3,PLEC,CNN2,MINK1,KANK2,TBC1D10B,CSNK1D,CTNNB1,TES,PSMB6,CC2D1A,FAM110A,KEAP1,DBN1,CANT1,NECTIN1,PPP1R37,RAN,RANGAP1,EEF2,TBC1D10A,EPHA2,ENO1,RPL6,PLIN3,RPL7A,RPL15,RPL36AL,RPL37,RPS2,RPS26,TUBB4B,FASN,RACK1,BAIAP2,ISYNA1,PUF60,SHB,TUBB,CCDC85C,AHSA1,SLC1A5,ARFGAP2,SLC9A1…
Pubmed	28685749	The E3 ubiquitin ligase and RNA-binding protein ZNF598 orchestrates ribosome quality control of premature polyadenylated mRNAs.	Pubmed	1.092E-23	1.570E-18	2.379E-20	2.963E-19	66	319	MARS,HIST1H4A,SLC25A5,ANXA2,CCAR2,EIF3B,EIF3F,EIF3I,MYH9,ATP5PO,BSG,EIF2B2,ZNF598,NOTCH2,CAD,PHB,SLC25A3,POR,PSMC3,PSMD3,PSMD4,DCTN1,DDOST,PHGDH,SCAMP3,IPO4,EEF2,TRIM28,ENO1,RPS2,RPS3,RPS9,RPS10,RPS16,TUBA1B,TUBB4B,FARSA,FASN,RACK1,EIF3L,MYBBP1A,TUBB,CCT7,SLC1A5,SLC25A1,TIMM50,NBEAL2,SURF4,EIF3K,LMAN2,GCN1,LMNB2,NOMO1,TKT,HBB,CMBL,COPE,GIGYF1,TUFM,HSPA1A,HSPA5,JUP,BAG6,AIMP2,LYZ,SYMPK
Pubmed	27880917	Phenotypic and Interaction Profiling of the Human Phosphatases Identifies Diverse Mitotic Regulators.	Pubmed	1.355E-23	1.949E-18	2.908E-20	3.622E-19	132	1048	MAZ,GPRIN1,CASKIN2,SLC25A5,PPFIA3,CCDC61,ARL2,CCAR2,ATP6V1B2,BAX,BCKDHA,BANF1,BSG,ANKRD52,NOTCH1,CAD,CALR,CTDSP1,AIP,HGS,PALM,NUMBL,PFAS,RCC1,CBARP,SLC9A3R2,CACTIN,SLC9A3R1,DDX54,CPSF1,NOC4L,PYCR2,DCTPP1,PLOD1,COL1A2,RPL36,NOP53,MINK1,FBXL14,POLR2E,POR,PPP1R8,NCOR2,TBC1D10B,PTPA,PPP4C,PPP5C,CSK,PRKCSH,PPP1R12C,SNX17,PSMC3,DAPK3,PSMD3,PSMD4,DDOST,PTPN14,PTPRF,PTPRN,TMEM160,INTS11,PPP1R37,DMWD,PIH1…
Pubmed	24194600	The International Mouse Phenotyping Consortium Web Portal, a unified point of access for knockout mice and related phenotyping data.	Pubmed	1.760E-23	2.532E-18	3.723E-20	4.637E-19	132	1051	DPF1,ACVR2B,MBD6,MDK,ELFN2,ADCYAP1R1,ADSL,CASKIN2,CASKIN1,MAP3K10,MMP15,RSPH9,CBX4,CPNE5,ATF4,ATP1A3,FADD,EIF2B4,H1FX,SELENBP1,HIP1R,CCNB1,OXTR,DPP9,FURIN,CDC34,ARHGAP33,CDKN1A,PDE1B,SLC25A3,MSANTD1,DDX54,KCTD15,PLCB2,SNX15,COL1A2,COL6A2,COL9A2,SPEF1,CRELD2,ATF6B,CRYM,GTPBP2,SYNE3,CSPG4,CST3,FITM2,GGA1,INO80B,PRODH,CLSTN3,NDUFS7,SPOCK2,DBN1,RGP1,CASZ1,DDOST,PTPN14,ZMIZ2,RNF10,EMC10,RAD9A,YPEL3,PT…
Pubmed	22586326	Functional proteomics establishes the interaction of SIRT7 with chromatin remodeling complexes and expands its role in regulation of RNA polymerase I transcription.	Pubmed	3.096E-23	4.453E-18	6.454E-20	8.037E-19	98	653	WDR18,TRRAP,LRRC47,DHX37,ARF3,KHSRP,ARHGDIA,CCAR2,EIF3I,MYH9,RPL10A,BYSL,ANKRD52,H1FX,CAD,CALR,SERPINH1,RRP9,PFAS,CKB,DDX54,CPSF1,NLE1,NOC4L,PLEC,PLOD1,NOP53,POLRMT,SEC24C,SOGA1,INTS1,PSMC3,PYGB,MVP,RANGAP1,UPF1,IPO4,RNH1,MYH14,MRTO4,RPL3,RPL6,RPL7A,RPL8,RPL15,RPLP0,RPLP1,RPLP2,FBL,RPS2,RPS4X,RPS5,RPS10,RPS12,RPS15,RPS16,RPS23,RPS26,FASN,RACK1,SBF1,EIF3L,FKBP4,SEC13,MYBBP1A,CHERP,HYOU1,PUF60,POLD…
Pubmed	21529712	Ribosome-mediated specificity in Hox mRNA translation and vertebrate tissue patterning.	Pubmed	3.249E-22	4.673E-17	6.675E-19	8.313E-18	33	82	RPL10A,RPL3,RPL6,RPL7A,RPL8,RPL15,RPL18,RPL27,RPL27A,RPL28,RPL31,RPL35A,RPL37,RPL37A,RPL39,RPLP0,RPS2,RPS3,RPS5,RPS8,RPS9,RPS10,RPS12,RPS15,RPS15A,RPS16,RPS20,RPS21,RPS23,RPS26,RPS28,RPS29,ISL1
Pubmed	16341674	Transcriptome analysis of human gastric cancer.	Pubmed	4.519E-22	6.499E-17	9.154E-19	1.140E-17	102	723	H2AFV,MDK,MNT,PSMG4,RANBP3,NOB1,ARF6,MT2A,EIF3I,CCND1,NDUFS6,OGG1,PCBP1,CBARP,PEX16,FXYD1,EXOSC4,YIPF3,CHAC1,DDIT4,RPL36,G0S2,POLR1C,LRP10,CCDC9,SF3B5,SLC36A1,PSMB8,PSMB10,DBI,FBXL6,PTMS,CHTF8,NQO1,RNF10,AURKAIP1,QDPR,SCO2,RAP1GAP,SLC35C2,TPGS1,SCAMP3,EEF1B2,TMEM120A,IER3IP1,BSCL2,EMP2,DDX39A,RPA2,RPLP1,RPS3,MRPL27,RPS21,NPM3,CITED2,THEM6,ZBTB7A,PFDN6,FKBP4,PTGES2,PGGHG,AGPAT1,ANAPC11,NAA38,RPUSD…
Pubmed	28902428	Nuclear lamina genetic variants, including a truncated LAP2, in twins and siblings with nonalcoholic fatty liver disease.	Pubmed	8.052E-22	1.158E-16	1.608E-18	2.003E-17	55	244	MARS,HIST1H4I,AP2A1,AP2A2,HIST1H4A,HIST1H4D,HIST1H4F,HIST1H4C,HIST1H4H,ANXA2,CCAR2,EIF3B,EIF3F,MYH9,RPL10A,SQSTM1,CAD,SERPINH1,PCBP1,SLC25A3,SLC25A10,EIF4A3,PTBP1,PHGDH,ARPC1B,SLC25A22,MYH14,RPL3,RPL6,RPL7A,RPL8,RPL27,RPLP2,RPS2,RPS4X,RPS8,RPS9,RPS15,RPS15A,RPS23,FARSA,FASN,EIF3L,MYBBP1A,HYOU1,PUF60,AHSA1,SLC25A1,SNRPD2,RUVBL2,GCN1,EDC4,HSPA5,VIM,LMNA
Pubmed	7671812	Isolation of novel tissue-specific genes from cDNA libraries representing the individual tissue constituents of the gastrulating mouse embryo.	Pubmed	1.053E-21	1.515E-16	2.075E-18	2.585E-17	72	404	AES,NTMT1,APOE,GADD45GIP1,EIF3B,ATOX1,HYAL2,BCL9L,CCND1,PYGO2,CCND3,ABT1,ANAPC2,NLE1,TSR3,POLR1C,GTPBP1,PTBP1,DCTN1,AURKAIP1,SNRNP25,CTDSP2,PDIA6,TRIM28,IER3IP1,NME6,ENO1,RPL8,FBL,RPS9,RPS20,TUBB4B,RACK1,FKBP4,SDC4,ZNF703,MYBBP1A,POLDIP3,TUBB,ZDHHC7,CCT7,BAHD1,RBCK1,BEX3,SPINT2,TRABD,CIAO2B,FTH1,NUDC,FZD2,TOB2,AGO2,BEX1,SURF4,MYDGF,PRPF19,LMAN2,UQCR11,GCN1,TEX261,GUK1,PMF1,HMGA1,PLA2G15,OAF,UMPS,…
Pubmed	23463506	The intracellular interactome of tetraspanin-enriched microdomains reveals their function as sorting machineries toward exosomes.	Pubmed	1.118E-21	1.607E-16	2.172E-18	2.705E-17	51	212	LRRC47,HIST1H2BE,AKT1,KHSRP,EIF3B,EIF3F,EIF3I,ATP5PO,BSG,CD81,PCBP1,CNN2,RPL36,CRIP1,EEF1B2,PDIA6,RPL6,RPL7A,RPL8,RPL11,RPL18,RPL27,RPL27A,RPL31,RPL35A,RPLP0,RPLP2,RPS2,RPS3,RPS4X,RPS8,RPS9,RPS15,RPS16,RPS23,RPS28,TUBA1B,TUBB4B,FAU,RACK1,EIF3L,TUBB,FTH1,FTL,EIF3K,HIST1H2BB,IGSF8,TUBB2A,TUFM,WARS,TUBB2B
Pubmed	20059953	A systems approach reveals that the myogenesis genome network is regulated by the transcriptional repressor RP58.	Pubmed	4.961E-21	7.135E-16	9.514E-18	1.185E-16	153	1398	DPF1,MAFG,MCM2,MEN1,AES,MLLT1,ZNF319,MNT,KLF15,PDLIM4,JRK,ATF4,ZFP92,EDF1,LDB1,NFATC2,NFE2L1,SQSTM1,NFKBIB,NFKBIL1,ANKRD52,NOTCH1,NOTCH2,TAF1C,AIP,PBX2,DEDD,CDKN2D,RAB11B,GLYCTK,ABT1,TFCP2L1,ASB6,DDX54,LSM4,MAPK8IP1,POLR2E,POLRMT,POU3F4,ZNF385A,KANK2,ATF6B,SOX13,NCOR2,FOXP4,ZNF526,CTBP1,CAVIN1,CTNNB1,REM2,PPP1R12C,SCRT1,PSMC3,DAXX,KEAP1,MAFB,DLX6,OLIG1,RARG,HDAC5,TSC22D3,MED16,RELB,E4F1,RFX1,RFX2…
Pubmed	23979707	SILAC-based proteomics of human primary endothelial cell morphogenesis unveils tumor angiogenic markers.	Pubmed	9.319E-21	1.340E-15	1.764E-17	2.196E-16	45	173	HIST1H4I,HIST1H4A,HIST1H4D,HIST1H4F,HIST1H4C,HIST1H4H,SLC25A5,MYH9,ATP5PO,MYL6,PLEC,EIF4A3,PSMB6,PSMC3,DBN1,RAN,RANGAP1,EEF2,RPL11,RPL27,RPL31,RPL35A,RPS3,RPS4X,RPS5,RPS10,RPS15A,RPS16,RPS20,TUBB4B,TUBB,HEXIM1,GALK1,TINAGL1,EIF3K,TGFBI,TGM2,TIMP2,HSPA5,HSPB1,VIM,HSPG2,VWF,JUP,LMNA
Pubmed	27499296	Mitochondrial Protein Interaction Mapping Identifies Regulators of Respiratory Chain Function.	Pubmed	9.474E-21	1.362E-15	1.769E-17	2.204E-16	71	409	ACAA1,ACADVL,COMTD1,TOMM5,TIMM29,ATP5F1E,ATP5ME,ATP5PO,BAX,BCKDHA,NDUFA2,NDUFA3,NDUFA6,NDUFA8,NDUFB7,NDUFB8,NDUFB10,NDUFV1,NDUFS6,NDUFS8,NDUFV3,NME2,CBR3,TBRG4,UQCR10,SLC25A3,NDUFB11,COMT,NDUFAF3,POLRMT,SLC25A10,ABHD11,ROMO1,NDUFS7,AURKAIP1,HSDL1,SCO2,MRPS16,FIS1,PAM16,BOLA1,CCDC51,ECH1,SLC25A51,NME6,GLRX5,TMEM205,SDHB,PTGES2,SLC25A1,FTH1,TIMM50,UQCRQ,COASY,CYB5R1,DHRS4,NDUFA12,MLYCD,GUK1,FKBP8,M…
Pubmed	22673621	Identification of atrogin-1-targeted proteins during the myostatin-induced skeletal muscle wasting.	Pubmed	9.872E-21	1.420E-15	1.820E-17	2.267E-16	40	136	CLPP,MDH2,LRRC47,AK1,ALDOA,ANXA2,ARHGDIA,EIF3B,EIF3F,ATP5F1D,MYL6,PCBP1,UBQLN2,CAVIN1,PRKCSH,PSMC3,EEF1B2,EEF2,PDIA6,ENO1,RPL6,RPL18,RPLP0,RPLP2,RTN2,FBLN2,CCT7,H2AFJ,SNRNP70,SOD1,ADRM1,THOP1,INF2,HBA2,VIM,YWHAG,IMPDH2,TUBB2B,JUP,LYZ
Pubmed	15618518	Mouse brain organization revealed through direct genome-scale TF expression analysis.	Pubmed	1.231E-20	1.770E-15	2.241E-17	2.791E-16	173	1689	DPF1,MAFG,MAZ,MLLT6,FOXO4,THAP3,ZNF319,MNT,KLF15,PDLIM4,JRK,ATF4,ZFP92,EIF3F,NPAS4,LDB1,PYGO2,NFATC2,NFE2L1,SQSTM1,NFKBIA,EIF2B2,ZNF598,CTDSP1,AIP,PBX2,ABT1,CHD3,TFCP2L1,PLXNA1,MIER2,POLR2I,POU3F4,ZNF385A,ATF6B,SOX13,CRIP1,FOXP4,TRAF4,ZNF526,CSRP2,KDM4A,CAVIN1,TES,SCRT1,CASZ1,KLHL21,ZMIZ2,KBTBD11,RNF10,MAFB,DLX6,OLIG1,ROGDI,RARG,TSC22D3,RELB,E4F1,RET,RFX1,RFX2,CTDSP2,ZNF710,RING1,ZNF668,EGR3,TRIM…
Pubmed	27049334	Nuclear Functions of Nucleolin through Global Proteomics and Interactomic Approaches.	Pubmed	1.660E-20	2.388E-15	2.985E-17	3.717E-16	41	145	H1FX,NOC4L,EXOSC4,RPL36,NOP53,POLR1C,GRWD1,MRPS7,MRTO4,RPL3,RPL6,RPL7A,RPL8,RPL11,RPL15,RPL18,RPL27,RPL27A,RPL28,RPL31,RPL35A,RPLP0,RPLP1,RPS3,RPS4X,RPS8,RPS9,RPS10,RPS12,RPS15,RPS16,RPS20,RPS23,RPS26,DDX41,MYBBP1A,PUF60,SLC25A1,SNRPD2,HDGFL2,U2AF2
Pubmed	8706699	Characterization of the human small-ribosomal-subunit proteins by N-terminal and internal sequencing, and mass spectrometry.	Pubmed	2.326E-20	3.346E-15	4.130E-17	5.144E-16	22	36	RPS2,RPS3,RPS4X,RPS5,RPS8,RPS9,RPS10,RPS12,RPS15,RPS15A,RPS16,RPS20,RPS21,RPS23,RPS26,RPS27A,RPS28,RPS29,FAU,FTL,HBA2,RPSA
Pubmed	21081666	Nuclear import of histone deacetylase 5 by requisite nuclear localization signal phosphorylation.	Pubmed	7.102E-20	1.021E-14	1.246E-16	1.551E-15	54	258	MARS,MCM2,MDH2,ALDOA,CCAR2,EIF3B,EIF3F,MYH9,RPL10A,CAD,PHB,CKB,SLC25A3,NCOR2,EIF4A3,PSMB5,PSMD3,PTBP1,DDOST,PHGDH,RAN,HDAC5,UPF1,ECH1,PDIA6,TRIM28,RPL3,RPL7A,RPLP0,RPS3,RPS4X,RPS8,TUBB4B,FASN,EIF3L,TUBB,SHMT2,CCT7,SLC25A1,NUDC,RUVBL2,PRPF19,GCN1,TKT,HSD17B10,TUFM,PRMT1,HSPA1A,HSPA5,YWHAG,IMPDH2,DDX39B,RPSA,LGALS3BP
Pubmed	25609649	Proteomic analyses reveal distinct chromatin-associated and soluble transcription factor complexes.	Pubmed	1.072E-19	1.541E-14	1.857E-16	2.313E-15	108	852	WDR18,TRRAP,BAP1,MEN1,HIST1H2BC,FOXO4,MNT,FOXO6,GADD45GIP1,KHSRP,CCAR2,NDUFV1,LDB1,NFATC2,NFKBIA,ZNF598,ANKRD52,NOTCH1,NOTCH2,PBX2,LRWD1,RCC1,PFKL,SH3TC1,BRMS1,PLEKHG4,POLRMT,KANK2,SH2B1,PARS2,NCOR2,FOXP4,CTNNB1,SNX17,DCTN1,CASZ1,NOP9,AP5Z1,RANGAP1,HDAC5,DVL2,SAP30L,RELB,E4F1,RFX1,RFX2,KIF7,MRPS18A,PANK4,STK40,DDX39A,RPA2,NR2F6,RPS3,MRPL27,RXRA,HMG20B,FASN,SALL2,FEN1,FOXG1,FOXJ1,PUF60,FOSB,FOSL2,…
Pubmed	16303743	Signal sequence and keyword trap in silico for selection of full-length human cDNAs encoding secretion or membrane proteins from oligo-capped cDNA libraries.	Pubmed	1.705E-19	2.452E-14	2.919E-16	3.636E-15	71	430	ADCY3,MGAT1,TP53I13,C1QTNF1,LEMD2,GLIPR2,ATP5MC2,MATN4,SLC5A6,CACNA1H,TMEM86A,NT5E,WFDC1,TMED4,ENTPD6,PCDH1,ADGRG1,SRPRB,SLC25A3,RETREG2,CXCL14,CRH,SLC25A10,GGA1,RETSAT,CANT1,SV2A,KLHL21,DNASE2,SEZ6L2,TMX2,APH1A,ELN,LAMC3,THEM6,FBLN1,FCGRT,SCAP,ERGIC3,TMBIM4,CYB5R1,SLC39A1,JAGN1,PERP,GPRC5C,RUVBL2,TINAGL1,BLCAP,ALG1,TEX261,TMEM119,CACFD1,MFSD2A,SLC7A3,TMEM9,LRRC8A,MFSD5,PGAP3,PLXNB2,PLA2G15,PIK3I…
Pubmed	12588972	Transcript-selective translational silencing by gamma interferon is directed by a novel structural element in the ceruloplasmin mRNA 3' untranslated region.	Pubmed	3.176E-19	4.568E-14	5.374E-16	6.692E-15	25	53	EIF3B,EIF3F,EIF3I,RPS2,RPS3,RPS4X,RPS5,RPS8,RPS9,RPS10,RPS12,RPS15,RPS15A,RPS16,RPS20,RPS21,RPS23,RPS26,RPS27A,RPS28,RPS29,FAU,EIF3K,EIF4H,RPSA
Pubmed	23602568	The protein interaction landscape of the human CMGC kinase group.	Pubmed	3.250E-19	4.674E-14	5.434E-16	6.768E-15	94	694	MAZ,WDR18,MDK,ADPRH,MLLT1,CCDC97,EIF3I,SRSF9,CDK5R1,SNU13,CACNA1H,CACNB1,TRIM41,CCNB1,CCND3,DYRK1B,FIBP,PCBP1,CDKN1A,CDKN2D,DDX54,CPSF1,HOMER3,POLR2E,CBLN4,PPP5C,DYNLL2,CTNNB1,MAPK7,SF3B5,LZTS3,TMEM94,EIF4A3,PSMA7,PSMB5,PTBP1,CCM2,YPEL3,OCEL1,EGLN2,RANGAP1,FRAT1,MED16,DUSP8,ECM1,ARPC1B,EEF2,DDX39A,ZNF444,SF3B4,RPL41,STUB1,WDR81,FAM53C,FGFR1,HAX1,BAIAP2,PFDN6,FKBP5,SEC13,MYBBP1A,CHERP,DRAP1,TRABD,…
Pubmed	19199708	Proteomic analysis of human parotid gland exosomes by multidimensional protein identification technology (MudPIT).	Pubmed	4.303E-19	6.188E-14	7.113E-16	8.858E-15	69	416	HIST1H4I,MFGE8,MGAT1,HIST1H4A,HIST1H4D,HIST1H4F,HIST1H4C,HIST1H4H,ALDOA,ANXA2,RHOC,ATP6V1B2,MYH9,NME2,DDR1,CALR,CAPNS1,CBR1,PEBP1,FURIN,CD81,ATP6V1F,PFKL,SLC9A3R1,PLEC,CNP,COL6A2,S100A16,CST3,CSTB,CTNNB1,PHGDH,PTPRF,MVP,ECM1,EEF2,ENO1,RPS27A,SDC4,VAT1,HYOU1,SLC9A1,CYB5R1,TINAGL1,EHD1,GNA11,GNAI2,GPC1,GSN,TGFBI,IGSF8,HLA-A,PARK7,HSPA1A,HSPA1B,HSPA5,HSPB1,HSPG2,VWA1,YWHAG,SEMA3G,ITGB4,FAM20C,CD82,I…
Pubmed	24154525	Conserved molecular signatures of neurogenesis in the hippocampal subgranular zone of rodents and primates.	Pubmed	7.160E-19	1.030E-13	1.170E-15	1.457E-14	62	348	MFGE8,HIST1H2BC,MIF,TMEM176B,APOE,CPNE5,PDLIM4,DCHS1,FXYD6,C1QC,NNAT,NOS1,NOTCH2,CBS,CLDN11,CD81,SLC10A4,ADGRG1,CKB,PLTP,CNP,PNOC,NECAB2,CORT,CXCL14,SLC32A1,CST3,CLSTN3,SCRT1,DBI,PTPRN,MAFB,TMX2,SEZ6,PLPPR3,RXFP3,FASN,FGFR1,NPC2,BCAN,GAA,GAD1,SPARC,HOPX,GFAP,ACSBG1,MLC1,KAZN,GSN,THRSP,CARHSP1,CADM4,VAV2,VIM,RGS8,IGFBP4,DPYSL5,ITGB5,CAMK1G,LIMK1,RND2,SPATA13
Pubmed	12665801	Exploring proteomes and analyzing protein processing by mass spectrometric identification of sorted N-terminal peptides.	Pubmed	7.723E-19	1.111E-13	1.248E-15	1.554E-14	53	262	MIF,ALAD,ALDOA,FHOD1,ATP2A3,ATP5PO,CDKN2D,PFKL,SLC9A3R1,CNN2,MINK1,AAR2,PRKCSH,SNX17,DBI,DBN1,DCTN1,PYGB,ARPC1B,ENO1,DCXR,FARSA,SEC13,FLII,NAGK,SOD1,SPTB,RUVBL2,MLC1,EHD1,ACOT2,GP1BB,COTL1,GSN,CDC42EP1,GSTP1,INF2,TKT,TLN1,HBA2,COPE,TST,TUFM,UBA7,VASP,VWF,EIF4H,IFI35,YWHAG,NDUFA11,IVD,MANF,BOLA2
Pubmed	23402259	Quantitative study of the interactome of PKC? involved in the EGF-induced tumor cell chemotaxis.	Pubmed	8.602E-19	1.237E-13	1.375E-15	1.712E-14	44	184	TRRAP,SLC25A5,ANXA2,EIF3I,SQSTM1,PCBP1,SLC25A3,POLR2E,CAVIN1,PSMD4,KEAP1,PTPN14,PYGB,GRWD1,EEF1B2,EEF2,RNH1,TRIM28,ENO1,RPLP0,RPLP1,MRPL12,RPS5,RPS12,RPS28,NPM3,FASN,MRPL28,SNRPD2,PARD6B,GRN,CDC37,PARK7,COPE,TUFM,HSPA5,VASP,HSPB1,MRPL38,IMPDH2,LAMB2,MRPL52,LLGL1,BOLA2
Pubmed	25056061	Biological insights from 108 schizophrenia-associated genetic loci.	Pubmed	1.348E-18	1.939E-13	2.131E-15	2.654E-14	57	303	ASPHD1,KCTD13,PRR12,ALDOA,PITPNM2,NDUFA6,NRGN,FURIN,TRMT61A,ANKRD63,CKB,TAOK2,SCAF1,ZFYVE21,PLCB2,SLC32A1,PPP4C,NCAN,KDM4A,PRRG2,PSMB10,PTPRF,PARD6A,YPEL3,FAM57B,RANGAP1,OGFOD2,SEZ6L2,NOSIP,TMX2,APH1A,SLC38A7,ACTR5,FAM53C,ENKD1,FES,CENPT,SHMT2,SLC12A4,PDCD11,SREBF1,SREBF2,STAB1,CHADL,MAU2,TLE3,NISCH,EDC4,PLA2G15,HSPE1,NT5DC2,PAK6,TRIM8,RILPL2,LCAT,LRP1,RCN3
Pubmed	22190034	Global landscape of HIV-human protein complexes.	Pubmed	1.383E-18	1.989E-13	2.162E-15	2.693E-14	72	457	MARS,LRRC47,MLLT1,RHOC,FLCN,CCAR2,EIF3B,EIF3F,EIF3I,ATP2A3,ATP5F1D,ATP5PO,NDUFB10,NDUFS8,SQSTM1,PIP4P1,SNU13,AP1M1,CALR,SERPINH1,TMED4,TBRG4,PHB,SLC9A3R1,DDA1,ANAPC2,PLOD1,DDX49,COMT,NOL12,TMED9,PRKCSH,PSMB6,TMEM160,ACOT8,SCAMP3,IPO4,PDIA6,RNH1,STUB1,HGH1,NPM3,EIF3L,FKBP4,HYOU1,SSSCA1,MCRIP2,RNF126,EML3,ERGIC3,CIAO2B,NUDC,CYB5R1,UNC45A,TYSND1,SURF4,EIF3K,LMAN2,SLC27A4,ELOB,MEPCE,HLA-A,EDC4,SDF2L1…
Pubmed	26561776	Reversible oxidation of phosphatase and tensin homolog (PTEN) alters its interactions with signaling and regulatory proteins.	Pubmed	2.215E-18	3.186E-13	3.426E-15	4.266E-14	32	98	SLC25A5,ANXA2,RPL10A,SLC25A3,PLEC,DBN1,EEF2,RPL27,RPL27A,RPL31,RPLP0,RPLP2,RPS2,RPS3,RPS4X,RPS9,RPS15A,RPS20,RPS26,RPS27A,TUBA1B,TUBB4B,FASN,SDC4,TUBB,KBTBD4,RCC2,GNAI2,GPC1,GSTM2,TUFM,JUP
Pubmed	21630459	Proteomic characterization of the human sperm nucleus.	Pubmed	6.416E-18	9.227E-13	9.816E-15	1.222E-13	69	437	H2AFV,ACADS,MDH2,HIST1H4I,HIST1H2BE,HIST1H2BC,HIST1H4A,HIST1H4D,HIST1H4F,HIST1H4C,HIST1H4H,ALAD,ALDOA,SLC25A5,ANXA2,APOE,PDXK,RANGRF,ATP5PO,BANF1,RPL10A,NME2,CALR,PEBP1,RCC1,SLC25A10,DYNLL2,TES,PSMA7,PSMB5,PSMB6,PSMC3,PSMD3,RAN,SLC25A42,TMEM53,AMDHD2,NPEPL1,EEF2,ENO1,RPL3,DCXR,RPL6,RPL7A,RPL15,RPL18,RPL27,RPL37A,RPS2,RPS8,RPS9,KATNB1,RPS27A,TUBB4B,TUBB,SLC25A1,FTH1,SOD1,GNL1,TEKT5,HIST1H2BB,DNPEP…
Pubmed	15883184	Mass spectrometric analysis of the human 40S ribosomal subunit: native and HCV IRES-bound complexes.	Pubmed	8.514E-18	1.224E-12	1.289E-14	1.605E-13	19	31	RPS2,RPS3,RPS4X,RPS5,RPS8,RPS9,RPS10,RPS12,RPS15,RPS15A,RPS16,RPS20,RPS21,RPS23,RPS26,RPS27A,RPS28,RPS29,FAU
Pubmed	27705803	A High-Density Map for Navigating the Human Polycomb Complexome.	Pubmed	9.281E-18	1.335E-12	1.390E-14	1.732E-13	74	495	MBD6,BAP1,MEN1,MNT,GIT1,CBX4,MBD3,ARF3,EIF3B,MYH9,DYRK1B,PCBP1,CHD3,TFPT,DDX54,BRMS1,NOP53,FBXL14,SLC25A10,DYNLL2,CTBP1,INO80B,PSMA7,PSMB5,PSMB6,PSMC3,PSMD3,PSMD4,FBXL6,COMMD4,FBXO10,KLHL21,SAP30L,RING1,TRIM28,RPL35A,RPL37A,RPL39,ACTR5,FBL,RPS3,CXXC1,FAM53C,FBXL18,PFDN6,TADA3,ZNF703,FBXW9,PRR5,CCT7,MCRIP2,MXD4,TIMM50,FBXO21,NUDC,GALK1,RUVBL2,AHDC1,EHMT2,ELOB,SIN3B,GRN,LMNB2,FBXO46,ZNF503,CDC37,GS…
Pubmed	15592455	Immunoaffinity profiling of tyrosine phosphorylation in cancer cells.	Pubmed	1.026E-17	1.475E-12	1.521E-14	1.894E-13	58	326	MDH2,CASKIN2,MIF,ALDOA,GIT1,DBNL,EIF3B,LSM2,EIF3I,SQSTM1,ZNF598,AIP,HGS,PCDH1,PFKL,TBCB,PIK3R2,PLEC,POLR1C,CAVIN1,CC2D1A,KBTBD11,LAMTOR1,MVP,RAN,SCAMP3,TNK2,ENO1,ENO2,RPL3,RPL8,RPL31,SF3B4,RPLP0,RPS10,WDR54,TUBA1B,RACK1,BAIAP2,SHB,TUBB,PCID2,SIPA1L3,GART,STAT3,CDC37,TGM2,TKT,TLN1,PARK7,FKBP8,VASP,VIM,EIF4H,ZCCHC3,IMPDH2,JAK3,RPSA
Pubmed	23824909	Bcl2-associated athanogene 3 interactome analysis reveals a new role in modulating proteasome activity.	Pubmed	2.770E-17	3.984E-12	4.066E-14	5.063E-13	62	374	SLC25A5,ANXA2,BMF,DBNL,ASL,JRK,FLCN,BAX,SQSTM1,NFKBIB,NANS,PEBP1,PLEC,CRIP2,CSTB,CTBP1,CAVIN1,MAPK7,GGA1,PRRG2,PSMA7,PSMB5,PSMC3,PSMD3,NQO1,LAMTOR1,PDCD6,NUBP2,EIF4EBP2,ZBTB3,SF3B4,RPS2,RPS12,SEC13,FOSB,AGPAT1,FUZ,CCT7,PIGV,DOK4,COASY,GALK1,RUVBL2,ZCCHC14,TAGLN,ALG1,TIMP2,CMBL,TPT1,COPE,TSTA3,UBE2G2,UROD,HSPA1A,VIM,ZNF428,YWHAG,NR2C2AP,UBE2Z,AIMP2,RPSA,RAB1B
Pubmed	24778252	TRIM65 regulates microRNA activity by ubiquitination of TNRC6.	Pubmed	2.932E-17	4.216E-12	4.259E-14	5.304E-13	61	364	WDR18,MCRIP1,TRRAP,MEN1,NOB1,GADD45GIP1,CCDC124,SQSTM1,EIF2B4,BYSL,SNU13,AP1M1,AIP,RRP9,LRWD1,PFAS,PIK3R2,NOP53,KANK2,GTPBP2,CSK,SLC25A10,NDUFS7,QPCTL,EIF4A3,KEAP1,KLHL21,PDCD6,UPF1,MRTO4,STUB1,FBL,DDX41,FKBP5,PPP6R1,NHP2,MCRIP2,TRMT2A,TRIM32,LSM14B,SNRNP70,SNRPA,SNRPG,AGO2,SRP54,RRP12,PRPF19,OBSL1,LMNB2,MEPCE,COPE,EDC4,PRMT1,ZNF574,ZCCHC3,NOL6,BAG6,PYCR3,ZNF628,LGALS3BP,MLF2
Pubmed	15231748	Functional proteomics mapping of a human signaling pathway.	Pubmed	4.920E-17	7.077E-12	7.077E-14	8.813E-13	81	591	MGAT1,AP2A1,AP2A2,CBX4,EIF3F,AUP1,LDB1,FMNL1,NOTCH2,PCDH1,CHD3,PFKL,ANAPC2,PLEC,PYCR2,EPN1,UBQLN2,SOX13,PPP1R8,NCOR2,TRAF4,CSPG4,CTNNB1,GGA1,PSAP,SNX17,KEAP1,DCTN1,PTPRF,PPP1R37,CHPF,EGLN2,E4F1,RFX1,ZBTB3,PLIN3,RPL28,RPLP0,RPS27A,RXRA,FBLN1,EIF3L,FLT4,NAGK,BTBD2,LIMS2,PIAS4,RNF123,SLC12A4,FTL,SNRNP70,SNRPA,SPINT1,UNC45A,PPP1R13L,TINAGL1,TMED1,GRN,NOMO1,TGM2,C12orf10,U2AF2,PPP1R15A,UBC,DNAJB2,HSPG…
Pubmed	17207965	hORFeome v3.1: a resource of human open reading frames representing over 10,000 human genes.	Pubmed	5.072E-17	7.295E-12	7.223E-14	8.995E-13	162	1675	HIST1H4I,ADPRH,TMEM176B,SLC25A5,CNIH2,BMF,DBNL,CCDC12,GADD45GIP1,PDLIM4,SCRN2,CCDC124,FLCN,LRRC61,EIF3F,MYL6,CDK5R1,WRAP73,TMEM86A,SELENBP1,NTS,KYAT1,PALM,AP4M1,PBX2,PCBP1,CBARP,SRPRB,GDAP1L1,TFPT,ASB6,PEX16,KCTD15,PYCR2,DDX49,MPDU1,FBXL14,POLR2E,POLR1C,ATP6V1G1,PARS2,AAR2,PPP1R8,CBLN4,NKAIN4,KLHDC3,RASL10B,SZRD1,UBALD1,PSMB5,DBI,RGP1,SLC25A38,PCYT2,AURKAIP1,PIH1D1,TTC38,DPAGT1,OCEL1,TMEM53,CHMP6…
Pubmed	28611215	Genome-wide CRISPR screen identifies HNRNPL as a prostate cancer dependency regulating RNA splicing.	Pubmed	5.465E-17	7.860E-12	7.706E-14	9.596E-13	149	1489	GTPBP6,MARS,ACVR2B,TRRAP,ADCY3,AES,IGSF9,NLGN2,ARHGEF37,DOCK6,PITPNM2,ENC1,CCDC12,PDXK,SPTBN4,TPRA1,BAD,FGFRL1,CCND1,BCR,NDUFB8,LDB1,EIF2B4,CACNA1H,BAIAP3,NOTCH2,DDR1,CAMK2B,CCND3,DPP9,PBX2,PCDH1,CEP170B,NUMBL,ADGRG1,CHD3,PFKL,AP1S1,SH3TC1,NTN1,PLOD1,BRMS1,MINK1,TP53I11,ZNF385A,SH2B1,NCOR2,FOXP4,PPP4C,SOGA1,CSNK1D,VSTM2L,CTBP1,CROCC,MAP2K2,NDUFS7,TBKBP1,CASZ1,UCKL1,SLC12A6,SLC25A42,SAMD4B,TPGS1,P…
Pubmed	20020773	Global analysis of TDP-43 interacting proteins reveals strong association with RNA splicing and translation machinery.	Pubmed	6.952E-17	9.998E-12	9.707E-14	1.209E-12	46	223	SLC25A5,KHSRP,CCAR2,EIF3B,EIF3I,MYH9,RPL10A,H1FX,PCBP1,CPSF1,POLRMT,QPCTL,PTBP1,PHGDH,RNF10,UPF1,EEF2,TRIM28,RPL3,RPL6,RPL7A,RPL8,RPL11,RPL15,RPL28,RPL31,RPLP0,MRPL12,FBL,RPS2,RPS3,RPS4X,RPS9,RPS16,RPS20,RPS23,TUBA1B,RACK1,MYBBP1A,TUBB,AGO2,RUVBL2,PRPF19,HSPA5,JUP,RPSA
Pubmed	17114649	Qualitative and quantitative analyses of protein phosphorylation in naive and stimulated mouse synaptosomal preparations.	Pubmed	7.889E-17	1.135E-11	1.091E-13	1.359E-12	57	330	LMTK3,GPRIN1,ELFN2,ADCY5,AP2A1,CASKIN1,NLGN2,ALDOA,BEGAIN,MPP2,AMFR,GIT1,HCN3,SAMD14,ATP6V1B2,CDS2,HCN2,SYNGAP1,CACNB1,CAMK2B,CLDN11,DYRK1B,PALM,CEP170B,NUMBL,AP1S1,SLC9A3R1,PLEC,UBQLN2,MINK1,GTPBP1,PITPNM1,RIN1,CTNNB1,SNX17,DBN1,RUSC2,C2CD2L,SV2A,KBTBD11,DLG4,ENO1,RPS3,BAIAP2,AGAP2,CAMKK1,DLGAP4,BCAN,SNTA1,MAPK8IP3,PRRT3,SRCIN1,CDC42EP4,MTCH1,CLIP2,ITM2C,MLF2
Pubmed	23455922	Interlaboratory reproducibility of large-scale human protein-complex analysis by standardized AP-MS.	Pubmed	7.985E-17	1.148E-11	1.094E-13	1.362E-12	68	447	GRK2,MLLT1,GIT1,EIF3B,CCND1,BCR,SQSTM1,CAD,AIP,CCNB1,CCND3,FIBP,CDKN1A,SLC25A3,CSK,KLHDC3,CSNK1D,DYNLL2,PRKCD,TMEM94,FAM110A,PHGDH,RAN,SCO2,FRAT1,DVL2,RING1,CNNM3,EEF2,MAP1S,TRIM28,SNX22,RPL27A,RPL31,STUB1,RPS3,RPS4X,RPS23,RPS27A,TUBB4B,FASN,CDIPT,EIF3L,FKBP5,SEC13,CCT7,HEXIM1,LIMS2,TRABD,TIMM50,SNRPD2,ZSWIM8,UNC45A,PRPF19,GCN1,HDGFL2,ELOB,OBSL1,TNS2,GRN,CDC37,MEPCE,TUFM,PRMT1,HSPA1A,HSPA5,VIM,RH…
Pubmed	21182205	Identification of proteins associated with ligand-activated estrogen receptor ? in human breast cancer cell nuclei by tandem affinity purification and nano LC-MS/MS.	Pubmed	1.296E-16	1.863E-11	1.758E-13	2.189E-12	48	245	WDR18,SLC25A5,ANXA2,MYH9,MYL6,RPL10A,SERPINH1,DDX54,PLEC,RPL36,DBN1,UPF1,ATP9A,MYH14,RPL3,RPL6,RPL7A,RPL8,RPL11,RPL18,RPL27A,RPL28,RPL36AL,RPL37A,RPLP0,RPS2,RPS3,RPS4X,RPS8,RPS9,RPS12,RPS15A,RPS16,RPS20,RPS23,RPS26,THEM6,MYBBP1A,ALKBH7,ARFGAP2,UNC45A,RUVBL2,RRP12,GSN,U2AF2,HPCAL1,JUP,RPSA
Pubmed	16751776	A germline-specific class of small RNAs binds mammalian Piwi proteins.	Pubmed	1.819E-16	2.616E-11	2.445E-13	3.045E-12	67	443	MAFG,KCTD13,MAZ,ELFN2,BAP1,AMFR,ATF4,SQSTM1,SLC5A6,NOTCH2,HIP1R,LRWD1,PFAS,SRPRB,ASB6,COX5B,ATP6V1G1,PTPA,SEC24C,LRP10,KLHDC3,GGA1,PSAP,MLEC,RGP1,CANT1,PEX5,PCYT2,DMWD,SLC25A51,CTDSP2,EIF4EBP2,TNK2,BSCL2,MFSD13A,RPL18,SF3B4,RPS28,SOCS7,SBF1,PQLC1,DLGAP4,EIF1AD,SCAP,SPINT2,FUCA1,SYVN1,SAYSD1,MAST3,WDTC1,AGO2,SPTB,TYSND1,RCC2,MLC1,PIGO,PRRC2B,TEX261,UNC119B,LIMD2,U2AF2,RUNDC1,IMPDH1,LAMB2,LRP1,LTBP…
Pubmed	21565611	Mapping the NPHP-JBTS-MKS protein network reveals ciliopathy disease genes and pathways.	Pubmed	2.203E-16	3.169E-11	2.934E-13	3.654E-12	74	524	HIST1H2BE,ALDOA,AMFR,ANXA2,DBNL,KHSRP,ATP5F1D,MYH9,NDUFS6,CAD,SERPINH1,PEBP1,PALM,PCBP1,CKB,SLC25A3,PLEC,PITPNM1,CALY,PSMA7,PSMB5,PSMB6,PSMD3,DBN1,QDPR,ECH1,ANGPTL6,EEF2,RNH1,TRIM28,EPHA2,ENO1,RPL11,ANKRD13B,RPLP0,RPS3,RPS15A,RPS16,RPS27A,RPS28,TUBA1B,TUBB4B,CDIPT,VAT1,ITGA11,TUBB,EML3,FSCN1,SAYSD1,NEURL4,SOD1,RUVBL2,GFAP,GCN1,GSN,GUK1,HBA2,TUBB2A,TUFM,HPCAL1,UCHL1,RIC8A,HSPA5,HSPB1,VIM,ID3,YWHAG…
Pubmed	25852190	Integrative analysis of kinase networks in TRAIL-induced apoptosis provides a source of potential targets for combination therapy.	Pubmed	2.252E-16	3.239E-11	2.972E-13	3.701E-12	63	401	H2AFV,AP2A1,GIT1,ATP5F1D,ATP5F1E,ATP5ME,ATP5PO,SQSTM1,CAD,MAP3K6,CCNB1,FIBP,PCBP1,CEP170B,ANAPC2,MINK1,SLC25A10,CTNNB1,MAP2K2,TMEM94,PSMB5,PARD6A,RAN,RING1,SLC25A22,EEF2,TRIM28,STK40,RPL37,RPL39,RPLP1,STUB1,FBL,RPS21,ANKRD54,FASN,FES,HAX1,FKBP5,CCT7,SLC2A1,ATP5MG,SPINT2,SLC25A1,TIMM50,MAST3,RUVBL2,PARD6B,STK11,GCN1,TKT,PMF1,HLA-A,TUBB2A,HSPB1,HSPE1,YWHAG,ITGB4,JAK3,LIMK2,LLGL1,LMNA,SFXN3
Pubmed	15342556	Sequence comparison of human and mouse genes reveals a homologous block structure in the promoter regions.	Pubmed	2.593E-16	3.730E-11	3.390E-13	4.222E-12	125	1178	ACVR2B,MDH2,MGAT1,ADSL,FOXO4,TMEM176B,BMF,MT3,CCDC124,GLIPR2,POLD4,LSM2,CDS2,NDUFB6,NDUFB10,NDUFV1,RPL10A,CACNB1,PALM,RAB11B,PDE1B,PHB,CKB,TAOK2,GDAP1L1,SLC9A3R1,KCTD15,NLE1,PLEC,TMCO1,DDX49,POLD2,MPDU1,POR,NKAIN4,CSPG4,TMED9,KDM4A,PRKCSH,GGA1,ROMO1,QPCTL,PSMB10,PSMC3,SPOCK2,DBI,DDOST,CHTF8,SV2A,DLG4,AURKAIP1,RAP1GAP,CHMP6,DVL1,CCDC51,NPEPL1,SLC25A51,MRPS7,SERF2,RNF41,MRTO4,BSCL2,ELN,RPL27,RPL28,…
Pubmed	28561026	R2TP/Prefoldin-like component RUVBL1/RUVBL2 directly interacts with ZNHIT2 to regulate assembly of U5 small nuclear ribonucleoprotein.	Pubmed	3.551E-16	5.106E-11	4.600E-13	5.729E-12	53	300	TRRAP,SQSTM1,SCAF1,CACTIN,POLR2E,POLR1C,AAR2,INO80B,LAMTOR1,PIH1D1,UPF1,TSSC4,KLHL36,RPL3,RPL6,RPL7A,RPL8,RPL11,RPL18,RPL27,RPL27A,RPL28,RPL31,RPLP0,RPLP2,ACTR5,RPS2,RPS3,RPS8,RPS16,SBF1,ZNHIT1,PFDN6,SEC13,PUF60,CCT7,SLC1A5,MAP7D1,SNRNP70,SNRPD2,SNRPG,KIF1C,RUVBL2,NCDN,DMAP1,RRP12,PRPF19,OBSL1,U2AF2,YWHAG,TOE1,NT5DC2,PDRG1
Pubmed	24797263	Proteomic analysis of the epidermal growth factor receptor (EGFR) interactome and post-translational modifications associated with receptor endocytosis in response to EGF and stress.	Pubmed	5.205E-16	7.486E-11	6.684E-13	8.323E-12	55	323	CLPP,AP2A1,AP2A2,ARF6,EIF3F,EIF2B4,EIF2B2,AP1M1,H1FX,CALR,LRWD1,PFKL,SRPRB,AP1S1,AP2S1,PYCR2,CNP,CSK,CTBP1,MAP2K2,PTPRF,CARS2,SCAMP3,NUBP2,EEF1B2,EPHA2,PANK4,MRTO4,FBL,RPS15A,FARSA,CDIPT,HYOU1,SLC1A5,TBL3,ATP5MG,NSUN5,TRMT2A,TIMM50,EHD1,EIF3K,GRN,THOP1,HSD17B10,HLA-A,UBE2G2,SDF2L1,UMPS,VAV2,NT5DC2,MRPL9,NCLN,JUP,COQ8A,SFXN3
Pubmed	18854154	Global analysis of host-pathogen interactions that regulate early-stage HIV-1 replication.	Pubmed	5.500E-16	7.910E-11	7.000E-13	8.718E-12	51	283	GRK2,AES,MPP2,ENC1,CHST1,MT2A,RPL10A,MYRF,CAD,NUMBL,PFKL,SCAF1,ANAPC2,NTN1,PMM1,NDUFAF3,POLR2I,PPP1R12C,PSMA7,PSMB6,PSMC3,CANT1,RNF10,NLRX1,AMDHD2,PTPRU,CCDC51,RNH1,RPL18,MRPS12,FPGS,DLGAP4,MUS81,COASY,SNRPA,USE1,ARID5A,STAB1,ZGPAT,LMAN2,CHADL,CDH22,SLC35A2,UMPS,VWF,DPYSL5,BTG2,TRIM8,PYCR3,LIMK2,SFXN3
Pubmed	25324306	hnRNPA1 couples nuclear export and translation of specific mRNAs downstream of FGF-2/S6K2 signalling.	Pubmed	7.037E-16	1.012E-10	8.878E-13	1.106E-11	57	346	ALDOA,SLC25A5,ANXA2,ARF3,KHSRP,CCDC124,MRPL15,CCAR2,EIF3B,MYH9,H1FX,CAD,PCBP1,PLOD1,EIF4A3,PSMC3,PSMD3,PTBP1,PHGDH,MRPS7,EEF2,ENO1,RPL8,STUB1,RPS2,RPS3,RPS4X,RPS5,RPS8,TUBA1B,TUBB4B,RACK1,FKBP5,POLDIP3,TUBB,CCT7,PPP6R1,NSUN5,TIMM50,NUDC,RUVBL2,PRPF19,ALG1,GSN,CDC37,GSTP1,HLA-A,TUFM,PRMT1,FKBP8,HSPA1A,HSPA5,HSPB1,MRPL38,JUP,LMNA,LYZ
Pubmed	20562859	Network organization of the human autophagy system.	Pubmed	7.442E-16	1.070E-10	9.307E-13	1.159E-11	65	433	MCM2,ADSL,ULK1,ALDH2,VPS18,CCDC12,KHSRP,PTOV1,FLCN,CCAR2,AUP1,SQSTM1,CALR,MAP3K6,CBR1,NANS,CEP170B,PFAS,PFKL,PHB,DDA1,RPL36,POLRMT,PARS2,SLC25A10,KEAP1,DDOST,DFFA,TMEM160,SLC25A22,MAP1S,DDX39A,RPA2,RBFA,HGH1,PI4K2A,FKBP4,FKBP5,RTL6,SHMT2,CCT7,MON1B,TRABD,NUDC,MAST3,WDTC1,ATG2A,UNC45A,STK11,MLST8,GCN1,SLC27A4,OBSL1,CDC37,TKT,HADH,GABARAPL2,ATG101,WARS,DIABLO,TWNK,MRPL38,MLF2,LLGL1,LMNA
Pubmed	15302935	Large-scale characterization of HeLa cell nuclear phosphoproteins.	Pubmed	1.092E-15	1.570E-10	1.354E-12	1.686E-11	93	773	MATK,MCM2,GPRIN1,TRRAP,REXO1,BAP1,MN1,GIT1,FHOD1,CCAR2,IRS2,EIF3B,SRSF9,NOTCH2,H1FX,PCBP1,LRWD1,RCC1,CHD3,SLC9A3R2,SCAF1,CACTIN,SLC9A3R1,CPSF1,PLCB3,PLEC,S100A16,MINK1,PITPNM1,NCOR2,TBC1D10B,SEC24C,SOGA1,PRKCD,MAP2K2,CCDC9,DAXX,DBN1,DMWD,RANGAP1,SAMD4B,SAP30L,TSSC4,RFX1,EEF1B2,EEF2,PDIA6,MAP1S,TRIM28,NR2F6,RPLP0,STUB1,RPS3,ESRRA,PI4K2A,FAM53C,ZBTB7A,FASN,DDX41,FKBP5,FLII,MYBBP1A,SGTA,FOSL2,NSUN5,…
Pubmed	18457437	Identification of intracellular proteins associated with the EBV-encoded nuclear antigen 5 using an efficient TAP procedure and FT-ICR mass spectrometry.	Pubmed	1.355E-15	1.948E-10	1.665E-12	2.074E-11	36	151	SLC25A5,EIF3B,H1FX,CAD,PCBP1,PYCR2,TMED9,PSMB6,PTBP1,RPL7A,RPL8,RPL11,RPL18,RPL27A,RPL31,STUB1,RPS2,RPS4X,RPS8,RPS9,RPS15,RPS16,RPS23,TUBA1B,HAX1,SEC13,TUBB,GRPEL1,TIMM50,SNRPA,SNRPD2,RUVBL2,GCN1,HSPA5,HSPB1,MLF2
Pubmed	12962325	Characterization and analysis of posttranslational modifications of the human large cytoplasmic ribosomal subunit proteins by mass spectrometry and Edman sequencing.	Pubmed	1.543E-15	2.218E-10	1.864E-12	2.322E-11	21	48	RPL10A,RPL36,RPL3,RPL6,RPL7A,RPL8,RPL11,RPL15,RPL18,RPL27,RPL27A,RPL28,RPL31,RPL35A,RPL37,RPL37A,RPL39,RPL41,RPLP0,RPLP1,RPLP2
Pubmed	14567916	Regulated release of L13a from the 60S ribosomal subunit as a mechanism of transcript-specific translational control.	Pubmed	1.543E-15	2.218E-10	1.864E-12	2.322E-11	21	48	RPL10A,RPL36,RPL3,RPL6,RPL7A,RPL8,RPL11,RPL15,RPL18,RPL27,RPL27A,RPL28,RPL31,RPL35A,RPL37,RPL37A,RPL39,RPL41,RPLP0,RPLP1,RPLP2
Pubmed	20412781	Resolution of cell fate decisions revealed by single-cell gene expression analysis from zygote to blastocyst.	Pubmed	2.292E-15	3.297E-10	2.747E-12	3.421E-11	90	744	MAFG,MLLT6,MNT,KLF15,JRK,ATF4,LDB1,NFE2L1,NFKBIA,EIF2B2,ZNF598,CTDSP1,PBX2,ABT1,CHD3,TFCP2L1,PLXNA1,MIER2,ZNF385A,ATF6B,SOX13,CSRP2,KDM4A,CTNNB1,TES,ZMIZ2,OLIG1,ROGDI,TSC22D3,RFX1,RFX2,CTDSP2,ZNF710,ZNF668,TRIM28,KLHL26,ZNF219,ETV3,CXXC1,RXRA,HMG20B,KLF2,CITED2,ZBTB7A,HES6,FOSB,FOSL2,ZDHHC7,DRAP1,ZNF446,MXD4,LIMS2,PIAS4,ARFGAP2,KLF13,SMARCB1,HOPX,SREBF1,SRF,RNF114,CIC,STAT3,ZCCHC14,ZGPAT,THAP7,ZC…
Pubmed	24337577	Protein interaction screening for the ankyrin repeats and suppressor of cytokine signaling (SOCS) box (ASB) family identify Asb11 as a novel endoplasmic reticulum resident ubiquitin ligase.	Pubmed	2.879E-15	4.141E-10	3.422E-12	4.262E-11	41	198	HIST1H4A,MIF,SLC25A5,ANXA2,BSG,NOTCH2,CKB,SLC25A3,ASB6,PSMC3,DDOST,HSPB8,RAN,ENO2,RPL15,RPL35A,STUB1,RPS10,RPS16,TUBA1B,TUBB4B,FARSA,TUBB,CCT7,HIF1AN,SLC25A1,FTH1,GALK1,GCN1,ELOB,TLN1,HSD17B10,DNPEP,TUBB2A,TUFM,UBC,HSPA1A,HSPB1,VIM,TUBB2B,SLIRP
Pubmed	9811942	Genome-wide mapping of unselected transcripts from extraembryonic tissue of 7.5-day mouse embryos reveals enrichment in the t-complex and under-representation on the X chromosome.	Pubmed	3.024E-15	4.349E-10	3.565E-12	4.439E-11	44	226	CLPP,MDH2,MBD6,EIF3B,ATP5PO,CDS2,NFE2L1,RRP9,YIPF3,COMT,RANGAP1,SLC35C2,NUBP2,EEF2,ENO1,RPL6,RPL28,RPL37A,RPLP0,RPS15,TUBA1B,CHERP,SLC2A1,BEX3,GNB5,FTL,SPARC,MAPK8IP3,MYDGF,PRPF19,TAPBP,SIN3B,GSN,TKT,MEPCE,HADH,UBC,HSPA5,ID1,EXOSC5,ITGB4,AGTRAP,RPSA,LCAT
Pubmed	9110174	Large-scale concatenation cDNA sequencing.	Pubmed	3.331E-15	4.790E-10	3.895E-12	4.850E-11	75	563	ASPHD1,ACAA1,SLC12A5,PTOV1,SAMD14,HYAL2,EIF2B2,CACNA1H,BAIAP3,CAMK2B,CAPNS1,CACTIN,TMCO1,PLTP,MAPK8IP1,NECAB2,TP53I11,TBC1D10B,LRP10,CSK,CSNK1G2,TMEM94,TSC22D3,SEZ6L2,ARPC1B,MRPL4,PDIA6,RNF41,BSCL2,NAGPA,ENO1,RPL15,PI4K2A,RXRA,RAPGEF3,SEC13,AGPAT1,TUBB,BTBD2,SLC2A1,CNPPD1,GRPEL1,MAP7D1,TRAPPC3,FAM189B,RNF114,AHDC1,CSDC2,RUNDC3A,ACSBG1,EHD1,KAZN,TAPBP,OBSL1,GRN,CDH22,KANK3,MAPK8IP2,UBC,HPCAL1,PRMT…
Pubmed	19423573	A protein interaction network for the large conductance Ca(2+)-activated K(+) channel in the mouse cochlea.	Pubmed	5.442E-15	7.826E-10	6.312E-12	7.860E-11	35	149	MDH2,AK1,ALAD,ALDOA,APOE,PDXK,EIF3F,CALR,PEBP1,RAB11B,COL1A2,CTBP1,PSMA7,PHGDH,ENO1,ENO2,SDHB,VAT1,ISYNA1,TUBB,NUDC,SPARC,SPR,GFAP,TAGLN,TKT,TPT1,PARK7,HPCAL1,UCHL1,HSPA5,VIM,YWHAG,LMNA,RCN3
Pubmed	10591208	The DNA sequence of human chromosome 22.	Pubmed	5.572E-15	8.014E-10	6.411E-12	7.985E-11	51	299	ELFN2,MFNG,ADSL,MPST,ATF4,MYH9,NDUFA6,SNU13,UQCR10,TXN2,PMM1,NOL12,GTPBP1,CRYBB1,CELSR1,GGA1,RANGAP1,DNAL4,TBC1D10A,RPL3,ANKRD54,FBLN1,SBF1,POLDIP3,PRR5,PEX26,TRMT2A,TRABD,PNPLA3,INPP5J,CYTH4,TOB2,SREBF2,CSDC2,GGT5,TTLL12,MLC1,RRP7A,TRIOBP,CDC42EP1,MAPK8IP2,RASD2,PATZ1,TST,PLXNB2,PIK3IP1,SDF2L1,PANX2,TFIP11,HPS4,LIMK2
Pubmed	8619474	A "double adaptor" method for improved shotgun library construction.	Pubmed	5.868E-15	8.440E-10	6.698E-12	8.341E-11	75	569	ASPHD1,ACAA1,SLC12A5,PTOV1,SAMD14,HYAL2,EIF2B2,CACNA1H,BAIAP3,CAMK2B,CAPNS1,CACTIN,TMCO1,PLTP,MAPK8IP1,NECAB2,TP53I11,TBC1D10B,LRP10,CSK,CSNK1G2,TMEM94,TSC22D3,SEZ6L2,ARPC1B,MRPL4,PDIA6,RNF41,BSCL2,NAGPA,ENO1,PI4K2A,RXRA,TAX1BP3,RAPGEF3,SEC13,AGPAT1,TUBB,BTBD2,SLC2A1,CNPPD1,GRPEL1,MAP7D1,TRAPPC3,FAM189B,ITFG2,RNF114,AHDC1,CSDC2,RUNDC3A,ACSBG1,EHD1,KAZN,TAPBP,OBSL1,GRN,CDH22,KANK3,MAPK8IP2,UBC,HPC…
Pubmed	18614564	Proteomics analysis identifies phosphorylation-dependent alpha-synuclein protein interactions.	Pubmed	6.181E-15	8.889E-10	6.999E-12	8.717E-11	36	158	AP2A1,CASKIN1,ALDOA,ATP6V1B2,NDUFA2,NDUFA6,NDUFA8,NDUFB6,NDUFB7,NDUFB8,NDUFB10,NDUFV1,NDUFS8,CAMK2B,UQCR10,PHB,SLC25A3,CNP,NDUFB11,DYNLL2,CTNNB1,NDUFS7,SLC25A22,RPS10,AGAP2,POLDIP3,TUBB,MAP7D1,UQCRQ,BRSK1,NDUFA12,SRCIN1,UQCRC1,HSPA5,YWHAG,NDUFA11
Pubmed	23125841	Characterization of staufen1 ribonucleoproteins by mass spectrometry and biochemical analyses reveal the presence of diverse host proteins associated with human immunodeficiency virus type 1.	Pubmed	7.362E-15	1.059E-9	8.272E-12	1.030E-10	45	241	SLC25A5,KHSRP,ARF5,ARF6,EIF3B,ATP5PO,CAD,SERPINH1,PCBP1,PFKL,SRPRB,PHB,CPSF1,EIF4A3,PSMD3,DDOST,RAN,UPF1,TRIM28,ENO1,RPL3,RPL6,RPL7A,RPL8,RPL18,SF3B4,RPLP0,RPS2,RPS3,RPS4X,RPS8,RPS9,FASN,RACK1,CDIPT,MYBBP1A,TUBB,KIF1C,GCN1,HSPA1A,HSPA1B,HSPA5,VIM,DDX39B,LYZ
Pubmed	26693507	The dynamic interactome of human Aha1 upon Y223 phosphorylation.	Pubmed	7.658E-15	1.101E-9	8.537E-12	1.063E-10	28	96	MCM2,ALDOA,EIF3B,PSMD3,TRIM28,ENO1,RPL6,RPL11,RPL31,RPS2,RPS3,RPS4X,RPS10,RPS15,RPS15A,RPS16,RPS20,RPS23,FASN,FAU,EIF3L,AHSA1,PRPF19,TUBB2A,HSPA1A,HSPA5,VIM,IMPDH2
Pubmed	11875025	The human ribosomal protein genes: sequencing and comparative analysis of 73 genes.	Pubmed	1.100E-14	1.582E-9	1.217E-11	1.515E-10	21	52	RPL36,RPL8,RPL15,RPL18,RPL27,RPL31,RPL35A,RPL37,RPL39,RPLP1,RPLP2,RPS3,RPS5,RPS9,RPS12,RPS16,RPS20,RPS21,RPS27A,RPS28,RPS29
Pubmed	17634366	Proteolipid protein is required for transport of sirtuin 2 into CNS myelin.	Pubmed	1.151E-14	1.656E-9	1.261E-11	1.571E-10	36	161	MDH2,MIF,ALDOA,SLC25A5,ARF6,ATP1A3,ATP6V1B2,ATP5PO,NME2,CLDN11,PEBP1,PHB,CKB,SLC25A3,CNP,PHGDH,MYH14,ENO1,ENO2,RPS27A,TUBA1B,TUBB4B,GNB5,FSCN1,SOD1,GFAP,EHD1,TKT,HBA2,IGSF8,TUFM,UBC,UCHL1,UQCRC1,HSPA5,YWHAG
Pubmed	15461802	A genome annotation-driven approach to cloning the human ORFeome.	Pubmed	1.158E-14	1.665E-9	1.261E-11	1.571E-10	50	294	ADORA2A,MFNG,ADSL,MIF,MN1,MPST,ATF4,MYH9,NDUFA6,SNU13,LMF2,TXN2,PMM1,COMT,NOL12,GTPBP1,CRYBB1,GGA1,SCO2,RANGAP1,TBC1D10A,RPL3,ANKRD54,EIF3L,RTL6,POLDIP3,PEX26,SLC7A4,TRMT2A,SMARCB1,PNPLA3,CYTH4,TOB2,SREBF2,CSDC2,GGT5,TTLL12,MLC1,NFAM1,THAP7,CDC42EP1,RASD2,PATZ1,TST,PIK3IP1,SDF2L1,PANX2,TFIP11,HPS4,LIMK2
Pubmed	22174317	Host cell interactome of HIV-1 Rev includes RNA helicases involved in multiple facets of virus production.	Pubmed	1.202E-14	1.729E-9	1.300E-11	1.619E-10	41	206	HIST1H2BC,HIST1H4A,EIF3I,SRSF9,CALR,PFKL,PLOD1,THOC6,NOP9,RAN,RANGAP1,DAZAP1,RPL3,RPL6,RPL27,RPL35A,RPS2,RPS4X,RPS5,RPS23,RPS27A,TUBA1B,TUBB4B,FAU,RACK1,EMG1,MYBBP1A,TUBB,PDCD11,H2AFJ,SNRNP70,SNRPG,SRP54,PRPF19,HIST1H2BB,TUBB2A,TOE1,TUBB2B,EXOSC5,RPSA,SF3A2
Pubmed	26871637	Widespread Expansion of Protein Interaction Capabilities by Alternative Splicing.	Pubmed	1.379E-14	1.983E-9	1.480E-11	1.843E-10	78	615	MIF4GD,AKT1,BMF,CBX4,APOE,PDLIM4,ARHGDIA,ASL,FLCN,ATF4,BAD,HGS,PCK2,ADGRG1,RCC1,CKB,SLC25A3,PYCR2,HOMER3,COL1A2,MPDU1,CRH,RIN1,TRAF4,SLC25A10,PRKCSH,MAPK7,REM2,UCK1,PTBP1,ZMIZ2,PEX5,VPS37B,DAZAP1,BSCL2,CWF19L1,SF3B4,STUB1,VPS52,FGFR1,HAX1,AMOTL2,TADA3,SDHC,SGTA,ASAP3,SHMT2,PEX26,RBCK1,LMBR1L,TRIM32,GAD1,ITFG2,ALDH1L1,GFAP,STK11,ZGPAT,EHMT2,SURF1,TAP1,TNS2,TGFBI,TKT,HSD17B10,SMUG1,PRMT2,UMPS,VASP,…
Pubmed	28378594	Expanding the Interactome of TES by Exploiting TES Modules with Different Subcellular Localizations.	Pubmed	1.547E-14	2.225E-9	1.648E-11	2.052E-10	44	236	DBNL,EIF3I,ATP5F1E,MYL6,SQSTM1,EIF2B4,CAD,PCK2,SRPRB,PLEC,CNN2,RIN1,CSRP2,CTNNB1,TES,PSMD3,DBN1,DCTN1,IPO4,TRIM28,EPHA2,HGH1,RPS21,TUBA1B,TUBB4B,HAX1,TUBB,CCT7,AHSA1,SLC1A5,FSCN1,SRP54,UNC45A,STAT3,GCN1,LIMD2,TKT,TLN1,TUBB2A,TUFM,VASP,HSPB1,VIM,BAG6
Pubmed	9798653	Expressed genes in interleukin-4 treated B cells identified by cDNA representational difference analysis.	Pubmed	1.596E-14	2.295E-9	1.687E-11	2.101E-10	18	37	MCM2,ALAD,MYH9,TBRG4,KEAP1,IPO4,EEF2,RPL3,RPLP0,RPS2,RPS3,TUBA1B,FASN,COPE,HSPA5,IMPDH2,UNC93B1,PNPLA2
Pubmed	24189400	Perturbation of the mutated EGFR interactome identifies vulnerabilities and resistance mechanisms.	Pubmed	1.641E-14	2.359E-9	1.722E-11	2.145E-10	46	256	AP2A1,AP2A2,SLC25A5,ANXA2,SPTBN4,EIF3B,ATP2A3,MYH9,BCR,SQSTM1,H1FX,DDR1,PHB,SLC25A3,AP2S1,PIK3R2,S100A16,PRKCSH,CTNNB1,PTPRF,PDIA6,RPS2,RPS3,RPS15,RPS16,RPS27A,TUBA1B,THEM6,BAIAP2,PHLDA1,TUBB,SLC25A1,TIMM50,GFAP,STAT3,CDC37,HBB,HLA-A,TUFM,DNAJB2,HSPA1A,HSPA5,HSPB1,ITGB4,LGALS3BP,SLIRP
Pubmed	26336360	Beads-free protein immunoprecipitation for a mass spectrometry-based interactome and posttranslational modifications analysis.	Pubmed	2.405E-14	3.459E-9	2.507E-11	3.122E-10	35	156	KHSRP,BYSL,SNU13,RRP9,PCBP1,EIF4A3,PHGDH,RAC3,RNH1,TRIM28,MRTO4,DDX39A,RPL3,RPL6,RPL8,RPL11,RPL15,RPL18,RPL28,RPL31,RPL35A,RPS8,RPS9,RPS26,TUBA1B,TUBB4B,EMG1,TUBB,PDCD11,RRP12,PRPF19,RPUSD4,U2AF2,PRMT1,DDX39B
Pubmed	28190767	An Interaction Landscape of Ubiquitin Signaling.	Pubmed	3.268E-14	4.701E-9	3.382E-11	4.212E-10	65	468	AP2A1,AP2A2,AK1,AMFR,NDUFS8,BSG,SQSTM1,SLC5A6,HAP1,HGS,SRPRB,AP2S1,PLEC,TMCO1,EPN1,TRAF4,KLHDC3,CAVIN1,GGA1,MLEC,PSMC3,PSMD3,PSMD4,KEAP1,SPATA2,TMEM160,MVP,TMEM120A,FBXO31,TNK2,ANKRD13B,RPS3,SDC4,SSSCA1,BTBD2,RNF126,TBL3,RBCK1,RNF123,TRIM32,NEURL4,CAPN15,AGO2,USP19,TAPBP,ALG1,ADRM1,PATZ1,GABARAPL2,UBC,RTL8B,UCHL1,SDF2L1,PRMT1,HSPE1,HSPG2,TMEM201,WARS,MIB2,ZFAND2B,ITPR3,BAG6,PYCR3,USP5,LLGL1
Pubmed	25957688	Structural snapshots of actively translating human ribosomes.	Pubmed	3.391E-14	4.877E-9	3.484E-11	4.338E-10	14	21	RPL10A,RPL36,RPL6,RPL8,RPL11,RPL18,RPL31,RPL39,RPL41,RPS21,RPS23,RPS26,RPS28,RPS29
Pubmed	16196087	Large-scale analysis of the human ubiquitin-related proteome.	Pubmed	3.657E-14	5.259E-9	3.730E-11	4.645E-10	51	313	ADSL,EIF3F,ATP5PO,CBS,PHB,COX5B,POLR1C,AAR2,PSMA7,PSMB5,PSMB6,PSMC3,PTBP1,PHGDH,GRWD1,TSC22D3,RFC2,MRPS7,EEF1B2,TRIM28,KCTD10,RPL28,RPLP0,RPLP2,FBL,RPS8,RPS12,MRPL27,RPS20,FARSA,HAX1,SGTA,PPP6R1,RNF126,GET4,TRABD,TIMM50,PCID2,CYB5R1,AGO2,RNF114,RUVBL2,NCDN,PRPF19,HLA-A,COPE,TUFM,UBC,UQCRC1,HSPB1,MLF2
Pubmed	16452087	Comprehensive identification of phosphorylation sites in postsynaptic density preparations.	Pubmed	4.651E-14	6.689E-9	4.710E-11	5.866E-10	41	214	LMTK3,GPRIN1,ELFN2,CASKIN1,BEGAIN,PPFIA3,PDLIM4,EIF3B,MYH9,RPL10A,CACNB1,CAMK2B,CEP170B,ARHGAP33,HOMER3,C2CD2L,EEF2,RPL7A,RPL8,RPL31,RPL37,STUB1,RPLP2,RPS2,SPEG,RPS9,RPS20,RPS21,RPS23,AGAP2,DLGAP4,MAST3,GFAP,MAPK8IP3,PRRT3,PRRC2B,GPC1,SRCIN1,LMNB2,GJC2,LMNA
Pubmed	25036637	A quantitative chaperone interaction network reveals the architecture of cellular protein homeostasis pathways.	Pubmed	4.950E-14	7.119E-9	4.978E-11	6.200E-10	52	326	MCM2,FUOM,NME2,AIP,SERPINH1,PIK3R2,EPN1,POLR2E,PPP5C,SEC24C,PSMD4,KEAP1,PHGDH,PIH1D1,HSPB8,RARG,UPF1,ROM1,RNF41,ENDOG,STUB1,HGH1,TUBA1B,FKBP4,FKBP5,HYOU1,SGTA,AHSA1,GET4,TIMM50,NUDC,LSM7,AGO2,UNC45A,RUVBL2,USP19,STK11,PHLDB1,CDC37,NISCH,SCRIB,COPE,EDC4,FKBP8,HSF4,HSPA1B,HSPB1,YWHAG,PDRG1,BAG6,PNPLA2,MLF2
Pubmed	23798571	Novel, gel-free proteomics approach identifies RNF5 and JAMP as modulators of GPCR stability.	Pubmed	5.397E-14	7.762E-9	5.390E-11	6.713E-10	35	160	AMFR,SLC25A5,ATP5PO,NDUFV1,CAPNS1,SERPINH1,PCBP1,SRPRB,PHB,SLC25A3,SLC9A3R2,SLC25A10,PSMC3,SV2A,RAN,CNNM3,EEF1B2,EEF2,PDIA6,RPLP1,MRPL12,RPS5,RACK1,TUBB,SHMT2,SLC1A5,TIMM50,TUBB2A,TUFM,UBC,FKBP8,HSPA1A,HSPA1B,HSPA5,SLIRP
Pubmed	26460568	Kelch Domain of Gigaxonin Interacts with Intermediate Filament Proteins Affected in Giant Axonal Neuropathy.	Pubmed	5.555E-14	7.989E-9	5.510E-11	6.861E-10	38	187	TRRAP,SLC25A5,EIF3B,EIF3I,CACNA1H,PLEC,PLXNA1,CROCC,GPR101,EEF2,MYH14,RPL8,RPLP0,RPS2,RPS3,RPS4X,RPS5,RPS8,RPS9,RPS10,RPS27A,TUBA1B,TUBB4B,RACK1,EIF3L,SCN5A,TUBB,CCT7,SPTB,PHLDB1,LMNB2,PRMT1,HSPA1A,IGSF3,VIM,TUBB2B,KIFC3,RPSA
Pubmed	17620599	Functional specialization of beta-arrestin interactions revealed by proteomic analysis.	Pubmed	6.119E-14	8.800E-9	6.027E-11	7.506E-10	51	317	AP2A1,AP2A2,ANXA2,APLP1,EIF3I,MYH9,MYL6,H1FX,CLIC1,PIK3R2,RPL36,POLR2E,POLR1C,KIF26A,DBN1,PTBP1,RANGAP1,EEF2,TRIM28,RPL3,RPL6,RPL7A,RPL11,RPL15,RPL18,RPL28,RPL31,RPL35A,RPLP0,RPLP1,RPLP2,FBL,RPS2,RPS3,RPS4X,RPS8,RPS27A,TUBB4B,FASN,TUBB,SNRPD2,HDGFL2,GSN,TUBB2A,UBC,PRMT1,HSPA1B,HSPA5,VIM,YWHAG,BOLA2
Pubmed	23341629	Inactivation of the microRNA-183/96/182 cluster results in syndromic retinal degeneration.	Pubmed	6.345E-14	9.126E-9	6.208E-11	7.731E-10	39	197	RSPH9,DOC2B,TMEM176B,ENC1,PDLIM4,VAMP8,C1QC,C4B,TMEM86A,CBR3,SLC9A3R1,FXYD1,CRYM,DLG4,RARRES2,SEZ6,RPS10,TMEM176A,TAX1BP3,ISYNA1,ARHGEF40,SLC12A4,SLC19A1,SSBP4,SLC39A1,GFAP,USP20,KAZN,SLC27A4,TTYH3,TMBIM6,THRA,TNFRSF1A,VIM,KIFC3,ADSSL1,RILPL2,LGALS3BP,LYZ
Pubmed	11230166	Toward a catalog of human genes and proteins: sequencing and analysis of 500 novel complete protein coding human cDNAs.	Pubmed	7.551E-14	1.086E-8	7.338E-11	9.138E-10	87	750	AP2A1,PREX1,MPP2,MRPL15,CCAR2,FXYD6,NDUFB8,BAIAP3,TMED4,ENTPD6,CRELD1,CAMKV,PLXNA1,YIPF3,DDIT4,RPL36,SPEF1,RETREG2,SYF2,AAR2,NSMF,CCDC9,SLC36A1,DBN1,TMEM130,COMMD4,SV2A,ZMIZ2,INTS11,CHPF,MUL1,HSPB8,FAM57B,EGLN2,ROGDI,TSC22D3,FBXO31,IER3IP1,ELN,STK40,ENO1,IMP3,SPRY2,FAM234A,ABI3,PLPPR3,COA4,TMEM222,PLEKHN1,CXXC1,ENKD1,NRSN2,TOMM40L,TADA3,HPCAL4,FKBP5,MYBBP1A,RTL6,CAMKK1,SGTA,ATP5MG,RNF123,GNB5,SAY…
Pubmed	19322201	Ubiquitin-mediated proteolysis of HuR by heat shock.	Pubmed	8.227E-14	1.183E-8	7.941E-11	9.890E-10	152	1671	H2AFV,ACACB,MBD6,REXO1,LRRC47,AES,MLLT6,NLGN2,MNT,AMFR,GIT1,RANBP3,HCN3,MBD3,PDXK,ARF3,KHSRP,ARF5,RHOB,GLIPR2,IRS2,SLC41A1,SRSF9,HRK,AXL,PXDC1,CCND1,CALR,SERPINH1,TMED4,FURIN,PBX2,PCBP1,SRPRB,TBCB,ASB6,DDA1,PIM1,TMCO1,CNN2,UBQLN2,TNPO2,THOC6,PPP4C,CSK,CTBP1,CAVIN1,RASL10B,SZRD1,TES,MLEC,SPATA2,DLG4,LAMTOR1,RAN,SH2B3,TSC22D3,SAMD4B,DVL2,ISOC1,FRMD8,MRPS16,EXOC8,CNNM3,TLNRD1,ZNF668,DAZAP1,APH1A,EPH…
Pubmed	22145905	A cohesin-RAD21 interactome.	Pubmed	8.300E-14	1.194E-8	7.958E-11	9.910E-10	40	208	MCM2,HIST1H4I,HIST1H4A,HIST1H4D,HIST1H4F,HIST1H4C,HIST1H4H,CCAR2,EIF3B,EIF3F,EIF3I,CAD,CBR1,CDC34,PFKL,GTPBP1,CSTB,DAPK3,RAN,RPL6,RPL11,RPL35A,RPS2,RPS3,RPS4X,RPS5,RPS10,RPS15A,RPS16,RPS20,RPS27A,TUBB4B,FASN,FEN1,CCT7,RNF123,H2AFJ,GNL1,PPP1R15A,UBC
Pubmed	23184937	Deubiquitinase FAM/USP9X interacts with the E3 ubiquitin ligase SMURF1 protein and protects it from ligase activity-dependent self-degradation.	Pubmed	9.879E-14	1.421E-8	9.347E-11	1.164E-9	36	172	SLC25A5,EIF3B,BYSL,SLC25A3,DCTN1,EEF1B2,EEF2,PDIA6,TRIM28,RPL31,RPS3,RPS4X,RPS5,RPS8,RPS9,RPS10,RPS12,RPS15,RPS15A,RPS16,RPS20,TUBB4B,FASN,TUBB,CCT7,TIMM50,SNRPA,SNRPD2,CMBL,TUFM,UBC,PRMT1,HSPA1A,HSPA1B,HSPA5,VIM
Pubmed	27375898	HIV-host interactome revealed directly from infected cells.	Pubmed	9.879E-14	1.421E-8	9.347E-11	1.164E-9	36	172	CCAR2,NOTCH1,CAD,PFAS,PLOD1,POR,QPCTL,PSMC3,TAPBPL,PDIA6,RNH1,EGFL7,FASN,HYOU1,TM9SF1,CCT7,ERGIC3,SLIT1,GART,RUVBL2,LMAN2,ERP29,TAP2,TAPBP,ELOB,CARMIL2,THBS3,HLA-E,TUFM,SDF2L1,HSPA1A,HSPA5,HSPB1,IMPDH2,BAG6,PBXIP1
Pubmed	29053956	Assembly of the WHIP-TRIM14-PPP6C Mitochondrial Complex Promotes RIG-I-Mediated Antiviral Signaling.	Pubmed	1.042E-13	1.499E-8	9.798E-11	1.220E-9	52	332	KHSRP,MYH9,BAX,SERPINH1,PYCR2,COX5B,AAR2,CSRP2,SLC25A10,PSMB5,PSMB6,PSMC3,PSMD3,PSMD4,DBN1,LAMTOR1,RAN,RANGAP1,PDIA6,RNH1,ENO1,RPL27A,RPL31,RPL35A,SF3B4,STUB1,HGH1,RPS15,HAX1,FLII,ISYNA1,NPC2,AHSA1,SLC1A5,SMARCB1,H2AFJ,SNRPD2,UNC45A,PRPF19,ELOB,PIM2,CDC37,HSD17B10,SMIM3,TUBB2A,HSPB1,VIM,JUP,BAG6,PYCR3,AGTRAP,MLF2
Pubmed	11780052	The DNA sequence and comparative analysis of human chromosome 20.	Pubmed	1.206E-13	1.735E-8	1.126E-10	1.403E-9	68	517	SLC12A5,PREX1,COL20A1,ATP5F1E,CDS2,MATN4,NFATC2,NNAT,ENTPD6,PDYN,GDAP1L1,SMOX,PLTP,SPEF1,AAR2,SLC32A1,CBLN4,NKAIN4,SOGA1,VSTM2L,CST3,FITM2,ROMO1,LZTS3,PSMA7,FAM110A,SPATA2,UCKL1,PYGB,MAFB,ACOT8,SLC35C2,TSPY26P,ATP9A,NPEPL1,ARFRP1,RPL41,ACTR5,RPS21,HSPA12B,NRSN2,SDC4,DLGAP4,RBCK1,ERGIC3,MANBAL,ZNF335,COMMD7,PCIF1,LSM14B,SNTA1,RNF114,SSTR4,PARD6B,ZGPAT,BLCAP,ADRM1,OGFR,TGM2,THBD,CDH22,HRH3,ID1,SLC1…
Pubmed	26170170	RC3H1 post-transcriptionally regulates A20 mRNA and modulates the activity of the IKK/NF-?B pathway.	Pubmed	1.379E-13	1.983E-8	1.280E-10	1.594E-9	34	156	SLC25A5,CCDC124,CCAR2,EIF3I,EDF1,CAD,SLC25A3,PSMC3,PHGDH,RAN,TRIM28,RPL8,RPL11,RPL18,RPL27A,RPL28,FBL,RPS2,RPS3,RPS5,RPS8,RPS10,RPS15A,RPS16,RPS20,FARSA,FAU,SNRPD2,RCC2,ZC3H4,GCN1,HSPA5,VIM,MRPL14
Pubmed	9371744	Genetic mapping of 262 loci derived from expressed sequences in a murine interspecific cross using single-strand conformational polymorphism analysis.	Pubmed	2.425E-13	3.488E-8	2.236E-10	2.784E-9	39	205	MPP2,AKR7A2,NDUFV1,CDK5R1,AIP,PEBP1,NDUFB11,SYF2,CST3,PRKCSH,PSMD4,PTBP1,CANT1,ZMIZ2,CHPF,EGLN2,RELB,SGSM1,SPEG,TUBA1B,RACK1,CDIPT,CX3CL1,TUBB,UQCRQ,FSCN1,KIF1C,DDN,GP1BB,GRN,LMNB2,TIMP2,PLXNB2,TUBB2A,PRMT1,UQCRC1,YWHAG,DNLZ,BTG2
Pubmed	12611891	The subunit composition of the human NADH dehydrogenase obtained by rapid one-step immunopurification.	Pubmed	2.529E-13	3.637E-8	2.317E-10	2.885E-9	18	42	NDUFA1,NDUFA2,NDUFA3,NDUFA6,NDUFA8,NDUFB2,NDUFB6,NDUFB7,NDUFB8,NDUFB10,NDUFV1,NDUFS6,NDUFS8,NDUFV3,NDUFB11,NDUFS7,NDUFA12,NDUFA11
Pubmed	20186120	A functional peptidyl-tRNA hydrolase, ICT1, has been recruited into the human mitochondrial ribosome.	Pubmed	3.352E-13	4.820E-8	3.051E-10	3.799E-9	39	207	ACADVL,ALDH2,SLC25A5,GADD45GIP1,MRPL15,NDUFV1,NDUFS8,PHB,SLC25A3,PYCR2,NDUFAF3,POLRMT,PARS2,SLC25A10,MRPS16,ECH1,MRPS18A,MRPL4,MRPS7,MTG1,MRPL12,MRPL27,SHMT2,MRPL28,MRPL17,ATP5MG,GRPEL1,SLC25A1,RPUSD3,HSD17B10,TUFM,UQCRC1,TWNK,MRPL14,MRPS24,MRPL9,COQ8A,VARS2,SLIRP
Pubmed	26514267	Protein interactome mining defines melatonin MT1 receptors as integral component of presynaptic protein complexes of neurons.	Pubmed	3.395E-13	4.882E-8	3.071E-10	3.824E-9	50	320	ADCY3,DISP3,AK1,ATP1A3,ATP5MC3,CALR,CRELD1,COL9A2,UBQLN2,COMT,CRYM,INTS1,PYGB,IPO4,TMX2,PDIA6,RNF41,ENO2,RPL3,TUBA1B,RACK1,AMOTL2,TRIM46,TM9SF1,TUBB,ASAP3,PPP6R1,SLC12A4,SLIT1,CIAO2B,FTL,SREBF1,SREBF2,GFAP,SURF4,GNAI2,THRA,TLN1,UCHL1,HSPA5,HSPB1,CLIP2,IMPDH2,ITGB4,ITPR3,ITM2C,BAG6,DLL1,USP5,LRP3
Pubmed	23383273	VCP phosphorylation-dependent interaction partners prevent apoptosis in Helicobacter pylori-infected gastric epithelial cells.	Pubmed	3.431E-13	4.935E-8	3.084E-10	3.841E-9	47	288	AP2A2,AKT1,AMFR,ANXA2,ARF6,FHOD1,BAD,BAX,BSG,NFKBIA,NME2,HIP1R,CCNB1,CDKN1A,RAB11B,PIK3R2,PLEC,COMT,TBC1D10B,CSK,GGA1,PDCD6,RPL6,RPS9,CCT7,RNF126,ARFGAP2,GET4,H2AFJ,NCDN,RRP12,LMNB2,CDC42EP1,CDC37,INF2,CDC42EP4,COPE,COMMD1,HSPA1A,HSPA5,HSPB1,VIM,HSPE1,YWHAG,COQ8A,BAG6,LMNA
Pubmed	24657165	Transcriptional repressor ZBTB1 promotes chromatin remodeling and translesion DNA synthesis.	Pubmed	4.298E-13	6.181E-8	3.839E-10	4.781E-9	24	81	CCAR2,SLC25A3,TRIM28,RPL3,RPL8,RPL11,RPL18,RPL27,RPL27A,RPLP0,RPS4X,RPS8,RPS9,RPS15A,RPS16,RPS23,RPS29,TUBA1B,TUBB4B,TUBB,UBC,HSPB1,TWNK,RPSA
Pubmed	22304920	PKC? promotes oncogenic functions of ATF2 in the nucleus while blocking its apoptotic function at mitochondria.	Pubmed	4.556E-13	6.553E-8	4.020E-10	5.007E-9	31	136	ACADVL,MDH2,ALDOA,RHOC,ATP2A3,ATP5PO,BSG,CALR,SERPINH1,PCBP1,PHB,CLIC1,CTNNB1,DDOST,EEF2,ENO1,TUBB,SHMT2,SLC2A1,GRPEL1,FSCN1,MYDGF,ERP29,GSTP1,UQCRC1,HSPB1,VIM,HSPE1,YWHAG,ITGB4,DDX39B
Pubmed	26752685	FIH Regulates Cellular Metabolism through Hydroxylation of the Deubiquitinase OTUB1.	Pubmed	4.556E-13	6.553E-8	4.020E-10	5.007E-9	31	136	MAZ,ADSL,SLC25A5,BSG,CAD,CBR1,CBS,CCNB1,PCBP1,PFAS,RCC1,SRPRB,SLC25A3,CSRP2,QPCTL,PHGDH,NOSIP,STUB1,SDHB,HIF1AN,SLC25A1,NUDC,RCC2,ERP29,SLC27A4,UBC,UBE2G2,HSPA1A,HSPA5,BAG6,AIMP2
Pubmed	26641092	The Activation-Induced Assembly of an RNA/Protein Interactome Centered on the Splicing Factor U2AF2 Regulates Gene Expression in Human CD4 T Cells.	Pubmed	4.876E-13	7.012E-8	4.274E-10	5.323E-9	42	239	MDH2,SLC25A5,ANXA2,KHSRP,ARHGDIA,SRSF9,CALR,PCBP1,PHB,SLC9A3R1,CLIC1,CNN2,EIF4A3,PTBP1,MVP,RAN,UPF1,ARPC1B,EEF2,PDIA6,TRIM28,FBL,RACK1,POLDIP3,SHMT2,H2AFJ,SNRNP70,PRPF19,GNAI2,CDC37,TKT,TLN1,PARK7,U2AF2,TUFM,HSPA1A,HSPA5,HSPE1,WARS,EIF4H,IMPDH2,DDX39B
Pubmed	14621295	Prediction of the coding sequences of mouse homologues of KIAA gene: III. the complete nucleotide sequences of 500 mouse KIAA-homologous cDNAs identified by screening of terminal sequences of cDNA clones randomly sampled from size-fractionated libraries.	Pubmed	4.904E-13	7.052E-8	4.274E-10	5.323E-9	66	508	ABCA2,MCM2,BAP1,LRRC47,CASKIN2,CASKIN1,IGSF9,DOCK6,PITPNM2,BCR,HIP1R,PALM,TBRG4,TAOK2,NRXN2,ANAPC2,PLXNB1,ADGRA2,CYHR1,IPO13,KDM4A,DHX34,MLEC,KIF26A,EIF4A3,PIEZO1,SNX17,KEAP1,RGP1,MRC2,KLHL21,AP5Z1,KBTBD11,RNF10,RANGAP1,NPEPL1,SBF1,AMOTL2,ACAP3,RNF44,BAHD1,PDCD11,FAIM2,MINDY1,AGO2,TRIM35,ATG2A,KDM6B,RCC2,DMAP1,STAB1,ACSBG1,ZC3H4,NBEAL2,BOP1,MGRN1,JADE2,TRIOBP,SRCIN1,INTS5,LRRC8A,IGSF3,FBF1,COQ8A,…
Pubmed	25544563	Global mapping of herpesvirus-host protein complexes reveals a transcription strategy for late genes.	Pubmed	5.167E-13	7.431E-8	4.476E-10	5.575E-9	68	533	H2AFV,WDR18,ADSL,OSBPL7,AMPD2,APEH,NDUFA3,NDUFB8,NDUFB10,NDUFV1,PIP4P1,NME2,ANKRD52,NOTCH2,CALR,TRIM41,FIBP,TBRG4,CHD3,PLOD1,TNPO2,COX5B,POLR2E,POLR2I,POLR2K,POLR2L,GTPBP1,TBC1D10B,CTBP1,PRKCSH,MAP2K2,DAXX,NOP9,EMC10,LAMTOR1,CHPF,BOLA1,MRPS18A,ARMC5,PANK4,RNF41,RPA2,FBL,ENKD1,VPS52,ZER1,SDHB,AGAP3,VAT1,NAGK,PPP6R1,P3H4,UQCRQ,FUCA1,SYVN1,NEURL4,AGO2,RCC2,NOMO1,CDC37,HLA-A,SDF2L1,PRMT1,UQCRC1,FKBP1…
Pubmed	11076863	DNA cloning using in vitro site-specific recombination.	Pubmed	7.084E-13	1.019E-7	6.100E-10	7.597E-9	88	794	FZD8,MAP3K10,ULK1,MRPL15,CCAR2,HRK,FXYD6,CCND1,HCN2,PIP4P1,C1QC,BAIAP3,CAMK2B,TMED4,ENTPD6,CDKN1A,PHB,CRELD1,GRHPR,YIPF3,DDIT4,RPL36,CXCL14,NCAN,SF3B5,ABHD11,SLC36A1,DBN1,TMEM130,SV2A,INTS11,QDPR,MUL1,FAM57B,EGLN2,ROGDI,FBXO31,ELN,STK40,ENO1,IMP3,HDAC11,SPRY2,FAM234A,ABI3,COA4,PLEKHN1,ENKD1,NRSN2,RACK1,TOMM40L,IFITM3,TADA3,HPCAL4,FKBP5,PTGES2,SGTA,ATP5MG,RNF123,GNB5,NUDC,CAPN15,USE1,HOPX,RUVBL2,S…
Pubmed	22939624	Quantitative analysis of HSP90-client interactions reveals principles of substrate recognition.	Pubmed	7.319E-13	1.053E-7	6.265E-10	7.803E-9	54	371	MAFG,MATK,ACVR2B,VPS18,ENC1,AXL,DDR1,CAMK2B,TRIM41,MAP3K6,DYRK1B,CAMKV,ASB6,ANAPC2,MINK1,FBXL14,PIM3,MAPK7,DAPK3,FBXO10,RNF10,DLX6,DMPK,RET,KLHL36,EPHA2,ARMC5,TNK2,KLHL26,NHLRC1,CXXC1,FBXL18,FES,FGFR1,FLT4,CAMKK1,KBTBD4,TRIM32,SREBF1,STK11,PRPF19,PIM2,GRK6,CDC37,HMGA1,TYRO3,ZBTB17,PAK6,KCNA5,KCNG1,CAMK1G,LGALS3BP,LIMK1,LIMK2
Pubmed	25640309	Systematic identification of molecular links between core and candidate genes in breast cancer.	Pubmed	9.117E-13	1.311E-7	7.758E-10	9.662E-9	37	194	BAP1,AKT1,ATP1A3,ADGRB1,CCND1,NOTCH2,PHB,PSMC3IP,BRMS1,POLD2,RASL10B,PSAP,CASZ1,MRC2,QDPR,MAP1S,ENO1,ENO2,FZR1,FASN,GET4,FAIM2,BEX1,GFAP,MAPK8IP3,STK11,PCSK1N,PDLIM2,THOP1,THRSP,HMGN1,UCHL1,HRAS,PRMT2,UMPS,UQCRC1,MTCH1
Pubmed	21139048	Mass spectrometric analysis of lysine ubiquitylation reveals promiscuity at site level.	Pubmed	1.362E-12	1.959E-7	1.152E-9	1.435E-8	39	216	ADSL,EIF3F,ATP5PO,CBS,PHB,COX5B,POLR1C,AAR2,PSMA7,PSMB5,PSMB6,PTBP1,PHGDH,GRWD1,KCTD10,RPL28,RPLP0,RPLP2,FBL,RPS12,MRPL27,RPS20,FARSA,HAX1,SGTA,DLGAP4,GET4,TRABD,TIMM50,PCID2,CYB5R1,RUVBL2,NCDN,PRPF19,UBC,UQCRC1,HSPB1,ITGA5,MLF2
Pubmed	16236267	Proteomic analysis of SUMO4 substrates in HEK293 cells under serum starvation-induced stress.	Pubmed	1.474E-12	2.120E-7	1.240E-9	1.544E-8	23	78	ALDOA,ARHGDIA,EIF3I,CALR,PAFAH1B3,PHB,CLIC1,PHGDH,PDIA6,ENO1,ENO2,SF3B4,RACK1,CCT7,SPINT2,STAT3,GSTP1,HSPA1B,HSPA5,IMPDH2,JUN,RPSA,LMNA
Pubmed	19167051	Importin 8 is a gene silencing factor that targets argonaute proteins to distinct mRNAs.	Pubmed	1.724E-12	2.480E-7	1.434E-9	1.785E-8	26	101	SLC25A5,ATP5ME,MYH9,SLC25A3,SLC25A10,QPCTL,DDOST,SLC25A22,RPL11,RPL27,RPL27A,RPS5,RPS9,RPS20,RPS26,TUBB4B,EIF3L,TUBB,SLC25A1,GALK1,AGO2,RUVBL2,TUBB2A,TUFM,HSPA1A,HSPA5
Pubmed	26643866	HDAC6 activity is not required for basal autophagic flux in metastatic prostate cancer cells.	Pubmed	1.725E-12	2.480E-7	1.434E-9	1.785E-8	19	52	TRRAP,MYH9,MYL6,PHGDH,EEF2,ENO1,RPL3,RPLP2,RPS3,RPS5,RPS15,RPS15A,TUBA1B,TUBB4B,FASN,TUBB,HIST1H2BB,HSPA1B,RPSA
Pubmed	12975309	The secreted protein discovery initiative (SPDI), a large-scale effort to identify novel human secreted and transmembrane proteins: a bioinformatics assessment.	Pubmed	1.878E-12	2.701E-7	1.552E-9	1.933E-8	101	987	COMTD1,IGSF9,C1QTNF1,PTOV1,UQCC3,DLK2,FXYD6,FGFRL1,BSG,ANKRD52,CA11,PGLYRP1,ADGRG1,TAOK2,CRELD1,ECEL1,SMOX,TMCO1,GMPPB,NDUFB11,DLL4,CORT,MXRA8,CRELD2,CXCL14,CBLN4,LRP10,LRFN3,INTS1,SPOCK2,RETSAT,SEMA4C,TMEM161A,TMEM130,TMCC2,EMC10,TMEM231,CHPF,SH2D3C,SEZ6L2,KIF7,TMX2,ANGPTL6,APH1A,EGFL7,MFSD13A,TMEM205,ENKD1,TEX264,CHST12,SEMA6B,ALKBH7,BCAN,TMEM107,FGF22,LMBR1L,PPIL1,CNPY3,SPINT1,CDH23,ARID5A,TIN…
Pubmed	18554416	Identification of transcripts with enriched expression in the developing and adult pancreas.	Pubmed	2.221E-12	3.194E-7	1.825E-9	2.273E-8	70	575	H2AFV,MDK,LTBP4,MCFD2,MAGEH1,APLP1,KHSRP,ARHGDIG,HAP1,CDKN1A,CHD3,SLC25A3,GDAP1L1,COL1A2,COL9A2,POU3F4,ZNF385A,REM2,DHX34,SLC36A1,PSMA7,DDOST,SLC38A10,EMC10,RAP1GAP,RBP1,MRPS18A,MRPL4,PDIA6,RPL8,NR2F6,RPL37A,RPS3,FBLN2,HES6,PFDN6,FKBP4,SDHC,ARX,NHP2,SPINT2,SLIT1,FUCA1,KIF1C,BEX1,KDM6B,TINAGL1,GADD45G,SURF4,PCSK1N,ERP29,GNAI2,COTL1,GSN,TGM2,TLN1,HBA2,HMGA1,PLXNB2,UCP2,MTCH1,HSPA5,DIABLO,ZNF707,ISL…
Pubmed	21906983	Systematic and quantitative assessment of the ubiquitin-modified proteome.	Pubmed	2.652E-12	3.814E-7	2.162E-9	2.692E-8	36	191	ADSL,ATP5PO,PHB,POLR1C,AAR2,PSMA7,PSMB5,PSMB6,PTBP1,PHGDH,GRWD1,TSC22D3,MRPS7,KCTD10,RPL28,RPLP0,RPLP2,FBL,RPS8,RPS12,RPS20,FARSA,HAX1,SGTA,PPP6R1,TRABD,TIMM50,PCID2,CYB5R1,RUVBL2,NCDN,PRPF19,UBC,UQCRC1,HSPB1,ITGA5
Pubmed	21078624	Comparison of an expanded ataxia interactome with patient medical records reveals a relationship between macular degeneration and ataxia.	Pubmed	2.661E-12	3.827E-7	2.162E-9	2.692E-8	28	119	ABCA2,MATK,C1QTNF1,ALDOA,LTBP4,NDUFB8,NOTCH1,PMM1,UBQLN2,PPP1R12C,OLIG1,MEGF6,RPL31,FBLN1,VPS52,PUF60,MANBAL,EHMT2,GRN,HSPG2,VWF,TUBB2B,JAG2,LAMB1,LAMB2,LLGL1,LRP1,LTBP3
Pubmed	16381901	The LIFEdb database in 2006.	Pubmed	2.727E-12	3.922E-7	2.203E-9	2.744E-8	81	720	MRPL15,CCAR2,FXYD6,CCND1,PIP4P1,C1QC,BAIAP3,CAMK2B,TMED4,ENTPD6,CDKN1A,PHB,CRELD1,GRHPR,YIPF3,DDIT4,RPL36,CXCL14,SF3B5,ABHD11,SLC36A1,DBN1,TMEM130,SV2A,INTS11,QDPR,MUL1,FAM57B,EGLN2,ROGDI,FBXO31,ELN,STK40,ENO1,IMP3,HDAC11,SPRY2,FAM234A,ABI3,COA4,PLEKHN1,ENKD1,NRSN2,RACK1,TOMM40L,IFITM3,TADA3,HPCAL4,FKBP5,PTGES2,SGTA,ATP5MG,RNF123,GNB5,NUDC,USE1,HOPX,RUVBL2,STAT3,DMAP1,SURF4,TRIOBP,CDC37,TMEM9,SEC…
Pubmed	21963094	Global identification of modular cullin-RING ligase substrates.	Pubmed	2.754E-12	3.961E-7	2.213E-9	2.756E-8	33	163	ADSL,EIF3F,CCNF,PHB,POLR1C,AAR2,PSMA7,PSMB5,PSMB6,PTBP1,PHGDH,GRWD1,MRPS7,KCTD10,RPL28,RPLP0,RPLP2,FBL,RPS8,RPS12,RPS20,FARSA,HAX1,SEMA3F,SGTA,PPP6R1,TRABD,PCID2,RUVBL2,UBC,UQCRC1,HSPB1,ITGA5
Pubmed	16964243	A probability-based approach for high-throughput protein phosphorylation analysis and site localization.	Pubmed	2.809E-12	4.040E-7	2.244E-9	2.795E-8	64	503	MCM2,BEGAIN,AMPD2,DBNL,KHSRP,IRS2,SRSF9,MYH9,PYGO2,SQSTM1,ANKRD52,CAD,PCBP1,CDKN1A,TBRG4,RCC1,ANAPC2,RIN1,MAP2K2,CC2D1A,DFFA,UCKL1,SAMD4B,BOLA1,IPO4,EEF2,PDIA6,TRIM28,RPL18,RPLP1,STUB1,RPLP2,RPS2,FASN,FKBP4,AGAP3,FLII,MYBBP1A,SGTA,FTH1,SNRNP70,KIF1C,PPP1R13L,DMAP1,EHMT2,ZC3H4,RRP12,BOP1,TLE3,SCRIB,CARHSP1,GIGYF1,HSPA1A,HSPA1B,HSPB1,ZNF574,VIM,FAM129B,ITGB4,BAG6,NELFE,KLC4,USP5,LMNA
Pubmed	15840001	Characterization of an exchangeable gene trap using pU-17 carrying a stop codon-beta geo cassette.	Pubmed	3.068E-12	4.412E-7	2.437E-9	3.036E-8	64	504	ALAD,RANBP3,CCDC12,ARF3,MYH9,TPRA1,BCKDHA,ANKRD52,NOTCH2,CD81,CHMP1A,DDA1,NTN1,DCTPP1,PMM1,MIER2,MINK1,PPP1R8,NCOR2,CSNK1G2,DYNLL2,KDM4A,CTNNB1,MAP2K2,SZRD1,TMEM161A,PTPN14,VPS37B,SLC25A51,KCTD10,SLC38A7,KIRREL1,ECHDC2,RPL27A,ZNF444,MRPL12,CHST12,FGFR1,FKBP4,SDHC,AGPAT1,SLC2A1,SIPA1L3,SREBF2,AHDC1,STAT3,NDUFA12,KAZN,TCF3,NXN,KANK3,LRRC8A,CDC42EP4,CARHSP1,LYPLA2,UMPS,XRCC1,YWHAG,MRPL38,PTDSS2,KIFC…
Pubmed	15489336	From ORFeome to biology: a functional genomics pipeline.	Pubmed	3.146E-12	4.524E-7	2.486E-9	3.096E-8	81	722	MRPL15,CCAR2,FXYD6,CCND1,PIP4P1,C1QC,BAIAP3,CAMK2B,TMED4,ENTPD6,CDKN1A,PHB,CRELD1,GRHPR,YIPF3,DDIT4,RPL36,CXCL14,SF3B5,ABHD11,SLC36A1,DBN1,TMEM130,SV2A,INTS11,QDPR,MUL1,FAM57B,EGLN2,ROGDI,FBXO31,ELN,STK40,ENO1,IMP3,HDAC11,SPRY2,FAM234A,ABI3,COA4,PLEKHN1,ENKD1,NRSN2,RACK1,TOMM40L,IFITM3,TADA3,HPCAL4,FKBP5,PTGES2,SGTA,ATP5MG,RNF123,GNB5,NUDC,USE1,HOPX,RUVBL2,STAT3,DMAP1,SURF4,TRIOBP,CDC37,TMEM9,SEC…
Pubmed	22990118	Charting the landscape of tandem BRCT domain-mediated protein interactions.	Pubmed	3.550E-12	5.105E-7	2.790E-9	3.474E-8	77	671	RHBDD2,WDR18,COMTD1,AKT1,ALDOA,AMFR,PDXK,MT2A,FLCN,EIF3B,EIF3I,SRSF9,AUP1,NDUFB10,H1FX,SELENBP1,PEX10,GRHPR,ANAPC2,PYCR2,COL1A2,MRM2,POLR2E,POLR2I,CSRP2,SLC25A10,CSTB,CTBP1,MAP2K2,FBLL1,PSAP,PSMA7,PSMD4,PHGDH,NOP9,DPP3,RFC2,DALRD3,SLC25A22,TMEM120A,MYH14,ENO1,RPL11,RPS20,NPM3,FZR1,FASN,RACK1,FEN1,SDHB,FLII,PGGHG,PUF60,PRR5,NPC2,PPP6R1,SLC1A5,CIAO2B,PDCD11,FUCA1,TRAPPC3,SNRNP70,NUDC,GALK1,RUVBL2,C…
Pubmed	10512203	Exchangeable gene trap using the Cre/mutated lox system.	Pubmed	3.656E-12	5.258E-7	2.857E-9	3.559E-8	64	506	ALAD,RANBP3,CCDC12,ARF3,MYH9,TPRA1,BCKDHA,ANKRD52,NOTCH2,CD81,CHMP1A,DDA1,NTN1,DCTPP1,PMM1,MIER2,MINK1,PPP1R8,NCOR2,CSNK1G2,DYNLL2,KDM4A,CTNNB1,MAP2K2,SZRD1,TMEM161A,PTPN14,VPS37B,SLC25A51,KCTD10,SLC38A7,KIRREL1,ECHDC2,RPL27A,ZNF444,MRPL12,CHST12,FGFR1,FKBP4,SDHC,AGPAT1,SLC2A1,SIPA1L3,SREBF2,AHDC1,STAT3,NDUFA12,KAZN,TCF3,NXN,KANK3,LRRC8A,CDC42EP4,CARHSP1,LYPLA2,UMPS,XRCC1,YWHAG,MRPL38,PTDSS2,KIFC…
Pubmed	27626371	Accessory subunits are integral for assembly and function of human mitochondrial complex I.	Pubmed	5.015E-12	7.213E-7	3.878E-9	4.829E-8	15	32	NDUFA1,NDUFA2,NDUFA3,NDUFA6,NDUFA8,NDUFB2,NDUFB6,NDUFB7,NDUFB8,NDUFB10,NDUFS6,NDUFV3,NDUFB11,NDUFA12,NDUFA11
Pubmed	21556144	Region-specific expression of mitochondrial complex I genes during murine brain development.	Pubmed	5.015E-12	7.213E-7	3.878E-9	4.829E-8	15	32	NDUFA1,NDUFA2,NDUFA3,NDUFA6,NDUFA8,NDUFB2,NDUFB6,NDUFB7,NDUFB8,NDUFB10,NDUFV1,NDUFS6,NDUFS8,NDUFV3,NDUFS7
Pubmed	23151878	Cleavage and polyadenylation specificity factor 1 (CPSF1) regulates alternative splicing of interleukin 7 receptor (IL7R) exon 6.	Pubmed	5.367E-12	7.719E-7	4.128E-9	5.141E-8	24	90	SRSF9,H1FX,CPSF1,PTBP1,RPL6,RPL8,RPL15,RPL18,RPL31,RPS3,RPS20,FAU,RACK1,EMG1,SNRNP70,SNRPA,SNRPD2,SNRPG,U2AF2,ZNF787,YWHAG,TOE1,DDX39B,RPSA
Pubmed	18977241	Oxidative stress, telomere length and biomarkers of physical aging in a cohort aged 79 years from the 1932 Scottish Mental Survey.	Pubmed	1.059E-11	1.522E-6	8.098E-9	1.008E-7	27	117	NDUFA3,NDUFA6,NDUFA8,NDUFB7,NDUFB8,NDUFB10,NDUFV1,NDUFS6,NDUFS8,NDUFV3,NOS1,NOS3,CBS,TXN2,CSNK1D,CTNNB1,NDUFS7,HSPA12B,FOSB,FTL,GFAP,GSTP1,UCP2,DNAJB2,HSPA1A,HSPA5,VIM
Pubmed	16916647	Substrate and functional diversity of lysine acetylation revealed by a proteomics survey.	Pubmed	1.224E-11	1.761E-6	9.318E-9	1.160E-7	35	191	H2AFV,ACADVL,MDH2,HIST1H4I,HIST1H2BE,ALDH2,ALDOA,SLC25A5,ARHGDIA,MT2A,ATP5PO,NDUFA2,NDUFV1,NDUFS6,RPL10A,SLC25A3,DBI,SARDH,SERF2,ENO1,FKBP4,ATP5MG,SOD1,NDUFA12,JADE2,TKT,HIST1H2BB,HADH,HBB,HMGCL,TST,UQCRC1,HSPB1,IVD,LMNA
Pubmed	25192599	Interaction of amyotrophic lateral sclerosis/frontotemporal lobar degeneration-associated fused-in-sarcoma with proteins involved in metabolic and protein degradation pathways.	Pubmed	1.249E-11	1.796E-6	9.453E-9	1.177E-7	36	201	MDH2,MFGE8,ALDOA,SLC25A5,PFKL,PHB,CKB,SLC25A3,GPR101,PHGDH,RAN,EEF2,ENO1,RPL11,RPL18,SF3B4,RPS5,RPS8,RPS9,TUBA1B,FASN,SEC13,TUBB,CCT7,SLC1A5,TIMM50,SNRPD2,GSTP1,TKT,TUFM,UBC,PRMT1,HSPA5,PYCR3,LMNA,LYZ
Pubmed	9878551	cDNA of eight nuclear encoded subunits of NADH:ubiquinone oxidoreductase: human complex I cDNA characterization completed.	Pubmed	1.500E-11	2.157E-6	1.124E-8	1.399E-7	15	34	NDUFA1,NDUFA2,NDUFA3,NDUFA6,NDUFA8,NDUFB2,NDUFB6,NDUFB7,NDUFB8,NDUFB10,NDUFV1,NDUFS6,NDUFS8,NDUFV3,NDUFS7
Pubmed	10984455	Comparative maps of human 19p13.3 and mouse chromosome 10 allow identification of sequences at evolutionary breakpoints.	Pubmed	1.500E-11	2.157E-6	1.124E-8	1.399E-7	15	34	MATK,AES,BSG,OAZ1,CDC34,MAP2K2,DAPK3,PTBP1,HMG20B,SIRT6,GNA11,GNG7,TCF3,LMNB2,THOP1
Pubmed	17601350	A genetic association analysis of cognitive ability and cognitive ageing using 325 markers for 109 genes associated with oxidative stress or cognition.	Pubmed	1.616E-11	2.323E-6	1.204E-8	1.499E-7	27	119	NDUFA3,NDUFA6,NDUFA8,NDUFB7,NDUFB8,NDUFB10,NDUFV1,NDUFS6,NDUFS8,NDUFV3,NOS1,NOS3,CBS,TXN2,CSNK1D,CTNNB1,NDUFS7,HSPA12B,FOSB,FTL,GFAP,GSTP1,UCP2,DNAJB2,HSPA1A,HSPA5,VIM
Pubmed	12777385	Proteomic analysis of human Nop56p-associated pre-ribosomal ribonucleoprotein complexes. Possible link between Nop56p and the nucleolar protein treacle responsible for Treacher Collins syndrome.	Pubmed	1.732E-11	2.491E-6	1.284E-8	1.599E-7	21	72	SLC25A5,RPL10A,SNU13,H1FX,EEF2,RPL3,RPL6,RPL8,RPL11,RPL15,RPL18,RPL27A,RPL31,RPL35A,RPS4X,RPS8,RPS9,RPS16,MYBBP1A,U2AF2,TUFM
Pubmed	27129302	HEY1 functions are regulated by its phosphorylation at Ser-68.	Pubmed	1.888E-11	2.715E-6	1.392E-8	1.734E-7	24	95	CCDC124,FMNL1,PLEC,DCTN1,RPL8,RPL11,RPL15,FBL,RPS3,RPS5,RPS10,RPS15A,RPS16,RPS20,RPS29,TUBA1B,TUBB4B,FAU,FEN1,TUBB,TUBB2A,HSPA1A,HSPA5,VIM
Pubmed	25144556	Autophagic degradation of the inhibitory p53 isoform ?133p53? as a regulatory mechanism for p53-mediated senescence.	Pubmed	2.323E-11	3.340E-6	1.704E-8	2.122E-7	23	88	SLC25A5,MYH9,SQSTM1,DBN1,RPL7A,RPL8,RPL27,RPL28,RPLP0,STUB1,RPS2,RPS4X,RPS16,TUBB,CCT7,DHRS4,GSN,TUBB2A,HSPA1A,HSPA1B,VIM,LMNA,LYZ
Pubmed	12865426	Proteomic analysis of the mouse liver mitochondrial inner membrane.	Pubmed	2.463E-11	3.542E-6	1.798E-8	2.239E-7	31	157	MDH2,MPST,SLC25A5,ATP5F1D,NDUFA3,NDUFA8,NDUFB7,NDUFB8,NDUFB10,NDUFV1,UQCR10,PHB,SLC25A3,SLC25A10,PRODH,NDUFS7,SLC25A42,PAM16,SDHB,SHMT2,MRPL17,ATP5MG,UQCRQ,UQCR11,HSD17B10,HADH,HMGCL,TST,TUFM,UQCRC1,RHOT2
Pubmed	20467437	Direct interaction between hnRNP-M and CDC5L/PLRG1 proteins affects alternative splice site choice.	Pubmed	2.711E-11	3.899E-6	1.969E-8	2.453E-7	68	581	WDR18,LRRC47,MPP2,ARF5,FHOD1,MYH9,HIP1R,CCNB1,PCBP1,LRWD1,CHD3,ANAPC2,CPSF1,PLEC,POLD1,GTPBP1,NCOR2,SEC24C,CSK,MAP2K2,EIF4A3,INTS1,PSMC3,PSMD3,PTBP1,DCTN1,PHGDH,MVP,RANGAP1,UPF1,RFC2,DDX39A,SF3B4,TUBA1B,TUBB4B,FASN,FEN1,DDX41,MYBBP1A,CHERP,PUF60,TUBB,CCT7,NSUN5,SNRNP70,SNRPA,NUDC,SRP54,UNC45A,RUVBL2,STAB1,EHD1,PRPF19,GCN1,TLN1,SCRIB,U2AF2,EDC4,UMPS,HSPA5,VASP,HSPB1,VIM,FAM129B,DDX39B,LMNA,SF3A2,S…
Pubmed	14656967	Analysis of the gene-dense major histocompatibility complex class III region and its comparison to mouse.	Pubmed	2.766E-11	3.979E-6	1.999E-8	2.490E-7	18	53	ZBTB12,LSM2,NFKBIL1,C4B,NOTCH4,PBX2,CLIC1,ATF6B,DXO,AGPAT1,EHMT2,KANK3,TNXB,HSPA1A,HSPA1B,BAG6,DDX39B,NELFE
Pubmed	23667531	The SOX2-interactome in brain cancer cells identifies the requirement of MSI2 and USP9X for the growth of brain tumor cells.	Pubmed	3.386E-11	4.869E-6	2.435E-8	3.032E-7	43	282	CBX4,MRPL15,CCAR2,LSM2,CALR,PBX2,CHD3,ANAPC2,CNP,FOXP4,CTNNB1,INTS1,INTS11,RANGAP1,SAMD4B,IPO4,RFX1,MRPL4,RNH1,DDX39A,MRPL12,ETV3,ZBTB7A,AMOTL2,PPP6R1,SMARCB1,SRP54,TNRC18,EHMT2,MED22,GCN1,SIN3B,MEPCE,HSD17B10,PATZ1,TUBB2A,HSPB1,ZNF787,MRPL9,IMPDH2,JUND,LGALS3BP,MLF2
Pubmed	23084401	The cellular EJC interactome reveals higher-order mRNP structure and an EJC-SR protein nexus.	Pubmed	3.757E-11	5.403E-6	2.688E-8	3.348E-7	32	169	HIST1H2BC,HIST1H4A,SLC25A5,SRSF9,MYH9,CCDC9,EIF4A3,DBN1,RAN,RPL3,RPL6,RPL7A,RPL8,RPL15,RPL18,RPL27A,RPL28,FBL,RPS2,RPS3,RPS8,RPS9,FASN,PPIE,POLDIP3,SNRNP70,SNRPD2,PRPF19,PRMT1,HSPA1A,VIM,BOLA2
Pubmed	19060904	An empirical framework for binary interactome mapping.	Pubmed	4.771E-11	6.862E-6	3.397E-8	4.230E-7	38	231	DBNL,LRRC61,AP1M1,GLYCTK,CKB,HOMER3,COMT,RIN1,SLC25A10,CYBA,MUL1,EXOC8,CNNM3,IMP3,NUDT18,ABI3,RPS26,SALL2,FBXL18,FES,MIEF2,PHLDA1,HIF1AN,TRIM32,NEU4,CDC42EP1,ZC3H10,RASD2,NR1H2,VASP,FBF1,MRPL9,ZFAND2B,EXOSC5,JUP,AGTRAP,AIMP2,PBXIP1
Pubmed	16009940	Human ISG15 conjugation targets both IFN-induced and constitutively expressed proteins functioning in diverse cellular pathways.	Pubmed	5.191E-11	7.466E-6	3.678E-8	4.580E-7	30	152	ALDOA,ANXA2,CBX4,MYH9,CLIC1,PLEC,PLOD1,PSMA7,PTBP1,PHGDH,RAN,ACOT8,EEF2,ENO1,RPL27A,SF3B4,RPS27A,FASN,RACK1,LMAN2,TAGLN,GSTP1,TKT,MEPCE,UBA7,HSPA1A,VIM,WARS,LMNA,SF3A2
Pubmed	21731673	Deterministic and stochastic allele specific gene expression in single mouse blastomeres.	Pubmed	5.440E-11	7.824E-6	3.835E-8	4.776E-7	51	378	H2AFV,ACVR2B,FZD1,FZD8,MBD3,CCND1,SLC5A6,NOTCH1,NOTCH2,NOTCH4,CCNB1,CCND3,TFCP2L1,PIK3CD,PIK3R2,BAMBI,ANKRD35,ZNF385A,CTNNB1,TES,PARD6A,RARG,HDAC5,TLNRD1,FBXO31,HDAC11,KLF2,IFITM3,FGFR1,SMO,FZD2,AGO2,NKX6-2,RNF114,STAT3,EHMT2,NOMO1,CDC37,ZBTB45,SLC7A3,TLE3,HRAS,WNT2,WNT7A,WNT7B,ID1,ID3,ISL1,JAG2,FZD5,LRP5
Pubmed	17643375	Systematic analysis of the protein interaction network for the human transcription machinery reveals the identity of the 7SK capping enzyme.	Pubmed	5.494E-11	7.901E-6	3.854E-8	4.800E-7	52	390	TRRAP,KHSRP,ARF6,CCAR2,LSM2,SRSF9,BAX,BCR,SNU13,CAPNS1,PCBP1,PFKL,TFPT,LSM4,POLR2E,MAP2K2,EIF4A3,INTS1,PHGDH,PIH1D1,RANGAP1,RFC2,TRIM28,RPLP0,ACTR5,FBL,RPS2,RPS3,RPS4X,RPS9,RXRG,TUBB4B,PFDN6,TADA3,FKBP5,PUF60,HEXIM1,SNRPD2,LSM7,SNRPG,RUVBL2,DMAP1,GCN1,MEPCE,CDC42EP4,PRMT1,HSPA5,EXOSC5,PDRG1,BAG6,NELFE,KLC4
Pubmed	23874603	HIV-1 Vpr modulates macrophage metabolic pathways: a SILAC-based quantitative analysis.	Pubmed	6.647E-11	9.560E-6	4.641E-8	5.780E-7	28	135	MDH2,ALDOA,SLC25A5,KHSRP,CCAR2,ATP5F1D,ATP6V1B2,MYH9,CALR,PHB,CLIC1,PLEC,SCAMP3,RPL11,RPLP0,VAT1,HYOU1,FTH1,FTL,LMNB2,GSN,GSTP1,TKT,HSD17B10,HLA-A,HSPA5,VIM,LMNA
Pubmed	6188845	Immunochemical accessibility of ribosomal protein S4 in the 30 S ribosome. The interaction of S4 with S5 and S12.	Pubmed	7.048E-11	1.014E-5	4.897E-8	6.099E-7	12	22	RPS2,RPS3,RPS4X,RPS5,RPS8,RPS9,RPS10,RPS12,RPS15,RPS16,RPS20,RPS21
Pubmed	16537572	Nell1-deficient mice have reduced expression of extracellular matrix proteins causing cranial and vertebral defects.	Pubmed	7.206E-11	1.036E-5	4.983E-8	6.205E-7	35	203	MDK,MFGE8,ENC1,TPRA1,NOTCH1,COL1A2,COL6A2,COL9A2,NCAN,CSPG4,PRKCD,PRKCSH,SPOCK2,PTH1R,MRC2,PYGB,HGH1,RACK1,FGFR1,BAIAP2,SGSH,FRS3,GDF10,NCDN,TGFBI,THBD,THBS3,TNXB,HAPLN2,NPDC1,VWA1,TFIP11,LAMB2,LAMB3,LTBP3
Pubmed	11401437	A complete map of the human ribosomal protein genes: assignment of 80 genes to the cytogenetic map and implications for human disorders.	Pubmed	8.786E-11	1.264E-5	6.046E-8	7.529E-7	13	27	RPL36,RPL3,RPL6,RPL7A,RPL27,RPL37,RPL37A,RPL39,RPL41,RPLP0,RPLP1,RPLP2,RPS4X
Pubmed	20000738	Proteomic dissection of cell type-specific H2AX-interacting protein complex associated with hepatocellular carcinoma.	Pubmed	9.493E-11	1.365E-5	6.501E-8	8.096E-7	24	102	HIST1H4A,ALDOA,ANXA2,CALR,RAB11B,PLOD1,PRKCSH,PDCD6,EEF1B2,PDIA6,ENO1,RPLP2,RPS10,VAT1,PTGES2,HYOU1,ERP29,TKT,HSD17B10,CMBL,HSPA1A,FKBP10,LGALS3BP,LMNA
Pubmed	21890473	A proteome-wide, quantitative survey of in vivo ubiquitylation sites reveals widespread regulatory roles.	Pubmed	9.788E-11	1.408E-5	6.672E-8	8.309E-7	34	195	ADSL,ATP5PO,CBS,PHB,COX5B,POLR1C,AAR2,PSMA7,PSMB5,PSMB6,PTBP1,PHGDH,MRPS7,KCTD10,RPL28,RPLP0,RPLP2,FBL,RPS8,RPS12,MRPL27,RPS20,FARSA,HAX1,SGTA,PPP6R1,TIMM50,PCID2,CYB5R1,RUVBL2,NCDN,PRPF19,UBC,UQCRC1
Pubmed	14667819	Analysis of a high-throughput yeast two-hybrid system and its use to predict the function of intracellular proteins encoded within the human MHC class III region.	Pubmed	1.068E-10	1.537E-5	7.217E-8	8.988E-7	25	111	FHOD1,LSM2,ATP5MC3,PBX2,CACTIN,CLIC1,CPSF1,DXO,DDX39A,SF3B4,RPS15A,TMEM222,BAIAP2,ZNHIT1,SGTA,ZDHHC7,RNF126,SNRPD2,LSM7,GPRC5C,BLOC1S1,PRMT2,BAG6,DDX39B,NELFE
Pubmed	16919471	Potential target genes of EMX2 include Odz/Ten-M and other gene families with implications for cortical patterning.	Pubmed	1.069E-10	1.537E-5	7.217E-8	8.988E-7	16	44	ADPRH,RHOB,NME2,DDA1,CHPF,RAN,TUBA1B,RACK1,SMARCB1,CIC,GADD45G,THRA,CARHSP1,COPE,HPCAL1,UCHL1
Pubmed	19851445	High-density SNP screening of the major histocompatibility complex in systemic lupus erythematosus demonstrates strong evidence for independent susceptibility regions.	Pubmed	1.129E-10	1.624E-5	7.589E-8	9.451E-7	32	176	LEMD2,LSM2,SYNGAP1,IER3,NFKBIL1,NOTCH4,DDR1,PBX2,CLIC1,ATF6B,PSMB8,DAXX,RING1,VPS52,PFDN6,AGPAT1,TUBB,EHMT2,GNL1,TAP1,TAP2,TAPBP,TNXB,HLA-A,HLA-E,HSPA1A,HSPA1B,ITPR3,BAG6,DDX39B,NELFE,VARS2
Pubmed	16959763	Transgenic mouse proteomics identifies new 14-3-3-associated proteins involved in cytoskeletal rearrangements and cell signaling.	Pubmed	1.146E-10	1.648E-5	7.663E-8	9.543E-7	28	138	OSBPL7,GIT1,PPFIA3,MYH9,BCR,SYNGAP1,LDB1,NOS1,CAMK2B,PDE1B,PFKL,CAMKV,PLEC,HOMER3,CNP,ROGDI,EEF1B2,ENO1,SBF1,VAT1,SMARCB1,GFAP,GSN,TUBB2A,TUFM,HSPA5,CLIP2,YWHAG
Pubmed	11256614	Systematic subcellular localization of novel proteins identified by large-scale cDNA sequencing.	Pubmed	1.200E-10	1.725E-5	7.988E-8	9.947E-7	62	523	ADSL,RANBP3,MRPL15,CCAR2,FXYD6,CCND1,NDUFB8,TBRG4,PHB,GRHPR,CAMKV,YIPF3,DDIT4,RPL36,NDUFAF3,CXCL14,SYF2,CCDC9,SF3B5,SLC36A1,DBN1,TMEM130,COMMD4,SV2A,QDPR,MUL1,HSPB8,FAM57B,EGLN2,ROGDI,IER3IP1,ENO1,IMP3,HDAC11,ABI3,CXXC1,ENKD1,NRSN2,RACK1,TOMM40L,IFITM3,TADA3,HPCAL4,PTGES2,SGTA,ATP5MG,RNF123,GNB5,SYVN1,NUDC,RNF114,RUVBL2,STRA6,RNF208,CDC37,HADH,COPE,GABARAPL2,TFIP11,RGMA,ITM2C,RAB1B
Pubmed	15161933	Comprehensive proteomic analysis of interphase and mitotic 14-3-3-binding proteins.	Pubmed	1.275E-10	1.834E-5	8.415E-8	1.048E-6	31	167	HIST1H4I,HIST1H4A,HIST1H4D,HIST1H4F,HIST1H4C,HIST1H4H,ANXA2,PDXK,IRS2,RPL10A,PFKL,HDAC5,PDCD6,SAMD4B,TRIM28,ENO1,RPL15,RPLP0,RPLP2,RPS3,FASN,TUBB,FSCN1,SPR,SPTB,RUVBL2,GCN1,TLN1,HSPB1,VIM,LMNA
Pubmed	24006456	Extracellular matrix secretion by cardiac fibroblasts: role of microRNA-29b and microRNA-30c.	Pubmed	1.276E-10	1.835E-5	8.415E-8	1.048E-6	37	228	MFGE8,MIF,ALDOA,LTBP4,ANXA2,C1QC,CCN3,PLTP,COL1A2,COL6A2,ATF6B,CST3,PSAP,RARRES2,ECM1,FBLN1,FBLN2,SEMA3F,NPC2,SOD1,SPARC,TINAGL1,MYDGF,GRN,GSN,TGFBI,TIMP2,TPT1,PLA2G15,HSPG2,VWF,IGFBP4,ISLR,FAM20C,LAMB1,LAMB2,LGALS3BP
Pubmed	21903422	Mapping a dynamic innate immunity protein interaction network regulating type I interferon production.	Pubmed	1.363E-10	1.960E-5	8.949E-8	1.115E-6	42	283	CCDC124,AIP,TMCO1,YIPF3,NOP53,GTPBP1,GTPBP2,CTBP1,TBKBP1,KEAP1,DDOST,AP5Z1,NLRX1,SCAMP3,CNNM3,FARSA,CDIPT,FKBP4,FKBP5,CDC42BPG,HYOU1,RBCK1,TRMT2A,TRIM32,AGO2,SARM1,STAT3,SURF4,PRRC2B,OBSL1,CDC37,EDC4,UBC,DIABLO,MIB2,YWHAG,NT5DC2,IRF3,IRF5,COQ8A,UNC93B1,BAG6
Pubmed	22505724	Methods for quantification of in vivo changes in protein ubiquitination following proteasome and deubiquitinase inhibition.	Pubmed	1.401E-10	2.015E-5	9.157E-8	1.140E-6	27	130	ADSL,EIF3F,POLR1C,AAR2,PSMA7,PSMB5,PSMB6,PTBP1,PHGDH,GRWD1,MRPS7,KCTD10,RPL28,RPLP0,RPLP2,FBL,RPS8,RPS12,RPS20,FARSA,HAX1,SGTA,PPP6R1,PCID2,RUVBL2,UBC,UQCRC1
Pubmed	24999758	Proteomic Analysis of the EWS-Fli-1 Interactome Reveals the Role of the Lysosome in EWS-Fli-1 Turnover.	Pubmed	1.473E-10	2.118E-5	9.584E-8	1.194E-6	54	425	H2AFV,MAZ,PRR12,ANXA2,PDLIM4,ARHGDIA,CCDC124,SRSF9,BCL9L,EDF1,BSG,CALR,CBR3,CLIC1,SEC24C,CSRP2,PRKCSH,CHTF8,GRWD1,UPF1,EEF1B2,PDIA6,DAZAP1,RPL7A,RPL8,RPL31,SF3B4,RPLP0,RPLP2,RPS10,ETV3,RPS27A,NPM3,PFDN6,FKBP4,SEC13,HYOU1,AHSA1,PPIL1,SNRPA,SOD1,RNF114,CIC,HDGFL2,NOMO1,CDC37,U2AF2,ARFIP2,SDF2L1,HSPE1,EIF4H,JUN,BAG6,RPSA
Pubmed	30033366	Mapping the Genetic Landscape of Human Cells.	Pubmed	1.640E-10	2.359E-5	1.063E-7	1.323E-6	56	451	MARS,TRRAP,DHX37,ARL2,MRPL15,NDUFA2,NDUFA8,NDUFB2,ZNF598,PFAS,TBCB,CACTIN,EXOSC4,POLD1,POLR2K,ATP6V1G1,ROMO1,PSMB6,PSMD4,CARS2,MRPS16,MRPS18A,KCTD10,RPL3,RPL8,RBFA,RPL11,RPL27,RPL28,RPLP1,RPLP2,MRPL27,RPS27A,RPS28,FARSA,EMG1,PPIE,SDHC,TUBB,MED28,SYVN1,SNRNP70,NUDC,SNRPG,USE1,MED22,INTS5,LTO1,PMF1,COPE,UMPS,ZNF574,ADAT2,IMPDH2,PDRG1,RPSA
Pubmed	23464991	Drafting the CLN3 protein interactome in SH-SY5Y human neuroblastoma cells: a label-free quantitative proteomics approach.	Pubmed	1.830E-10	2.631E-5	1.180E-7	1.470E-6	20	73	SLC25A5,ARF3,ARF5,ATP1A3,AUP1,CDS2,CALR,SLC25A3,SLC25A10,DDOST,PHGDH,SCAMP3,SLC25A22,CDIPT,ATP5MG,SLC25A1,STRA6,GCN1,FKBP8,SFXN3
Pubmed	19521500	The level of the transcription factor Pax6 is essential for controlling the balance between neural stem cell self-renewal and neurogenesis.	Pubmed	1.872E-10	2.693E-5	1.202E-7	1.497E-6	37	231	RHOB,MRPL15,SRSF9,RPL10A,BSG,SERPINH1,PAFAH1B3,GLYCTK,ATP6V1F,GMPPB,POLR2K,GTPBP1,RAN,RPL35A,RPL37A,RPS9,RPS20,FGFR1,PUF60,SIVA1,BCAN,KBTBD4,FTH1,FZD2,BEX1,NCDN,STAT3,GADD45G,ZC3H4,PCSK1N,HRAS,PLPPR2,ISL1,BTG2,WDR34,NKIRAS2,MLF2
Pubmed	19380743	Charting the molecular network of the drug target Bcr-Abl.	Pubmed	2.486E-10	3.576E-5	1.589E-7	1.979E-6	40	266	AP2A1,AP2A2,SLC25A5,ANXA2,MYH9,BCR,CAD,AP2S1,PIK3CD,PIK3R2,CSK,PRKCD,MYH14,RPLP0,RPS3,RPS5,DOK3,RPS10,RPS20,TUBA1B,TUBB4B,FASN,HAX1,TUBB,ASAP3,CCT7,TIMM50,AGO2,RUVBL2,EDC4,TUBB2A,UBC,HSPA1B,HSPA5,VASP,HSPG2,YWHAG,IMPDH2,TUBB2B,LYZ
Pubmed	24639526	RSPO-LGR4 functions via IQGAP1 to potentiate Wnt signaling.	Pubmed	2.608E-10	3.751E-5	1.660E-7	2.067E-6	34	202	SLC25A5,KHSRP,ATP1A3,MYH9,CAD,CALR,CHD3,SLC25A3,CPSF1,MAP2K2,FBLL1,PTBP1,DCTN1,DMPK,DVL2,EEF2,MYH14,TUBA1B,FASN,MYBBP1A,TUBB,SLC1A5,TBL3,ARHGEF40,PDCD11,LSM14B,WDR4,SURF4,RRP12,GCN1,NISCH,SCRIB,EDC4,UBC
Pubmed	22157746	CPEB2-eEF2 interaction impedes HIF-1? RNA translation.	Pubmed	2.691E-10	3.870E-5	1.705E-7	2.123E-6	12	24	NECAB2,PSAP,KEAP1,C2CD2L,EEF2,BSCL2,PUF60,GAA,CAPN15,SPARC,ATG2A,PIGS
Pubmed	21360678	Label-free quantitative proteomics and SAINT analysis enable interactome mapping for the human Ser/Thr protein phosphatase 5.	Pubmed	2.712E-10	3.901E-5	1.711E-7	2.131E-6	13	29	POLR2E,PPP5C,STUB1,TUBB4B,FASN,FKBP4,FKBP5,TUBB,CDC37,FKBP8,HSPA1B,TUBB2B,PDRG1
Pubmed	27462432	A genome-wide IR-induced RAD51 foci RNAi screen identifies CDC73 involved in chromatin remodeling for DNA repair.	Pubmed	2.978E-10	4.283E-5	1.870E-7	2.329E-6	29	153	MIF,ALDOA,ANXA2,ARF3,MYH9,CALR,PCBP1,PHGDH,RAN,EEF2,PDIA6,RNH1,ENO1,RPL11,RPLP0,RPS3,RPS5,RPS10,RPS27A,FKBP4,FBXO21,RUVBL2,UBC,HSPA5,HSPB1,VIM,JUP,RPSA,RAB1B
Pubmed	29111377	Mass spectrometry analyses of normal and polyglutamine expanded ataxin-3 reveal novel interaction partners involved in mitochondrial function.	Pubmed	3.829E-10	5.507E-5	2.394E-7	2.982E-6	17	54	SLC25A5,RHOG,NDUFA8,SERPINH1,SLC25A3,SLC25A10,SLC25A22,DDX39A,RPLP0,STUB1,SDHB,SLC25A1,ALG1,SLC27A4,ARFIP2,HSPA1A,IBA57
Pubmed	23166591	Nucleolar protein trafficking in response to HIV-1 Tat: rewiring the nucleolus.	Pubmed	5.200E-10	7.478E-5	3.237E-7	4.032E-6	20	77	MYH9,MYL6,SNU13,PHB,CLIC1,DBN1,RPL27,RPL35A,RPS2,FKBP4,VAT1,SNRPA,USP20,STAT3,TTLL12,BOP1,HSD17B10,U2AF2,YWHAG,IMPDH2
Pubmed	20811636	The protein network surrounding the human telomere repeat binding factors TRF1, TRF2, and POT1.	Pubmed	5.402E-10	7.770E-5	3.349E-7	4.171E-6	33	197	AP2A2,DHX37,MYH9,PCBP1,PFKL,KCTD15,PYCR2,PLOD1,POLD1,PSMA7,PSMB5,RING1,SNX22,SF3B4,STUB1,RPS2,RPS8,RPS16,ZNF703,RTL6,POLDIP3,GRPEL1,SNRNP70,FBXO21,ZGPAT,CDC37,TLN1,U2AF2,SDF2L1,NT5DC2,TFIP11,IVD,LLGL1
Pubmed	23665500	Phosphoinositide-specific phospholipase C ? 1b (PI-PLC?1b) interactome: affinity purification-mass spectrometry analysis of PI-PLC?1b with nuclear protein.	Pubmed	6.269E-10	9.016E-5	3.870E-7	4.819E-6	28	148	MDH2,ALDOA,SLC25A5,MBD3,ARF3,EIF3I,PCBP1,SLC25A3,RAN,RANGAP1,RPL3,RPL15,RPL27,RPL31,RPLP2,RPS10,RPS15,RPS15A,RPS20,RPS23,NPM3,CCT7,AHSA1,SNRPD2,EIF3K,TLN1,TPT1,UQCRC1
Pubmed	29911972	The multi-subunit GID/CTLH E3 ubiquitin ligase promotes cell proliferation and targets the transcription factor Hbp1 for degradation.	Pubmed	7.158E-10	1.029E-4	4.399E-7	5.479E-6	38	253	ALDOA,NOB1,CCAR2,BSG,SQSTM1,CKB,DDX54,BRMS1,RAN,SAP30L,UPF1,MYH14,MRTO4,RPL3,RPL18,RPL28,RPL31,RPL35A,STUB1,RPS15A,FASN,SEC13,MYBBP1A,SGTA,GET4,TIMM50,NUDC,RRP12,RRP7A,ICMT,TLE3,TUFM,HSPA1A,ZCCHC3,NOL6,BAG6,DDX39B,LGALS3BP
Pubmed	24344204	TIMMDC1/C3orf1 functions as a membrane-embedded mitochondrial complex I assembly factor through association with the MCIA complex.	Pubmed	7.438E-10	1.070E-4	4.533E-7	5.645E-6	24	112	ATP5ME,BAD,NDUFA2,NDUFA3,NDUFA6,NDUFA8,NDUFB6,NDUFB7,NDUFB8,NDUFB10,NDUFV1,NDUFS6,NDUFS8,NDUFV3,UQCR10,NDUFB11,COX5B,NDUFAF3,NDUFS7,NQO1,NDUFA12,UQCRC1,MTCH1,NDUFA11
Pubmed	20473970	Identification of FBXO25-interacting proteins using an integrated proteomics approach.	Pubmed	7.438E-10	1.070E-4	4.533E-7	5.645E-6	24	112	MARS,MYH9,CAD,PSMC3,PSMD3,PSMD4,DBN1,PHGDH,EEF2,MYH14,ENO1,RPS8,RPS27A,TUBB4B,FLII,CCT7,UNC45A,RUVBL2,GFAP,GSN,TUBB2A,HSPA5,VIM,IMPDH2
Pubmed	22922362	Transcription factor Foxp3 and its protein partners form a complex regulatory network.	Pubmed	7.639E-10	1.099E-4	4.635E-7	5.773E-6	47	358	ACACB,ADSL,AP2A1,DHX37,DBNL,CBX4,CCAR2,BAX,NFATC2,CAD,CCNB1,RRP9,PFKL,NOC4L,PLEC,DDX49,NOP53,POLD1,NOL12,FOXP4,SEC24C,CSNK1D,MAP2K2,ARPC1B,NOSIP,ETV3,NPM3,ZNF771,FASN,FEN1,PPIE,DDX41,SEC13,TBL3,ARFGAP2,MAP7D1,SNRNP70,STAT3,DMAP1,BOP1,GCN1,GSN,TLN1,PATZ1,PARK7,TFIP11,EXOSC5
Pubmed	26465331	Characterization of the Cardiac Overexpression of HSPB2 Reveals Mitochondrial and Myogenic Roles Supported by a Cardiac HspB2 Interactome.	Pubmed	8.077E-10	1.162E-4	4.881E-7	6.078E-6	27	140	ALDH2,ALDOA,PLIN4,SLC25A5,NDUFA6,NDUFB6,NDUFB8,SNU13,PHB,NDUFB11,DDIT4,DCTN1,SLC25A42,ENO1,RPL11,RPL36AL,MRPL12,SLC2A1,ATP5MG,ZNF335,OGDHL,UQCRQ,VIM,HSPG2,NDUFA11,NT5DC2,MLF2
Pubmed	24255178	Protein interaction network of the mammalian Hippo pathway reveals mechanisms of kinase-phosphatase interactions.	Pubmed	8.707E-10	1.252E-4	5.240E-7	6.525E-6	54	446	ACACB,AP2A1,AP2A2,NYNRIN,DOCK6,AMPD2,IRS2,BCL9L,BAD,ANKRD52,FMNL1,NOTCH1,NOTCH2,TRIM41,AIP,HGS,CEP170B,SRPRB,SLC9A3R2,PLOD1,CTNNB1,MAP2K2,TBKBP1,PSMC3,DBN1,PTPN14,HDAC5,SAMD4B,ECH1,KIF7,MAP1S,KIRREL1,BAIAP2,AMOTL2,PFDN6,AGAP3,CAMKK1,TCHP,CCDC85C,PPP6R1,TRIM32,TRAPPC3,NUDC,SNRPD2,KIF1C,SIPA1L3,RUVBL2,CDC42EP1,GIGYF1,TUBB2A,AMOTL1,FBF1,YWHAG,KLC4
Pubmed	26167880	SR protein kinases promote splicing of nonconsensus introns.	Pubmed	1.008E-9	1.449E-4	6.038E-7	7.520E-6	47	361	PNMA8B,ALDOA,SPTBN4,ASL,IRS2,BCL9L,AP1M1,FMNL1,NTHL1,PCBP1,SCAF1,ANKRD35,NOP53,KANK2,VSTM2L,ELP6,MAP1S,ENO1,MFSD10,RPL37,RPLP2,RPS26,TUBA1B,NAGK,POLDIP3,MAP7D1,SNRNP70,SIPA1L3,CDH23,PPP1R13L,CYP46A1,PHLDB1,RPUSD3,PRRC2B,HADH,CARHSP1,PATZ1,HMGA1,SBK1,FAM160B2,FBF1,MIB2,IMPDH2,ISLR,ITGA5,DDX39B,LMNA
Pubmed	26439863	Cell Surface Proteomic Map of HIV Infection Reveals Antagonism of Amino Acid Metabolism by Vpu and Nef.	Pubmed	1.027E-9	1.477E-4	6.128E-7	7.631E-6	26	132	ELFN2,NLGN2,LRFN1,SLC5A6,NOTCH1,CD81,PIEZO1,PTPRF,NECTIN1,EEF2,FGFR1,CCT7,SLC1A5,SLC9A1,SLC19A1,GART,PRRT3,TSPAN4,TNFRSF1A,HBB,IGSF8,HLA-A,TYRO3,RIC8A,SLCO4A1,CD82
Pubmed	25910212	Widespread macromolecular interaction perturbations in human genetic disorders.	Pubmed	1.047E-9	1.506E-4	6.223E-7	7.750E-6	55	461	HIST1H4I,HIST1H4A,HIST1H4D,HIST1H4F,HIST1H4C,HIST1H4H,AKT1,ALDOA,BFSP2,ATF4,CCND1,BANF1,SQSTM1,EIF2B4,EIF2B2,TRIM41,CBR3,CCND3,HGS,CD151,CDKN2D,TFPT,HOMER3,CRYBB1,TRAF4,PSMD3,KEAP1,CCM2,PYGB,PDCD6,RNF41,RPL11,SPRY2,RXRG,RACK1,AMOTL2,ISYNA1,ZCCHC12,SSSCA1,SGTA,NHP2,SLC2A1,TRIM32,FTH1,FTL,GFAP,STX4,EHMT2,GRN,SMIM3,HTR1B,INHA,TFIP11,COQ8A,BCAM
Pubmed	15952740	Protein profiling of human pancreatic islets by two-dimensional gel electrophoresis and mass spectrometry.	Pubmed	1.332E-9	1.916E-4	7.886E-7	9.821E-6	17	58	ALDOA,ANXA2,NME2,CALR,EEF2,PDIA6,ENO1,TUBB4B,RACK1,HYOU1,SOD1,GSTP1,TKT,TUFM,HSPA1A,HSPA5,HSPB1
Pubmed	23956138	Characterization of the EGFR interactome reveals associated protein complex networks and intracellular receptor dynamics.	Pubmed	1.345E-9	1.934E-4	7.925E-7	9.870E-6	31	183	MARS,AP2A1,AP2A2,EIF2B2,AP1M1,TBRG4,PFKL,AP1S1,PIK3R2,TNPO2,IPO13,CAVIN1,PHGDH,RANGAP1,IPO4,EXOC8,THEM6,TUBB4B,PHLDA1,TUBB,PPP6R1,TIMM50,TRAPPC3,NCDN,STAT3,NBEAL2,GCN1,CDC37,HBA2,TUBB2A,HSPA5
Pubmed	24366813	Interaction proteome of human Hippo signaling: modular control of the co-activator YAP1.	Pubmed	1.361E-9	1.958E-4	7.992E-7	9.953E-6	39	270	MPP2,FAM234B,ANXA2,PTOV1,ATP5F1D,ATP5PO,PXDC1,SQSTM1,EIF2B4,EIF2B2,PCBP1,POLR2E,PPP1R8,DYNLL2,PTPN14,PIH1D1,DVL1,DVL2,MAP1S,RBFA,STUB1,RPS15,FASN,AMOTL2,PFDN6,HYOU1,CCDC85C,CCT7,NUDC,PPP1R13L,RUVBL2,PARD6B,GSN,CDC37,SCRIB,AMOTL1,YWHAG,PDRG1,PLA2G12A
Pubmed	24965446	Host factors that interact with the pestivirus N-terminal protease, Npro, are components of the ribonucleoprotein complex.	Pubmed	1.375E-9	1.978E-4	8.040E-7	1.001E-5	20	81	EIF3I,UPF1,RPL3,RPL7A,RPL11,RPL15,RPL31,RPL35A,RPS2,RPS3,RPS4X,RPS5,RPS15A,RPS23,FARSA,EIF3L,SRP54,GSTM2,GSTP1,JUP
Pubmed	25900982	BioID-based Identification of Skp Cullin F-box (SCF)?-TrCP1/2 E3 Ligase Substrates.	Pubmed	1.449E-9	2.084E-4	8.436E-7	1.051E-5	35	226	CLPP,LRRC47,GADD45GIP1,MRPL15,FLCN,IRS2,NFE2L1,NFKBIA,NFKBIB,CDC34,KANK2,CTNNB1,KEAP1,DVL1,TPGS1,UPF1,MRPS18A,MRPL4,MAP1S,MRPL12,RPS10,RPS28,EMG1,PFDN6,TCHP,CCT7,NUDC,MAST3,BOP1,TRIOBP,HSPB1,YWHAG,MRPL38,JUP,RPSA
Pubmed	27371349	A Cyclin D2-derived peptide acts on specific cell cycle phases by activating ERK1/2 to cause the death of breast cancer cells.	Pubmed	1.601E-9	2.303E-4	9.284E-7	1.156E-5	18	66	H2AFV,EIF3B,EIF3F,EIF3I,CLIC1,PLEC,PSMB6,PSMC3,PSMD3,TRIM28,TUBA1B,TUBB4B,FLII,SGTA,GSN,COPE,HSPB1,RPSA
Pubmed	1602151	Treatment of Haemophilus aphrophilus endocarditis with ciprofloxacin.	Pubmed	1.640E-9	2.359E-4	9.473E-7	1.180E-5	21	90	MDH2,ALAD,ALDOA,ANXA2,SELENBP1,PHB,CKB,COL6A2,PTH1R,RAN,PDIA6,ENO1,RPLP0,RACK1,FSCN1,GFAP,GSTM2,HBB,HSPA5,HSPB1,LMNA
Pubmed	27107014	An inter-species protein-protein interaction network across vast evolutionary distance.	Pubmed	2.123E-9	3.053E-4	1.218E-6	1.517E-5	56	483	KCTD13,MIF4GD,MIF,C1QTNF1,ATF4,SQSTM1,CAMK2B,TRIM41,CBS,HGS,PAFAH1B3,TFPT,DCTPP1,HOMER3,NECAB2,TRAF4,SEC24C,MAPK7,KEAP1,ZMIZ2,DVL2,VPS37B,DNAL4,RNF41,BSCL2,SPRY2,SF3B4,ABI3,STUB1,EFS,AMOTL2,NAGK,SSSCA1,PUF60,SGTA,DRAP1,NHP2,HIF1AN,TRIM32,FTL,TRAPPC3,SNRPA,GAD1,GFAP,STX4,THRSP,DNPEP,UBC,FBF1,IMPDH2,ISL1,BAG6,PYCR3,AGTRAP,AIMP2,ZNF212
Pubmed	27068509	Extracellular matrix remodelling in response to venous hypertension: proteomics of human varicose veins.	Pubmed	2.127E-9	3.058E-4	1.218E-6	1.517E-5	27	146	MFGE8,MIF,LTBP4,ANXA2,APOE,COL1A2,COL6A2,CSPG4,PSAP,ECM1,FBLN1,FBLN2,SPARC,GDF10,TINAGL1,GPC1,GSN,TGFBI,TNXB,HSPG2,VWF,VWA1,LAMB1,LAMB2,LGALS3BP,LTBP3,BCAM
Pubmed	20029029	Regulation of epidermal growth factor receptor trafficking by lysine deacetylase HDAC6.	Pubmed	2.183E-9	3.139E-4	1.241E-6	1.545E-5	20	83	ALDOA,ARF6,OAZ1,AIP,CBR1,PPP5C,PSMA7,PSMD4,RUSC2,MEGF6,STUB1,FKBP4,AHSA1,HEXIM1,ADRM1,GABARAPL2,UCHL1,FKBP8,UROD,HSPA1A
Pubmed	29513653	Developmental diversification of cortical inhibitory interneurons.	Pubmed	2.183E-9	3.139E-4	1.241E-6	1.545E-5	20	83	MFGE8,ALDH2,NNAT,NOTCH1,NTN1,POU3F4,SLC32A1,CELSR1,CST3,DBI,DLX6,OLIG2,CITED2,MYBBP1A,ARX,GAD1,SPARC,CSDC2,WNT7B,ISL1
Pubmed	15047060	Analysis of proteins copurifying with the CD4/lck complex using one-dimensional polyacrylamide gel electrophoresis and mass spectrometry: comparison with affinity-tag based protein detection and evaluation of different solubilization methods.	Pubmed	2.510E-9	3.610E-4	1.421E-6	1.770E-5	16	53	ANXA2,EIF3B,EIF3I,PHB,EEF1B2,ENO1,RPL18,RPLP0,RPLP1,RPS9,RPS10,RPS12,TUBB,GNAI2,VIM,RPSA
Pubmed	24550385	Characterizing WW domain interactions of tumor suppressor WWOX reveals its association with multiprotein networks.	Pubmed	2.612E-9	3.757E-4	1.473E-6	1.835E-5	34	220	ANXA2,KHSRP,ZNF598,CAD,CPSF1,LSM4,DCTPP1,POLR2E,THOC6,SEC24C,LZTS3,EIF4A3,PTPN14,DVL1,DVL2,NOSIP,DAZAP1,ENO1,RPL6,FARSA,BAIAP2,CCT7,SNRPD2,HSD17B10,GABARAPL2,EDC4,AMOTL1,HSPA1A,HSPB1,TOE1,JUP,DDX39B,SF3A2,SYMPK
Pubmed	19165527	Prefrontal cortex shotgun proteome analysis reveals altered calcium homeostasis and immune system imbalance in schizophrenia.	Pubmed	2.734E-9	3.932E-4	1.530E-6	1.905E-5	20	84	AK1,APOE,PEBP1,CKB,TBCB,SLC9A3R1,PLEC,CNP,CRYM,RLBP1,STUB1,FARSA,TPPP3,LMNB2,UQCRC1,HSPA1A,HSPA5,VIM,ATCAY,TUBB2B
Pubmed	25670202	Ski regulates Hippo and TAZ signaling to suppress breast cancer progression.	Pubmed	2.734E-9	3.932E-4	1.530E-6	1.905E-5	20	84	SLC25A5,ATP5PO,SQSTM1,CAD,PLEC,PYGB,MVP,RPL18,RPLP0,RPS3,RPS4X,RPS16,TUBA1B,RACK1,TUBB,TUBB2A,TUFM,HSPA5,HSPG2,ITGB4
Pubmed	23438482	Proteomic analysis of the NOS2 interactome in human airway epithelial cells.	Pubmed	2.780E-9	3.998E-4	1.549E-6	1.928E-5	26	138	SLC25A5,NME2,CAD,PCBP1,SLC25A3,PLEC,QPCTL,PSMA7,PSMC3,PSMD3,PSMD4,PTBP1,RPL31,RPS3,RPS4X,FASN,CDIPT,CCT7,TIMM50,ZSWIM8,RUVBL2,ELOB,HSPA5,HSPB1,YWHAG,LGALS3BP
Pubmed	8799160	Chromosomal localization of the proteasome Z subunit gene reveals an ancient chromosomal duplication involving the major histocompatibility complex.	Pubmed	2.789E-9	4.011E-4	1.549E-6	1.928E-5	11	23	ABCA2,AK1,NOTCH1,NOTCH4,PSMB8,RXRA,FPGS,TAP1,TAP2,GSN,HSPA5
Pubmed	26792178	The ubiquitin ligase Ubr4 controls stability of podocin/MEC-2 supercomplexes.	Pubmed	3.150E-9	4.531E-4	1.743E-6	2.170E-5	17	61	RHPN1,TMEM176B,SLC25A5,ATP5PO,AXL,NOTCH2,KANK2,SLC25A10,PTPRF,EPHA2,KIRREL1,RPS3,IFITM3,HLA-A,PLXNB2,TUFM,TUBB2B
Pubmed	24816145	A COFRADIC protocol to study protein ubiquitination.	Pubmed	3.396E-9	4.885E-4	1.872E-6	2.331E-5	28	159	ADSL,ATP5PO,COX5B,POLR1C,AAR2,PSMA7,PSMB6,PTBP1,PHGDH,MRPS7,RPL28,RPLP0,FBL,RPS8,RPS12,RPS20,FARSA,HAX1,SGTA,PPP6R1,GET4,TRABD,TIMM50,PCID2,RUVBL2,NCDN,PRPF19,UBC
Pubmed	18307411	The tumour suppressor PTEN mediates a negative regulation of the E3 ubiquitin-protein ligase Nedd4.	Pubmed	4.002E-9	5.755E-4	2.197E-6	2.736E-5	22	103	MYH9,SERPINH1,PCBP1,SLC25A3,PSMC3,EEF1B2,EEF2,ENO1,RPL3,RPL11,RPL18,RPLP0,RPS3,TUBA1B,TUBB4B,FASN,RACK1,PUF60,TUBB,CCT7,HSPA5,TUBB2B
Pubmed	11044607	Large-scale screen for genes involved in gonad development.	Pubmed	4.502E-9	6.475E-4	2.462E-6	3.066E-5	18	70	KHSRP,PTOV1,CCND3,TBRG4,PIM1,AAR2,LRP10,CST3,PSMB6,ENO1,FTH1,SSBP4,FSCN1,SPARC,GRN,SEC61G,ID1,SLIRP
Pubmed	24244333	Profiling of Parkin-binding partners using tandem affinity purification.	Pubmed	4.624E-9	6.650E-4	2.519E-6	3.137E-5	32	203	SLC25A5,ANXA2,SRSF9,ATP5PO,CALR,SLC25A3,PRKCSH,MRPS7,PDIA6,RPL6,RPL7A,RPL8,RPLP0,MRPL12,RPS2,RPS8,RPS16,RPS20,RPS27A,TUBB4B,VAT1,TUBB,SLC25A1,RUVBL2,PRPF19,TUFM,HSPA1A,HSPA5,VGF,VIM,IMPDH2,LMNA
Pubmed	26527279	Analysis of the Histone H3.1 Interactome: A Suitable Chaperone for the Right Event.	Pubmed	4.779E-9	6.873E-4	2.594E-6	3.230E-5	30	182	MCM2,MBD3,GADD45GIP1,RPL36,CSTB,SF3B5,PSMD4,DBN1,RAN,IPO4,RPL7A,RPL27,RPL27A,RPL31,RPL37A,RPL39,RPS10,RPS12,RPS20,RPS21,RPS26,RPS27A,RPS28,CHERP,SNRNP70,SNRPD2,HSPA5,LMNA,BOLA2,SF3A2
Pubmed	25796446	Aerobic glycolysis tunes YAP/TAZ transcriptional activity.	Pubmed	5.230E-9	7.522E-4	2.828E-6	3.522E-5	28	162	SLC25A5,EIF3B,RPL10A,H1FX,CAD,SLC9A3R2,CNN2,CAVIN1,PTBP1,PHGDH,PTPN14,RAN,UPF1,RPL6,RPL7A,RPL15,RPL18,RPS4X,RPS8,EIF3L,AMOTL2,TUBB,CCDC85C,TGM2,AMOTL1,HSPB1,YWHAG,JUN
Pubmed	17361185	14-3-3sigma controls mitotic translation to facilitate cytokinesis.	Pubmed	5.259E-9	7.563E-4	2.833E-6	3.528E-5	20	87	EIF3I,PLEC,RPL7A,RPL8,RPL18,RPL27A,RPS2,RPS3,RPS8,RPS9,RPS15A,RPS16,RPS20,RPS21,RACK1,SNRPA,HIST1H2BB,VIM,IMPDH2,RPSA
Pubmed	22119785	Defining human ERAD networks through an integrative mapping strategy.	Pubmed	5.786E-9	8.321E-4	3.093E-6	3.852E-5	29	173	MCM2,AMFR,ARF3,ARF5,MYH9,AUP1,SERPINH1,PFKL,UBQLN2,POR,SLC25A10,TMED9,PSMA7,PSMB5,PSMB6,PSMD3,EMC10,EMC9,ENO1,TUBA1B,TUBB,SYVN1,GALK1,SURF4,GCN1,UBC,UBE2G2,MTCH1,TMEM201
Pubmed	15102471	Bioinformatics and cellular signaling.	Pubmed	5.786E-9	8.321E-4	3.093E-6	3.852E-5	29	173	ARHGDIA,SSNA1,BSG,SQSTM1,NFKBIA,NFKBIB,NME2,CAMK2B,PCBP1,CLIC1,PIK3R2,CTNNB1,PEX5,RAC3,EFS,PLEKHN1,RYR1,HMG20B,FBLN2,RACK1,HAX1,SREBF2,SRF,STAT3,MKNK2,TNFRSF1A,PATZ1,BAG6,MLF2
Pubmed	21362503	Protein profile of exosomes from trabecular meshwork cells.	Pubmed	6.373E-9	9.166E-4	3.395E-6	4.228E-5	15	49	MFGE8,ANXA2,MYH9,NT5E,COL1A2,MVP,ENO1,TUBB,GSN,TGFBI,TLN1,VIM,HSPG2,LAMB1,LGALS3BP
Pubmed	22944692	A catalogue of putative HIV-1 protease host cell substrates.	Pubmed	6.418E-9	9.230E-4	3.406E-6	4.242E-5	24	124	MDH2,ALDOA,AMPD2,ZNF598,CA12,RCC1,CTNNB1,CC2D1A,PTBP1,UPF1,EEF2,RNH1,ENO1,RPL3,RPL6,RPS23,TUBA1B,FKBP4,NHP2,RCC2,TKT,TSTA3,TUFM,VIM
Pubmed	20936779	A human MAP kinase interactome.	Pubmed	6.957E-9	1.001E-3	3.679E-6	4.581E-5	55	486	AES,MAP3K10,CCDC97,ARHGDIA,FHOD1,ATF4,MYH9,BAD,HGS,DYRK1B,ARHGAP33,PIK3R2,PLEC,SOGA1,MAPK7,MAP2K2,KIF26A,PSMD4,DAXX,DCTN1,TRIM28,TNK2,RPL7A,FAM53C,ENKD1,BAIAP2,SLC9A1,FTH1,SREBF2,GFAP,CIC,PARD6B,ZGPAT,GCN1,JADE2,MKNK2,CDC42EP1,SH3BP5L,ARL2BP,CDC42EP4,UBC,HRAS,USF2,HSPA1A,HSPA5,VWF,CLIP2,YWHAG,PAK6,ITGB4,JUN,JUP,HPS4,LAMB1,LAMB2
Pubmed	29091030	CHIP as a membrane-shuttling proteostasis sensor.	Pubmed	7.044E-9	1.013E-3	3.711E-6	4.621E-5	17	64	MAZ,ARHGAP33,NQO1,HSDL1,RPA2,RPL31,STUB1,BAIAP2,FOSL2,PRRC2B,INTS5,GIGYF1,SDF2L1,KIFC3,WDR34,LAMB2,MLF2
Pubmed	19692168	Genetic susceptibility to distinct bladder cancer subphenotypes.	Pubmed	7.453E-9	1.072E-3	3.912E-6	4.872E-5	50	422	METTL1,AKT1,ALAD,CCDC97,ALDH2,APOE,BAX,CCND1,BCR,NINJ1,NOS3,OGG1,CBR1,CBR3,CBS,CCND3,CD81,CDKN1A,PHB,PIM1,COMT,POLD1,MPDU1,CTNNB1,NQO1,HSPB8,PARP3,RET,NUBP2,EFNB3,RXRA,HIF1AN,SLC2A1,SLC19A1,COASY,SOD1,ALDH1L1,PPP1R13L,STK11,GSTP1,B9D2,TNFRSF1A,HTR1B,XRCC1,IRF3,PAK6,JAK3,AIMP2,LCAT,LRP5
Pubmed	19274049	A census of human transcription factors: function, expression and evolution.	Pubmed	7.852E-9	1.129E-3	4.106E-6	5.114E-5	85	908	MAFG,MAZ,MLLT1,FOXO4,THAP3,MNT,KLF15,ATF4,NFATC2,NFE2L1,MYRF,PBX2,TFCP2L1,NOC4L,POU3F1,POU3F4,ZNF385A,ATF6B,SOX13,FOXP4,MAFB,DLX6,OLIG1,RARG,TSC22D3,BOLA1,RELB,E4F1,RFX1,RFX2,EGR3,OLIG2,NR2F6,ZNF444,ESRRA,ETV3,RXRA,RXRG,KLF2,ZBTB7A,SALL2,FOXG1,FOXJ1,ATF5,CENPT,FOSB,FOSL2,ARX,DRAP1,SIX3,MXD4,KLF13,ZNF335,NKX6-2,SREBF1,SREBF2,SRF,CIC,STAT3,TCF3,HIF3A,THAP7,THRA,ZBTB48,CARHSP1,PATZ1,HMGA1,NR1H2,USF2…
Pubmed	25814554	Phospho-tyrosine dependent protein-protein interaction network.	Pubmed	7.920E-9	1.139E-3	4.127E-6	5.140E-5	49	410	KCTD13,MATK,AKT1,RANBP3,KLF15,MT2A,PELI3,PIK3R2,SH2B1,RIN1,CSK,VSTM2L,PRRG2,PSMD3,DBN1,CCM2,PARD6A,OLIG1,YPEL3,SH2B3,TNK2,SPRY2,DOK3,BAIAP2,ZNHIT1,SH3BP2,NHP2,DOK4,SPTB,FRS3,CYP46A1,AHDC1,ARID5A,STAT3,MLST8,PRRC2B,CYB561D2,OBSL1,TNS2,RCAN3,MAPK8IP2,RTL8B,HSPA1A,VASP,ID1,ISL1,JAK3,SPRY4,SYMPK
Pubmed	29150431	The E3 ubiquitin ligase APC/CCdh1 degrades MCPH1 after MCPH1-?TrCP2-Cdc25A-mediated mitotic entry to ensure neurogenesis.	Pubmed	9.106E-9	1.310E-3	4.728E-6	5.888E-5	17	65	AKR7A2,MT2A,EIF3F,SMOX,S100A16,POLD1,ZMIZ2,ENO1,FZR1,FBLN1,RACK1,EMG1,RUVBL2,OBSL1,TPT1,GABARAPL2,VIM
Pubmed	28071719	Quantitative proteomic profiling of the extracellular matrix of pancreatic islets during the angiogenic switch and insulinoma progression.	Pubmed	1.090E-8	1.568E-3	5.639E-6	7.022E-5	27	157	LTBP4,ANXA2,SERPINH1,CRELD1,COL1A2,COL6A2,COL9A2,CRELD2,CST3,CSTB,SPOCK2,ECM1,MEGF6,EGFL7,FBLN2,SPARC,SSPO,TINAGL1,TGFBI,TGM2,TNXB,PLXNB2,HSPG2,VWF,VWA1,LAMB1,LAMB2
Pubmed	16712791	Identification of intrahepatic cholangiocarcinoma related genes by comparison with normal liver tissues using expressed sequence tags.	Pubmed	1.097E-8	1.578E-3	5.656E-6	7.044E-5	53	466	H2AFV,ALDOA,BMF,BLOC1S2,RHOG,MT3,EIF3F,ATP1A3,ATP5F1E,NDUFB6,NDUFB7,BSG,HAP1,SERPINH1,CEP170B,CLIC1,BRMS1,GALNT9,PET100,DDOST,CHTF8,RAD9A,RPA2,IMP3,ZNF219,STUB1,RPS16,RPS20,TAX1BP3,FANCF,TUBB4B,TEX264,BAIAP2,PFDN6,FUZ,ANAPC11,NSUN5,SNRPD2,DMAP1,GJB1,BLCAP,SMPDL3B,MLC1,STRA6,LIMD2,THRSP,TKT,MEPCE,TSTA3,ATG101,TWNK,CD82,AIMP2
Pubmed	12617809	Expression of Notch pathway components in fetal and adult mouse small intestine.	Pubmed	1.267E-8	1.822E-3	6.508E-6	8.105E-5	9	16	MFNG,NOTCH1,NOTCH2,NOTCH4,DLL4,HES6,JAG2,DLL1,LFNG
Pubmed	26735018	An ID2-dependent mechanism for VHL inactivation in cancer.	Pubmed	1.391E-8	2.001E-3	7.104E-6	8.847E-5	11	26	DYRK1B,EGLN2,TUBA1B,TUBB4B,TUBB,ELOB,TCF3,HSPA1A,HSPA5,ID1,ID3
Pubmed	20211142	An atlas of combinatorial transcriptional regulation in mouse and man.	Pubmed	1.393E-8	2.003E-3	7.104E-6	8.847E-5	80	846	MAFG,PDLIM4,ATF4,LDB1,NFE2L1,NFKBIA,H1FX,TAF1C,AIP,PBX2,DEDD,TFCP2L1,ASB6,POLR2E,POLR2I,POU3F4,NCOR2,CTBP1,CTNNB1,DAXX,MAFB,OLIG1,HDAC5,TSC22D3,MED16,RELB,E4F1,RFX2,TRIM28,ZBTB3,NR2F6,ZNF219,CXXC1,RXRA,RXRG,TAX1BP3,HES6,FOXG1,FOXJ1,MYBBP1A,ATF5,HIF1AN,ZNF446,MXD4,PIAS4,KLF13,SSBP4,NKX6-2,HOPX,SREBF1,SREBF2,RUVBL2,CIC,CSDC2,STAT3,DMAP1,EHMT2,ELOB,TCF3,JADE2,THAP7,THRA,BRF1,ZBTB48,HMGN1,NR1H2,ID1,I…
Pubmed	25476789	Proteomic analysis and identification of cellular interactors of the giant ubiquitin ligase HERC2.	Pubmed	1.488E-8	2.139E-3	7.559E-6	9.414E-5	25	139	EIF3B,EIF3I,SOGA1,CTNNB1,MLEC,SCO2,EIF3L,AGAP3,FLII,MUS81,TRMT2A,FTH1,FTL,NEURL4,USP20,EIF3K,SLC27A4,OBSL1,LMNB2,HLA-A,COPE,HLA-E,RIC8A,MLF2,LMNA
Pubmed	16159877	Proteomic analysis of SRm160-containing complexes reveals a conserved association with cohesin.	Pubmed	1.565E-8	2.251E-3	7.928E-6	9.873E-5	28	170	MBD3,EIF3B,EIF3F,EIF3I,MYL6,SQSTM1,PLEC,PPP4C,SF3B5,EIF4A3,PTBP1,EEF1B2,OLIG2,RPL7A,SF3B4,MRPL12,RPS2,RPS5,PUF60,PPIL1,SNRPD2,RUVBL2,PRPF19,OGFR,HSPA1A,HSPB1,VIM,LMNA
Pubmed	15010206	A collection of cDNAs enriched in upper cortical layers of the embryonic mouse brain.	Pubmed	1.579E-8	2.271E-3	7.967E-6	9.922E-5	15	52	NDUFB8,NRXN2,DHX34,PSMB6,MRC2,PYGB,HSDL1,TMEM176A,TEX264,NUDT22,PDCD11,PHLDB1,CIAO3,FIZ1,COQ8A
Pubmed	23000965	Systems-wide analysis of ubiquitylation dynamics reveals a key role for PAF15 ubiquitylation in DNA-damage bypass.	Pubmed	1.973E-8	2.837E-3	9.910E-6	1.234E-4	26	151	ATP5PO,PHB,COX5B,AAR2,PSMA7,PSMB5,PTBP1,PHGDH,KCTD10,RPL28,RPLP0,RPLP2,FBL,RPS8,RPS12,RPS20,HAX1,SGTA,TRABD,TIMM50,CYB5R1,RUVBL2,NCDN,PRPF19,UBC,HSPB1
Pubmed	28031328	Interactome Analysis Reveals a Novel Role for RAD6 in the Regulation of Proteasome Activity and Localization in Response to DNA Damage.	Pubmed	1.978E-8	2.844E-3	9.910E-6	1.234E-4	24	131	HIST1H2BC,ANXA2,EIF3F,RPL10A,NFKBIL1,AP1M1,CNP,TBC1D10B,TES,EIF4A3,PSMD3,KEAP1,DCTN1,RPS9,RPS15A,RPS23,NPM3,PUF60,RNF123,GCN1,GSTP1,NISCH,U2AF2,LGALS3BP
Pubmed	25241761	Using an in situ proximity ligation assay to systematically profile endogenous protein-protein interactions in a pathway network.	Pubmed	2.037E-8	2.930E-3	1.017E-5	1.266E-4	45	371	AKT1,ATF4,BAD,FADD,BAX,CCND1,BCR,NFKBIB,NOS3,CALR,CCNB1,CCND3,CDKN1A,TAOK2,TRAF4,CSF2RA,CSNK1D,PRKCD,CTNNB1,DAXX,DFFA,DUSP4,DVL1,RELB,RET,RXRA,FZR1,FGFR1,ANAPC11,GNB5,STAT3,STK11,GNAI2,GNG7,MKNK2,GSTP1,TNFRSF1A,HRAS,HSPA1B,VASP,HSPB1,JUN,JUP,CD82,FZD5
Pubmed	28416769	Nuclear organization of nucleotide excision repair is mediated by RING1B dependent H2A-ubiquitylation.	Pubmed	2.043E-8	2.938E-3	1.017E-5	1.266E-4	22	112	HIST1H4A,RPL10A,RPL3,RPL7A,RPL8,RPL11,RPL15,RPL27,RPL28,RPL35A,RPLP0,FBL,RPS3,RPS4X,RPS8,RPS9,RPS16,MYBBP1A,PDCD11,PRPF19,HSPA1A,VIM
Pubmed	11751223	Differential expression of genes coding for ribosomal proteins in different human tissues.	Pubmed	2.122E-8	3.052E-3	1.052E-5	1.311E-4	7	9	RPL27A,RPL28,RPS2,RPS5,RPS9,RPS10,RPS29
Pubmed	19741146	A genome-wide screen for spatially restricted expression patterns identifies transcription factors that regulate glial development.	Pubmed	2.158E-8	3.103E-3	1.066E-5	1.328E-4	20	94	FOXO4,KLF15,PDLIM4,ATF4,CNP,ATF6B,CSRP2,CTNNB1,OLIG1,OLIG2,RXRA,HMG20B,SALL2,FOXJ1,SREBF1,GFAP,TCF3,NR1H2,ID1,ID3
Pubmed	27751915	Defining the Na(+)/H(+) exchanger NHE1 interactome in triple-negative breast cancer cells.	Pubmed	2.215E-8	3.186E-3	1.091E-5	1.359E-4	14	46	AKT1,ALDOA,ARHGDIA,EIF3F,CALR,CLIC1,ENO1,SLC9A1,TKT,TLN1,UBC,HSPA1A,HSPA5,RPSA
Pubmed	10810093	Identification of novel human genes evolutionarily conserved in Caenorhabditis elegans by comparative proteomics.	Pubmed	2.270E-8	3.265E-3	1.114E-5	1.388E-4	26	152	AAR2,AMDHD2,SLC35C2,FAHD2A,ISOC1,EMC9,MRPS16,FIS1,PAM16,BOLA1,NOSIP,MRPL4,TMX2,APH1A,TRAPPC4,CNPPD1,GET4,ERGIC3,TMBIM4,PPIL1,CIAO2B,TPPP3,SLC39A1,RUVBL2,RRP7A,MTCH1
Pubmed	19875381	A proteomic investigation of ligand-dependent HSP90 complexes reveals CHORDC1 as a novel ADP-dependent HSP90-interacting protein.	Pubmed	2.370E-8	3.408E-3	1.159E-5	1.444E-4	16	61	POLR2E,PPP5C,PIH1D1,STUB1,FKBP4,FKBP5,FLII,AHSA1,NUDC,UNC45A,USP19,CDC37,SCRIB,HSPA1A,HSPA5,MLF2
Pubmed	20436479	A genomic atlas of mouse hypothalamic development.	Pubmed	2.450E-8	3.524E-3	1.194E-5	1.487E-4	30	195	MFNG,MAGEH1,CCND1,NOS1,TSR3,CNTFR,CARTPT,CRYM,NCAN,CTNNB1,DUSP4,PTPRU,OLIG2,SEZ6,SPRY2,FGFR1,FOXG1,ARX,GAD1,NKX6-2,SRF,GDF10,INTS5,THRSP,VIM,WNT7A,WNT7B,ISL1,LTBP3,SPATA13
Pubmed	23752268	The functional interactome landscape of the human histone deacetylase family.	Pubmed	2.473E-8	3.557E-3	1.202E-5	1.496E-4	38	287	MBD3,CCAR2,ATP2A3,H1FX,CAD,TRMT61A,RCC1,CHD3,PHB,CPSF1,BRMS1,MIER2,NCOR2,SLC25A10,CTBP1,CROCC,SLC25A42,HDAC5,SAP30L,HDAC11,HMG20B,DDX41,PFDN6,PUF60,CCT7,PPP6R1,TIMM50,PDCD11,SNRNP70,TNRC18,EHMT2,RRP12,GCN1,SIN3B,DNAJB2,YWHAG,TFIP11,MLF2
Pubmed	19948975	Integrative predictive model of coronary artery calcification in atherosclerosis.	Pubmed	2.592E-8	3.728E-3	1.255E-5	1.563E-4	33	229	ADORA2A,AKT1,ALDH2,ALOX5AP,AMPD2,APOE,NFKBIA,NFKBIB,CACNA1H,NOS3,CBS,PDYN,PLTP,CANT1,DMPK,ELN,FEM1A,SLC2A1,SCAP,SREBF1,SREBF2,GSTP1,THBD,TNFRSF1A,UCP2,NR1H2,ATG9B,VWF,ID3,LCAT,LMNA,LRP1,LRP5
Pubmed	22354994	Biochemical and phosphoproteomic analysis of the helix-loop-helix protein E47.	Pubmed	2.601E-8	3.741E-3	1.255E-5	1.563E-4	23	123	HIST1H4I,HIST1H4F,HIST1H4C,HIST1H4H,LSM2,ATP2A3,SERPINH1,PCBP1,SLC9A3R1,SLC25A10,PDCD6,EEF1B2,RPL7A,RPL27A,RPL31,FBL,RPS3,TIMM50,TCF3,PARK7,ID1,ID3,RPSA
Pubmed	15604093	Automated yeast two-hybrid screening for nuclear receptor-interacting proteins.	Pubmed	2.685E-8	3.862E-3	1.292E-5	1.608E-4	24	133	FHOD1,CAMK2B,CHMP1A,NECAB2,NCOR2,DAXX,DCTN1,TMEM161A,RARG,NR2F6,ESRRA,RXRA,RXRG,HAX1,CIB1,SHMT2,FTH1,GSN,THRA,GABARAPL2,NR1H2,VIM,ITGB5,LAMB1
Pubmed	27507650	Long-term potentiation modulates synaptic phosphorylation networks and reshapes the structure of the postsynaptic interactome.	Pubmed	2.745E-8	3.949E-3	1.316E-5	1.639E-4	34	241	CASKIN1,NLGN2,BEGAIN,MPP2,GIT1,ARF3,ARF5,SPTBN4,SYNGAP1,CAMK2B,TAOK2,HOMER3,CNP,MINK1,NCAN,CTNNB1,DCTN1,DLG4,RACK1,BAIAP2,AGAP2,DLGAP4,PPP6R1,FSCN1,DDN,NCDN,GSN,PARK7,YWHAG,SHANK3,TUBB2B,KCNA3,SFXN3,LRP1
Pubmed	25464930	Novel interactive partners of neuroligin 3: new aspects for pathogenesis of autism.	Pubmed	2.781E-8	3.999E-3	1.329E-5	1.655E-4	15	54	AP2A2,FHOD1,CCAR2,ATF4,TPRA1,OAZ1,PSAP,MAP1S,EFS,FBLN1,MIEN1,SPINT1,ACOT2,GUK1,UQCRC1
Pubmed	18973680	Microarray analysis of Foxa2 mutant mouse embryos reveals novel gene expression and inductive roles for the gastrula organizer and its derivatives.	Pubmed	2.977E-8	4.281E-3	1.418E-5	1.766E-4	37	277	PPP1R14A,ACVR2B,MDK,TRRAP,PREX1,KHSRP,PDLIM4,PTOV1,MRPL15,NNAT,H1FX,NPTX2,PIM1,CNN2,UFSP1,KDM4A,SF3B5,CYB561,PYGB,CTDSP2,RNF41,RPL31,FLT4,HYOU1,AGPAT1,SLC1A5,SLC2A1,SPINT2,SPARC,PHLDB1,ZC3H4,PCSK1N,PDLIM2,UNC119B,JOSD2,PRMT1,AGTRAP
Pubmed	25756610	DNA damage shifts circadian clock time via Hausp-dependent Cry1 stabilization.	Pubmed	2.991E-8	4.301E-3	1.420E-5	1.768E-4	28	175	MARS,SLC25A5,KHSRP,ATP1A3,PCBP1,DCTPP1,CNP,PSMC3,PSMD3,PTBP1,PHGDH,RAN,EEF2,TRIM28,RPS2,RPS3,RPS27A,FASN,TUBB,RUVBL2,GCN1,NXN,TUFM,PRMT1,HSPA1A,HSPA1B,HSPA5,IMPDH2
Pubmed	20618440	Proteomic and biochemical analysis of 14-3-3-binding proteins during C2-ceramide-induced apoptosis.	Pubmed	3.085E-8	4.437E-3	1.455E-5	1.812E-4	19	87	HIST1H4I,HIST1H4A,HIST1H4D,HIST1H4F,HIST1H4C,HIST1H4H,DBNL,MYH9,BAD,RPS3,P3H4,STAT3,TUBB2A,VASP,HSPB1,VIM,DIABLO,YWHAG,LMNA
Pubmed	19515997	Conditional mutations of beta-catenin and APC reveal roles for canonical Wnt signaling in lens differentiation.	Pubmed	3.085E-8	4.437E-3	1.455E-5	1.812E-4	19	87	FZD1,FZD8,AES,CCND1,CCND3,SLC9A3R1,CSNK1D,CTBP1,CTNNB1,FRAT1,DVL1,DVL2,FZD2,WNT2,WNT7A,WNT7B,JUN,FZD5,LRP5
Pubmed	23349634	A newly uncovered group of distantly related lysine methyltransferases preferentially interact with molecular chaperones to regulate their activity.	Pubmed	3.571E-8	5.136E-3	1.679E-5	2.090E-4	25	145	MDH2,METTL1,HIST1H4F,ALDOA,CCAR2,EIF3I,H1FX,SERPINH1,GRWD1,EEF2,PDIA6,RPL3,PFDN6,CCT7,RNF126,SNRPD2,RUVBL2,EIF3K,TUBB2A,UBC,HSPA1A,HSPA1B,HSPA5,TUBB2B,BAG6
Pubmed	17220478	Proteomics analysis of the interactome of N-myc downstream regulated gene 1 and its interactions with the androgen response program in prostate cancer cells.	Pubmed	3.903E-8	5.614E-3	1.829E-5	2.277E-4	16	63	CTNNB1,PSMC3,UPF1,EEF2,RPL3,RPS3,RPS8,RPS9,RPS16,RPS20,RPS26,FASN,SHMT2,RUVBL2,TLE3,HSPA5
Pubmed	21244100	Protein array based interactome analysis of amyloid-? indicates an inhibition of protein translation.	Pubmed	4.245E-8	6.105E-3	1.982E-5	2.469E-4	39	305	THAP3,PDZD4,NOB1,NTMT1,ARL4D,ATP5PO,IER3,TRIM41,HGS,DEDD,ABT1,LMF2,DDX54,RPL36,DDX49,GTPBP1,CSNK1D,MAPK7,PARD6A,OCEL1,MRPS18A,RPL11,MTG1,RPL31,RPL41,RPS10,ETV3,RPS16,RPS26,FES,TRIM46,MYBBP1A,TRMT2A,RPUSD2,SNRNP70,HMGA1,ZNF574,PAK6,KLC4
Pubmed	23382219	Structural basis for endosomal trafficking of diverse transmembrane cargos by PX-FERM proteins.	Pubmed	4.535E-8	6.522E-3	2.111E-5	2.629E-4	20	98	ADCYAP1R1,AMFR,BCR,NOTCH1,NOTCH2,DDR1,TAOK2,SNX17,GPR101,RET,FGFR1,FLT4,NT5DC3,GPRC5C,TNFRSF1A,HRAS,ITGB4,ITGB5,ITPR3,LRP1
Pubmed	12693553	Prediction of the coding sequences of mouse homologues of KIAA gene: II. The complete nucleotide sequences of 400 mouse KIAA-homologous cDNAs identified by screening of terminal sequences of cDNA clones randomly sampled from size-fractionated libraries.	Pubmed	4.934E-8	7.096E-3	2.289E-5	2.851E-4	46	395	ADCY3,SLC12A5,UNC5A,ULK1,ZNF319,KIF17,CCAR2,CACNA1H,BAIAP3,CEP170B,SEC24C,ACOT11,CROCC,CLSTN3,TMEM94,SPOCK2,SPATA2,RUSC2,C2CD2L,SV2A,HDAC5,ATP9A,SPEG,DLGAP4,PPP6R1,MAP7D1,SLIT1,SYVN1,FAIM2,TOB2,DDN,NCDN,USP19,ZCCHC14,PHLDB1,PLEKHM2,MLC1,RRP12,PACS2,PRRC2B,TLE3,TLN1,SH3BP5L,SCRIB,EIF4H,SPATA13
Pubmed	21907836	Interactome study suggests multiple cellular functions of hepatoma-derived growth factor (HDGF).	Pubmed	5.595E-8	8.047E-3	2.588E-5	3.222E-4	29	191	HIST1H4I,HIST1H2BE,HIST1H2BC,HIST1H4A,HIST1H4D,HIST1H4F,HIST1H4C,HIST1H4H,SLC25A5,H1FX,RCC1,SLC25A3,POLRMT,GTPBP1,RAN,GRWD1,EEF2,MRTO4,RPL35A,FBL,RPS15A,RPS23,MYBBP1A,POLDIP3,NUDC,RCC2,HSD17B10,U2AF2,HMGN1
Pubmed	15747579	Construction of a multi-functional cDNA library specific for mouse pancreatic islets and its application to microarray.	Pubmed	5.741E-8	8.257E-3	2.647E-5	3.296E-4	37	284	LTBP4,BAHCC1,LRRC61,ATOX1,EIF3I,RTL5,NDUFS8,HIP1R,CTDSP1,OXTR,PFKL,SLC25A3,ATF6B,RPL11,RPL37A,SGSM1,ETV3,FARSA,SLC8B1,FEM1A,FBXW9,FBXO21,AGO2,USP19,PRRC2B,JADE2,TRIOBP,FICD,THBS3,HLA-A,HLA-E,PLXNB2,SLC35A4,ITPR3,ABCC10,KLC4,LGALS3BP
Pubmed	24927181	Genome-wide association study identifies three novel susceptibility loci for severe Acne vulgaris.	Pubmed	5.856E-8	8.422E-3	2.691E-5	3.351E-4	26	159	EHBP1L1,CPNE5,MDGA1,BANF1,FIBP,PCBP1,PIM1,CRELD2,PIM3,FRMD8,RPL15,SGSM1,EIF1AD,MUS81,DRAP1,TRABD,PPIL1,SNRPG,GGT5,MLC1,TMEM119,FICD,PLXNB2,MTCH1,PANX2,LTBP3
Pubmed	16944949	Identification of 14-3-3epsilon substrates from embryonic murine brain.	Pubmed	6.549E-8	9.419E-3	3.000E-5	3.736E-4	23	129	GIT1,SLC25A5,DBNL,CACNB1,CBR1,CBR3,ARHGAP33,PIK3R2,HOMER3,DBN1,DMWD,EEF1B2,TRIM28,RPLP0,RPS3,BAIAP2,TRIM32,BRSK1,PACS2,SRCIN1,GIGYF1,YWHAG,KLC4
Pubmed	19554387	The treasury of the commons: making use of public gene expression resources to better characterize the molecular diversity of inhibitory interneurons in the cerebellar cortex.	Pubmed	6.654E-8	9.570E-3	3.038E-5	3.784E-4	19	91	CYGB,SLC12A5,CHST1,CABP7,NTN1,HOMER3,SLC32A1,PRKCD,NRSN2,BCAN,NSG2,NSG1,GAD1,STARD5,CDH22,SBK1,VGF,LRRTM1,LAMB1
Pubmed	18816836	Mouse Fem1b interacts with the Nkx3.1 homeoprotein and is required for proper male secondary sexual development.	Pubmed	7.668E-8	1.103E-2	3.490E-5	4.346E-4	10	24	PEBP1,PTMS,CHPF,RARG,RPL37A,HMG20B,TEX264,CCT7,TPT1,RPSA
Pubmed	15449545	Prediction of the coding sequences of mouse homologues of FLJ genes: the complete nucleotide sequences of 110 mouse FLJ-homologous cDnas identified by screening of terminal sequences of cDNA clones randomly sampled from size-fractionated libraries.	Pubmed	7.930E-8	1.140E-2	3.597E-5	4.479E-4	18	83	MYH9,CARMIL3,NFE2L1,ZNF598,DPP9,SH3TC1,UAP1L1,PLEKHG4,KLHL36,ARMC5,WDR81,PEAR1,MXD4,ARHGEF40,TRABD,ABCC10,RGL3,LTBP3
Pubmed	11543634	The human mitochondrial ribosomal protein genes: mapping of 54 genes to the chromosomes and implications for human disorders.	Pubmed	7.953E-8	1.144E-2	3.597E-5	4.479E-4	15	58	MRPL15,MRPS16,MRPS18A,MRPL4,MRPS7,IMP3,MRPL12,MRPS12,MRPL27,MRPL28,MRPL17,MRPL14,MRPS24,MRPL38,MRPL9
Pubmed	16027165	Akt-mediated valosin-containing protein 97 phosphorylation regulates its association with ubiquitinated proteins.	Pubmed	8.212E-8	1.181E-2	3.702E-5	4.611E-4	11	30	AKT1,ALDOA,PEBP1,CKB,ENO1,ENO2,TUBB,HBB,UCHL1,HSPA5,YWHAG
Pubmed	26472760	Gene essentiality and synthetic lethality in haploid human cells.	Pubmed	8.709E-8	1.253E-2	3.914E-5	4.875E-4	32	229	MARS,AP2A1,AP2A2,MYL6,PHB,AP2S1,NLE1,AAR2,CTNNB1,MLEC,PSMA7,PSMB5,DDOST,IER3IP1,IMP3,RPL27A,RPL28,RPLP2,RPS15,VPS52,EIF3L,MYBBP1A,PUF60,CCT7,SMARCB1,NCDN,MEPCE,COPE,SLC35A2,FKBP8,AIMP2,RAB1B
Pubmed	28656980	Neurovascular EGFL7 regulates adult neurogenesis in the subventricular zone and thereby affects olfactory perception.	Pubmed	8.955E-8	1.288E-2	4.012E-5	4.996E-4	9	19	NOTCH1,NOTCH2,NOTCH4,CHAT,DLL4,EGFL7,GFAP,JAG2,DLL1
Pubmed	16130169	Proteomics of human umbilical vein endothelial cells applied to etoposide-induced apoptosis.	Pubmed	9.105E-8	1.309E-2	4.067E-5	5.064E-4	17	75	ARHGDIA,CALR,PHB,CLIC1,PDIA6,TUBB4B,TUBB,GSTP1,TPT1,UCHL1,HSPA1A,HSPA1B,HSPA5,HSPB1,VIM,WARS,RPSA
Pubmed	21926972	Large-scale genome-wide association analysis of bipolar disorder identifies a new susceptibility locus near ODZ4.	Pubmed	9.145E-8	1.315E-2	4.072E-5	5.071E-4	20	102	BAP1,FOXO6,CNIH2,NPAS4,PELI3,CA11,GLYCTK,BRMS1,RIN1,PRKCD,SYT12,DPP3,RPL18,STAB1,NISCH,NT5DC2,SPHK2,SEMA3G,LMAN2L,RAB1B
Pubmed	25281560	Proximity biotinylation and affinity purification are complementary approaches for the interactome mapping of chromatin-associated protein complexes.	Pubmed	9.193E-8	1.322E-2	4.081E-5	5.082E-4	63	636	MEN1,LRRC47,ADSL,AP2A1,VPS18,GIT1,CBX4,CCDC61,ARF5,SSNA1,ATP6V1B2,EDF1,BANF1,SQSTM1,WRAP73,SERPINH1,DYRK1B,PHB,TBCB,CNP,DDX49,KANK2,DYNLL2,CTBP1,KEAP1,PDCD6,MED16,DVL2,ECH1,KIF7,RING1,PDIA6,MYH14,PLIN3,RPS10,NPM3,FLII,ZNF703,CENPT,TCHP,RNASEH2A,MUS81,YJU2,MED28,SNRPG,SRP54,RCC2,EHMT2,MED22,ACOT2,ZNF503,TLN1,SCRIB,HBA2,HBB,EDC4,HAUS8,MED11,EIF4H,XRCC1,MANF,BAG6,MED25
Pubmed	22496890	Short-chain 3-hydroxyacyl-coenzyme A dehydrogenase associates with a protein super-complex integrating multiple metabolic pathways.	Pubmed	1.019E-7	1.466E-2	4.510E-5	5.616E-4	22	122	ACADS,ACADVL,ACY1,ALAD,ALDOA,ASL,NDUFV1,ATP6V1F,CKB,CST3,PSMB5,PYGB,ASPG,ECH1,ENO1,ENO2,SDHB,GSTP1,HSD17B10,HADH,HMGCL,IVD
Pubmed	27542412	Destabilization of Atoh1 by E3 Ubiquitin Ligase Huwe1 and Casein Kinase 1 Is Essential for Normal Sensory Hair Cell Development.	Pubmed	1.120E-7	1.610E-2	4.940E-5	6.152E-4	17	76	TRRAP,PDXK,CCDC124,BCKDHA,SERPINH1,PLEC,CSNK1D,ENO1,RPL3,AHSA1,AGO2,GFAP,TCF3,TUBB2A,TUFM,NT5DC2,TUBB2B
Pubmed	11042152	Cloning and functional analysis of cDNAs with open reading frames for 300 previously undefined genes expressed in CD34+ hematopoietic stem/progenitor cells.	Pubmed	1.197E-7	1.721E-2	5.264E-5	6.556E-4	39	317	ARF6,MRPL15,ORMDL2,RANGRF,AUP1,NDUFA2,NDUFA3,NDUFB2,NDUFB6,NDUFB8,NDUFB10,UQCR10,RPL36,MPDU1,POLR1C,ATP6V1G1,GTPBP1,PSMA7,RAN,MRPS7,IER3IP1,SERF2,HGH1,MRPL27,EIF3L,TRAPPC4,ANAPC11,NHP2,AHSA1,ATP5MG,KBTBD4,TMBIM4,CIAO2B,EIF3K,TMEM9,SEC61G,TFIP11,ITM2C,ORMDL3
Pubmed	15498874	Large-scale cDNA transfection screening for genes related to cancer development and progression.	Pubmed	1.354E-7	1.947E-2	5.936E-5	7.392E-4	21	114	KCTD13,DBNL,PYGO2,TRIM41,LRP10,UBALD1,ABHD11,CCM2,LAMTOR1,HSPB8,FAM57B,MYH14,FBLN1,PRR5,RNF123,TINAGL1,PDLIM2,NEU4,MFSD2A,GDPD5,COQ8A
Pubmed	21041608	Family-based analysis of genetic variation underlying psychosis-inducing effects of cannabis: sibling analysis and proband follow-up.	Pubmed	1.404E-7	2.020E-2	6.139E-5	7.646E-4	13	45	ADRA2C,AKT1,CHST1,NOS1,COMT,PRODH,NQO1,PPP1R1B,FGFR1,FKBP5,GAD1,EHMT2,LRRTM1
Pubmed	9507200	Isolation of genes identified in mouse renal proximal tubule by comparing different gene expression profiles.	Pubmed	1.409E-7	2.026E-2	6.141E-5	7.647E-4	18	86	SLC25A5,NME2,SELENBP1,MAP2K2,CYBA,DBI,ECM1,ENO1,RPL27A,RPLP0,RPS2,RPS8,RPS15,RPS28,RACK1,FTH1,SRP54,IMPDH2
Pubmed	12971992	Expression of Notch pathway genes in the embryonic mouse metanephros suggests a role in proximal tubule development.	Pubmed	1.475E-7	2.122E-2	6.410E-5	7.983E-4	8	15	MFNG,NOTCH1,NOTCH2,NOTCH4,DLL4,JAG2,DLL1,LFNG
Pubmed	27637333	Identification of Novel Nuclear Factor of Activated T Cell (NFAT)-associated Proteins in T Cells.	Pubmed	1.617E-7	2.326E-2	7.005E-5	8.724E-4	27	178	MAFG,MCM2,MDH2,TRRAP,LRRC47,MBD3,NFATC2,CAD,CNP,POLR1C,CSNK1D,CTBP1,PHGDH,RFC2,EEF2,RPA2,MRPL17,TIMM50,NUDC,TUFM,HSPA1A,HSPA5,XRCC1,YWHAG,JUN,JUND,MAFK
Pubmed	15345747	Phosphoproteomic analysis of the developing mouse brain.	Pubmed	1.761E-7	2.532E-2	7.603E-5	9.469E-4	32	236	MCM2,CCAR2,EIF3B,SAMD14,SQSTM1,PALM,PCDH1,PDE1B,CAMKV,KCTD15,UBQLN2,PSMD4,DBN1,PARD6A,TMCC2,LAMTOR1,EXOC8,EEF1B2,RPS10,RTN2,MYBBP1A,DLGAP4,SSBP4,SNRNP70,CIC,DMAP1,SRCIN1,CDC42EP1,SCRIB,VIM,ZFAND2B,USP5
Pubmed	19815544	Regulated endoplasmic reticulum-associated degradation of a polytopic protein: p97 recruits proteasomes to Insig-1 before extraction from membranes.	Pubmed	1.772E-7	2.549E-2	7.612E-5	9.480E-4	11	32	AMFR,UBQLN2,PSMA7,PSMC3,PSMD4,ENO1,ADRM1,HSPA1A,HSPA5,JUP,BAG6
Pubmed	12866128	Notch-associated gene expression in embryonic and adult taste papillae and taste buds suggests a role in taste cell lineage decisions.	Pubmed	1.784E-7	2.565E-2	7.612E-5	9.480E-4	7	11	NOTCH1,NOTCH2,NOTCH4,HES6,UCHL1,JAG2,DLL1
Pubmed	10878608	Localisation of members of the notch system and the differentiation of vibrissa hair follicles: receptors, ligands, and fringe modulators.	Pubmed	1.784E-7	2.565E-2	7.612E-5	9.480E-4	7	11	MFNG,NOTCH1,NOTCH2,NOTCH4,JAG2,DLL1,LFNG
Pubmed	24424410	USP13 antagonizes gp78 to maintain functionality of a chaperone in ER-associated degradation.	Pubmed	1.784E-7	2.565E-2	7.612E-5	9.480E-4	7	11	AMFR,SGTA,GET4,UBC,UBE2G2,BAG6,USP5
Pubmed	19190083	Characterization of exosome-like vesicles released from human tracheobronchial ciliated epithelium: a possible role in innate defense.	Pubmed	1.870E-7	2.690E-2	7.959E-5	9.912E-4	13	46	MIF,ANXA2,MYL6,SLC9A3R1,CLIC1,RPS27A,CIB1,GPRC5C,GSTP1,TKT,UBC,HSPA1A,HSPA1B
Pubmed	17110338	Hsp90 cochaperone Aha1 downregulation rescues misfolding of CFTR in cystic fibrosis.	Pubmed	1.995E-7	2.870E-2	8.465E-5	1.054E-3	28	191	ATP2A3,BCR,CAPNS1,SLC9A3R2,SLC9A3R1,CSTB,PSAP,PSMC3,RAN,PDCD6,CCDC51,THEM6,FARSA,RACK1,HAX1,AHSA1,RUVBL2,GNA11,GNAI2,ELOB,GRN,CDC37,FKBP8,HSPA1A,HSPA5,HSPB1,LMNA,SFXN3
Pubmed	21987572	Ubiquitin ligase substrate identification through quantitative proteomics at both the protein and peptide levels.	Pubmed	2.036E-7	2.928E-2	8.611E-5	1.072E-3	18	88	PSMA7,PSMB6,PTBP1,PHGDH,GRWD1,RPL28,RPLP0,RPS8,RPS20,FARSA,HAX1,SGTA,TIMM50,SYVN1,PCID2,RUVBL2,UBC,HSPB1
Pubmed	21525035	PEX14 is required for microtubule-based peroxisome motility in human cells.	Pubmed	2.077E-7	2.987E-2	8.761E-5	1.091E-3	14	54	PEX10,PEX16,CNP,MAP2K2,DCTN1,PEX5,TUBA1B,TUBB4B,TUBB,CCT7,DHRS4,TUBB2A,IMPDH2,TUBB2B
Pubmed	25826454	Expression of the immunoglobulin superfamily cell adhesion molecules in the developing spinal cord and dorsal root ganglion.	Pubmed	2.448E-7	3.521E-2	1.029E-4	1.282E-3	22	128	IGSF9,LRFN1,AXL,BSG,CHAT,ADGRA2,LRFN3,PTPRF,NECTIN1,PTPRU,KIRREL1,OLIG2,SPEG,VSTM2B,IGSF8,LRRC24,CADM4,TYRO3,IGSF3,ISL1,ISLR,BCAM
Pubmed	12529303	Reevaluating human gene annotation: a second-generation analysis of chromosome 22.	Pubmed	2.541E-7	3.655E-2	1.066E-4	1.327E-3	11	33	NOL12,SCO2,DNAL4,POLDIP3,PRR5,TRABD,PNPLA3,MAPK8IP2,PIK3IP1,TFIP11,HPS4
Pubmed	16263121	A proteomic snapshot of the human heat shock protein 90 interactome.	Pubmed	2.686E-7	3.863E-2	1.123E-4	1.399E-3	12	40	ALDOA,MYH9,NANS,PSMB5,EEF2,RPLP0,RPS4X,FASN,GNAI2,C12orf10,HSPA1A,RPSA
Pubmed	24332808	PRP19 transforms into a sensor of RPA-ssDNA after DNA damage and drives ATR activation via a ubiquitin-mediated circuitry.	Pubmed	2.748E-7	3.952E-2	1.145E-4	1.426E-3	40	340	AP2A1,AP2A2,ANXA2,CCAR2,MYH9,ZNF598,NTHL1,RAB11B,CPSF1,POLR2E,THOC6,INTS1,PTBP1,SCAMP3,RFC2,DAZAP1,TRIM28,RPA2,RPL6,RPL15,RPL18,RPLP0,FBL,RPS5,RPS8,RPS9,TUBB4B,EMG1,CHERP,TUBB,RUVBL2,PRPF19,LMAN2,EDC4,UBC,HSPA5,HSPB1,XRCC1,IMPDH2,SYMPK
Pubmed	28132843	ZNF598 and RACK1 Regulate Mammalian Ribosome-Associated Quality Control Function by Mediating Regulatory 40S Ribosomal Ubiquitylation.	Pubmed	2.872E-7	4.131E-2	1.194E-4	1.487E-3	5	5	ZNF598,RPS3,RPS10,RPS20,RACK1
Pubmed	18781797	Quantitative analysis of global ubiquitination in HeLa cells by mass spectrometry.	Pubmed	3.236E-7	4.654E-2	1.341E-4	1.670E-3	15	64	CBS,PHB,PSMA7,PSMB5,PTBP1,PHGDH,RPLP0,FBL,RPS8,RPS20,GET4,RUVBL2,UBC,UQCRC1,HSPB1
Pubmed	26841866	Recruitment of the Mammalian Histone-modifying EMSY Complex to Target Genes Is Regulated by ZNF131.	Pubmed	3.331E-7	4.790E-2	1.377E-4	1.714E-3	20	110	BAHCC1,NTMT1,CBX4,NFE2L1,NRGN,BRMS1,MRM2,KDM4A,SAP30L,E4F1,FBXO31,ZBTB3,MRPL28,NHP2,PWWP2B,ZNF335,TNRC18,SIN3B,ZBTB45,HSPB1
Pubmed	7772601	Cloning, sequencing and expression of the L5, L21, L27a, L28, S5, S9, S10 and S29 human ribosomal protein mRNAs.	Pubmed	3.405E-7	4.898E-2	1.403E-4	1.748E-3	6	8	RPL27A,RPL28,RPS5,RPS9,RPS10,RPS29
Pubmed	11044609	Large-scale screen for genes controlling mammalian embryogenesis, using high-throughput gene expression analysis in mouse embryos.	Pubmed	3.488E-7	5.016E-2	1.433E-4	1.785E-3	23	141	ANXA2,APOE,CCND1,IER3,NOS3,NOTCH1,CSRP2,RBP1,RFX2,NR2F6,SLC2A1,GAA,GJA4,TAGLN,UROD,VASP,HSPB1,VIM,WNT7A,WNT7B,ID1,ID3,RPSA
Pubmed	24583282	A systems wide mass spectrometric based linear motif screen to identify dominant in-vivo interacting proteins for the ubiquitin ligase MDM2.	Pubmed	3.629E-7	5.220E-2	1.487E-4	1.852E-3	12	41	PSMA7,PSMC3,TRIM28,RPL6,RPS3,RPS20,RPS23,RPS27A,TUBB,RUVBL2,MYDGF,TPT1
Pubmed	20634891	Maternal genes and facial clefts in offspring: a comprehensive search for genetic associations in two population-based cleft studies from Scandinavia.	Pubmed	3.704E-7	5.328E-2	1.514E-4	1.885E-3	39	331	FZD1,FZD8,MMP14,APOE,MT1A,AIP,OGG1,CBS,CRELD1,NRXN2,BAMBI,CTNNB1,NECTIN1,NQO1,DLX6,RARG,DVL1,RET,EGR3,SPRY2,EVC,RXRG,SALL2,FGFR1,SIX3,SLC19A1,FSCN1,FZD2,GAD1,GART,ALDH1L1,STAT3,GSTP1,TIMP2,WNT7B,XRCC1,JAG2,LCAT,LIMK1
Pubmed	22365833	Dynamic protein-protein interaction wiring of the human spliceosome.	Pubmed	3.824E-7	5.500E-2	1.558E-4	1.940E-3	28	197	CCDC12,CCAR2,LSM2,SRSF9,SNU13,PCBP1,LSM4,PPP1R8,EIF4A3,PTBP1,SF3B4,RACK1,PPIE,DDX41,CHERP,PUF60,PPIL1,SNRNP70,SNRPA,SNRPD2,LSM7,SNRPG,PRPF19,U2AF2,HSPB1,TOE1,JUP,SF3A2
Pubmed	15465494	Developmental expression of the Notch signaling pathway genes during mouse preimplantation development.	Pubmed	4.100E-7	5.896E-2	1.666E-4	2.074E-3	7	12	NOTCH1,NOTCH2,NOTCH4,DLL4,DTX1,JAG2,DLL1
Pubmed	22368283	Human PIH1 associates with histone H4 to mediate the glucose-dependent enhancement of pre-rRNA synthesis.	Pubmed	4.221E-7	6.070E-2	1.710E-4	2.129E-3	9	22	HIST1H4I,HIST1H4A,HIST1H4D,HIST1H4F,HIST1H4C,HIST1H4H,TAF1C,PIH1D1,SMARCB1
Pubmed	26381412	ATDC (Ataxia Telangiectasia Group D Complementing) Promotes Radioresistance through an Interaction with the RNF8 Ubiquitin Ligase.	Pubmed	4.289E-7	6.169E-2	1.728E-4	2.152E-3	10	28	HIST1H2BC,HIST1H4F,H1FX,RPS4X,RPS10,RUVBL2,HMGA1,HSPA1A,HSPA5,VIM
Pubmed	1286669	Human liver protein map: a reference database established by microsequencing and gel comparison.	Pubmed	4.289E-7	6.169E-2	1.728E-4	2.152E-3	10	28	ACADS,MIF,ATP5F1D,BLVRB,CALR,PEBP1,EEF1B2,RPLP2,ERP29,TPT1
Pubmed	21103663	Identification of VKORC1 interaction partners by split-ubiquitin system and coimmunoprecipitation.	Pubmed	4.319E-7	6.212E-2	1.735E-4	2.161E-3	17	83	CCDC12,ATP5MC3,CD81,PCDH1,COMT,FIS1,PDIA6,TMEM120A,TMEM176A,IFITM3,SLC25A1,TMBIM4,FTL,ZCCHC24,JAGN1,GJB1,SURF4
Pubmed	27889896	Decreased Anxiety-Related Behaviour but Apparently Unperturbed NUMB Function in Ligand of NUMB Protein-X (LNX) 1/2 Double Knockout Mice.	Pubmed	4.406E-7	6.336E-2	1.765E-4	2.198E-3	19	102	PPFIA3,CDS2,BCR,LDB1,CEP170B,PFKL,CTNNB1,DDOST,C2CD2L,AGAP2,EML3,PHLDB1,KAZN,SRCIN1,NOMO1,GSTM2,TUFM,WARS,YWHAG
Pubmed	16055720	WW domains provide a platform for the assembly of multiprotein networks.	Pubmed	4.656E-7	6.696E-2	1.860E-4	2.316E-3	24	154	AP2A1,CCDC97,KHSRP,FMNL1,CAD,CPSF1,POLR2E,PTBP1,CHTF8,DAZAP1,MAP1S,SF3B4,RPLP0,CHERP,CCT7,SNRNP70,SNRPA,RCC2,TLE3,U2AF2,AMOTL1,VASP,SF3A2,SYMPK
Pubmed	28706196	Synaptic GAP and GEF Complexes Cluster Proteins Essential for GTP Signaling.	Pubmed	4.899E-7	7.045E-2	1.952E-4	2.430E-3	33	259	GPRIN1,AP2A1,AP2A2,BEGAIN,PITPNM2,GIT1,ANXA2,ARF3,ARF5,SYNGAP1,CAMK2B,PCDH1,CEP170B,NUMBL,MINK1,PITPNM1,SOGA1,NCAN,LZTS3,DBN1,KBTBD11,DLG4,BAIAP2,AGAP2,DLGAP4,ARPC1A,DDN,NCDN,GNA11,SRCIN1,GSN,YWHAG,SHANK3
Pubmed	18976975	Genome-scale RNAi screen for host factors required for HIV replication.	Pubmed	5.022E-7	7.223E-2	1.995E-4	2.485E-3	41	361	ACACB,GRK2,OSBPL7,AKT1,KIF17,CHST1,ATOX1,RTL5,NDUFA6,BCR,NDUFS6,ANAPC2,UBQLN2,DDX49,POLR2K,POLR2L,UBALD2,THOC6,LRRC14,NDUFS7,PSMD4,PTH1R,PCYT2,DVL1,TBC1D10A,ETV3,KLF2,MED28,LSM14B,PERP,CYP46A1,USP20,NBEAL2,TMED1,GRINA,SEC61G,TPT1,MED11,UQCRC1,BAG6,UBE2Z
Pubmed	20301769	Diamond-Blackfan Anemia	Pubmed	5.105E-7	7.342E-2	2.020E-4	2.516E-3	8	17	RPL11,RPL15,RPL31,RPL35A,RPS10,RPS26,RPS28,RPS29
Pubmed	28705898	Cellular heterogeneity in the ureteric progenitor niche and distinct profiles of branching morphogenesis in organ development.	Pubmed	5.113E-7	7.353E-2	2.020E-4	2.516E-3	21	123	MDK,AK1,FXYD6,CCND1,NNAT,PSMC3IP,S100A16,CXCL14,RBP1,RET,RPS3,FBLN1,FBLN2,PPP1R1B,P3H3,NSG1,STRA6,CHADL,MFSD2A,IGFBP4,SPRY4
Pubmed	15951569	Time-resolved mass spectrometry of tyrosine phosphorylation sites in the epidermal growth factor receptor signaling network reveals dynamic modules.	Pubmed	5.238E-7	7.533E-2	2.064E-4	2.570E-3	16	75	GIT1,ANXA2,PIK3R2,PLEC,RIN1,CAVIN1,EPHA2,TNK2,ENO1,ENO2,EPHB4,SHB,RBCK1,STAT3,ITGB4,JUP
Pubmed	24623722	Systematic identification of pathological lamin A interactors.	Pubmed	5.866E-7	8.437E-2	2.305E-4	2.871E-3	39	337	C1QTNF1,CHST1,CDS2,FXYD6,BYSL,TMEM86A,CD81,PIK3R2,CXCL14,LRP10,CYB561,MARVELD1,SLC38A7,TMEM222,TMEM107,SLC2A5,LIMS2,USE1,JAGN1,UNC45A,USP20,STX4,STARD3,TAP1,CYB561D2,LMNB2,THBD,MFSD5,SLC35A4,TMEM201,SLC13A3,TMEM199,GPR108,DUS3L,AGTRAP,LAMB1,NIPAL3,ORMDL3,LMNA
Pubmed	26618355	The QTL within the H2 Complex Involved in the Control of Tuberculosis Infection in Mice Is the Classical Class II H2-Ab1 Gene.	Pubmed	6.260E-7	9.004E-2	2.453E-4	3.055E-3	10	29	RAB11B,PSMB8,DAXX,RING1,VPS52,PFDN6,TAP1,TAP2,TAPBP,KANK3
Pubmed	18635608	Tissue-specific requirements of beta-catenin in external genitalia development.	Pubmed	6.891E-7	9.911E-2	2.693E-4	3.354E-3	11	36	FZD1,FZD8,CCND1,CTNNB1,DVL1,FZD2,WNT2,WNT7A,WNT7B,FZD5,LRP5
Pubmed	26885983	The C-terminal cytoplasmic tail of hedgehog receptor Patched1 is a platform for E3 ubiquitin ligase complexes.	Pubmed	7.345E-7	1.056E-1	2.863E-4	3.565E-3	17	86	GRK2,MYL6,PHB,QPCTL,PSMA7,PSMC3,PSMD3,RAN,TRIM28,FBL,LSM14B,PRPF19,ELOB,PRMT1,VIM,WARS,IMPDH2
Pubmed	22159717	The matrisome: in silico definition and in vivo characterization by proteomics of normal and tumor extracellular matrices.	Pubmed	7.515E-7	1.081E-1	2.921E-4	3.638E-3	24	158	MFGE8,LTBP4,ANXA2,MATN4,SERPINH1,NTN1,PLOD1,COL1A2,COL6A2,CSPG4,ECM1,EGFL7,FBLN1,FBLN2,TINAGL1,TGFBI,TGM2,PLXNB2,HSPG2,VWF,VWA1,LAMB1,LAMB2,LAMB3
Pubmed	25659154	ABCE1 is a highly conserved RNA silencing suppressor.	Pubmed	7.866E-7	1.131E-1	3.041E-4	3.788E-3	28	204	MFGE8,GADD45GIP1,CBR3,PEBP1,PFKL,EXOSC4,RPL36,CSTB,EIF4A3,PSMD4,PTPRF,DCXR,RPL35A,FBL,RPS12,RPS29,HAX1,SDHB,ISYNA1,SURF4,RRP12,GNA11,LMNB2,LTO1,VIM,HSPE1,JUP,LMNA
Pubmed	26777405	ATPase-Modulated Stress Granules Contain a Diverse Proteome and Substructure.	Pubmed	7.867E-7	1.131E-1	3.041E-4	3.788E-3	37	315	H2AFV,MARS,NTMT1,PDLIM4,EIF3B,EIF3F,EIF3I,BANF1,H1FX,RCC1,TNPO2,KANK2,SEC24C,DYNLL2,UPF1,ARPC1B,NOSIP,DAZAP1,RNH1,FBL,EIF3L,FSCN1,LSM14B,NUDC,AGO2,RCC2,EIF3K,CARHSP1,HMGN1,HMGA1,EDC4,TUFM,PRMT1,VASP,EIF4H,USP5,LMNA
Pubmed	22810585	Viral immune modulators perturb the human molecular network by common and unique strategies.	Pubmed	8.065E-7	1.160E-1	3.110E-4	3.873E-3	20	116	HIST1H4A,MIF,SLC25A5,LEMD2,SLC25A3,PIK3R2,DYNLL2,ACOT8,ENO1,RPS3,RPS16,TUBB4B,TUBB,H2AFJ,USP19,CDC37,FKBP8,HSPA5,HSPE1,LGALS3BP
Pubmed	18676680	Pathway-based evaluation of 380 candidate genes and lung cancer susceptibility suggests the importance of the cell cycle pathway.	Pubmed	8.124E-7	1.168E-1	3.124E-4	3.891E-3	42	381	AKT1,ALAD,ALDH2,APOE,BAX,CCND1,BCR,NINJ1,NOS3,OGG1,CBR1,CBR3,CBS,CCND3,CD81,PHB,PIM1,COMT,POLD1,MPDU1,CTNNB1,NQO1,HSPB8,RET,NUBP2,EFNB3,RXRA,HIF1AN,SLC2A1,SLC19A1,SOD1,ALDH1L1,STK11,TNFRSF1A,HTR1B,XRCC1,IRF3,PAK6,JAK3,AIMP2,LCAT,LRP5
Pubmed	12429849	Functional proteomic analysis of human nucleolus.	Pubmed	8.167E-7	1.175E-1	3.132E-4	3.901E-3	19	106	SNU13,RRP9,DDX54,NLE1,NOC4L,NOP53,GRWD1,MRTO4,MYBBP1A,NHP2,TBL3,PDCD11,RCC2,RRP12,PRPF19,BOP1,VIM,NOL6,LMNA
Pubmed	11591653	Protein-protein interaction panel using mouse full-length cDNAs.	Pubmed	8.427E-7	1.212E-1	3.223E-4	4.014E-3	23	148	KCTD13,ALAD,SSNA1,CLDN11,PCBP1,TSEN34,HSPB8,PDCD6,FAU,PFDN6,SSSCA1,CCT7,MCRIP2,MED28,FTH1,FTL,LSM7,TCF3,TSPAN4,FKBP10,ID1,ID3,PYCR3
Pubmed	19739253	Lack of aspartoacylase activity disrupts survival and differentiation of neural progenitors and oligodendrocytes in a mouse model of Canavan disease.	Pubmed	8.507E-7	1.223E-1	3.245E-4	4.041E-3	7	13	CDKN1A,CNP,CSPG4,OLIG2,GFAP,GSTP1,VIM
Pubmed	15064750	EBP1 is a nucleolar growth-regulating protein that is part of pre-ribosomal ribonucleoprotein complexes.	Pubmed	8.795E-7	1.265E-1	3.346E-4	4.167E-3	8	18	RPL8,RPL11,RPL15,RPL18,RPL27,RPL28,RPLP0,RPLP2
Pubmed	23182705	Proteomic investigation of the interactome of FMNL1 in hematopoietic cells unveils a role in calcium-dependent membrane plasticity.	Pubmed	8.880E-7	1.277E-1	3.370E-4	4.197E-3	13	52	FMNL1,PLEC,KCTD10,CWF19L1,RPL11,FLII,SIPA1,SIPA1L3,TAP2,TUFM,HSPA1B,HSPA5,ZNF787
Pubmed	27559042	Glycoproteomics Reveals Decorin Peptides With Anti-Myostatin Activity in Human Atrial Fibrillation.	Pubmed	9.317E-7	1.340E-1	3.511E-4	4.372E-3	18	97	MFGE8,LTBP4,ANXA2,APOE,COL1A2,COL6A2,PSAP,ELN,FBLN2,TINAGL1,GPC1,TGFBI,TNXB,HSPG2,LAMB1,LAMB2,LGALS3BP,BCAM
Pubmed	22360420	Proteomic analysis identifies dysfunction in cellular transport, energy, and protein metabolism in different brain regions of atypical frontotemporal lobar degeneration.	Pubmed	9.317E-7	1.340E-1	3.511E-4	4.372E-3	18	97	AP2A1,AP2A2,ARF5,CBR1,CBR3,PHGDH,RAN,ENO2,HSPA12B,TUBB4B,TUBB,SPTB,GFAP,NCDN,IGSF8,TUBB2A,HSPA1A,HSPB1
Pubmed	19170196	Polymorphisms in innate immunity genes and lung cancer risk in Xuanwei, China.	Pubmed	9.325E-7	1.341E-1	3.511E-4	4.372E-3	42	383	AKT1,ALAD,ALDH2,APOE,BAX,CCND1,BCR,NINJ1,NOS3,OGG1,CBR1,CBR3,CBS,CCND3,CD81,PHB,PIM1,COMT,POLD1,MPDU1,CTNNB1,NQO1,HSPB8,RET,NUBP2,EFNB3,RXRA,HIF1AN,SLC2A1,SLC19A1,SOD1,ALDH1L1,STK11,TNFRSF1A,HTR1B,XRCC1,IRF3,PAK6,JAK3,AIMP2,LCAT,LRP5
Pubmed	19034380	Alterations in oligodendrocyte proteins, calcium homeostasis and new potential markers in schizophrenia anterior temporal lobe are revealed by shotgun proteome analysis.	Pubmed	9.375E-7	1.348E-1	3.520E-4	4.384E-3	11	37	NDUFS6,PEBP1,PHB,SLC9A3R1,CNP,RNH1,RPS10,TUBB,GFAP,HAPLN2,YWHAG
Pubmed	16245338	Notch1 signals through Jagged2 to regulate apoptosis in the apical ectodermal ridge of the developing limb bud.	Pubmed	9.792E-7	1.408E-1	3.667E-4	4.567E-3	6	9	NOTCH1,NOTCH2,NOTCH4,DLL4,JAG2,DLL1
Pubmed	10679242	Growth suppression of Escherichia coli by induction of expression of mammalian genes with transmembrane or ATPase domains.	Pubmed	1.015E-6	1.460E-1	3.793E-4	4.723E-3	9	24	EDF1,NKAIN4,BSCL2,RNF187,TMEM205,CX3CL1,TRABD,VSTM2B,ITM2C
Pubmed	20098747	Expanding the substantial interactome of NEMO using protein microarrays.	Pubmed	1.270E-6	1.826E-1	4.731E-4	5.892E-3	19	109	MLLT6,AKT1,NTMT1,GADD45GIP1,TRIM41,PLEKHJ1,FRMD8,RET,RPL41,RPS12,FLT4,NHP2,RBCK1,GADD45G,PIM2,TPT1,TYRO3,HPCAL1,JAK3
Pubmed	24654937	Identification of new mechanisms of cellular response to chemotherapy by tracking changes in post-translational modifications by ubiquitin and ubiquitin-like proteins.	Pubmed	1.415E-6	2.035E-1	5.258E-4	6.548E-3	13	54	EIF3F,NDUFS6,CBS,PHGDH,RANGAP1,ARPC1B,RPLP2,PCID2,PRPF19,TST,UBC,HSPA5,HSPB1
Pubmed	15537664	Urogenital and caudal dysgenesis in adrenocortical dysplasia (acd) mice is caused by a splicing mutation in a novel telomeric regulator.	Pubmed	1.426E-6	2.050E-1	5.284E-4	6.580E-3	12	46	PLEKHG4,PSMB10,PARD6A,ENKD1,CENPT,SLC12A4,TPPP3,EDC4,PLA2G15,HSF4,LCAT,DLL1
Pubmed	16273093	A quantitative protein interaction network for the ErbB receptors using protein microarrays.	Pubmed	1.434E-6	2.062E-1	5.301E-4	6.601E-3	17	90	MATK,NUMBL,PIK3R2,MAPK8IP1,SH2B1,RIN1,SH2B3,FES,FGFR1,SH3BP2,DOK4,STAT3,TNS2,TLN1,MAPK8IP2,VAV2,JAK3
Pubmed	19625176	PTEN identified as important risk factor of chronic obstructive pulmonary disease.	Pubmed	1.444E-6	2.077E-1	5.326E-4	6.633E-3	41	376	AKT1,ALAD,ALDH2,APOE,BAX,CCND1,BCR,NINJ1,NOS3,OGG1,CBR1,CBR3,CBS,CCND3,CD81,PHB,PIM1,COMT,POLD1,MPDU1,CTNNB1,NQO1,HSPB8,RET,NUBP2,RXRA,HIF1AN,SLC2A1,SLC19A1,SOD1,ALDH1L1,STK11,TNFRSF1A,HTR1B,XRCC1,IRF3,PAK6,JAK3,AIMP2,LCAT,LRP5
Pubmed	24725412	Ribosomal protein s15 phosphorylation mediates LRRK2 neurodegeneration in Parkinson's disease.	Pubmed	1.454E-6	2.091E-1	5.348E-4	6.660E-3	8	19	SLC25A5,RPL10A,RPS2,RPS3,RPS15,RPS16,RPS20,RPS23
Pubmed	29459677	A CRISPR-based screen for Hedgehog signaling provides insights into ciliary function and ciliopathies.	Pubmed	1.485E-6	2.135E-1	5.447E-4	6.784E-3	31	247	GIT1,ANXA2,MYH9,SQSTM1,CAD,HIP1R,PLEC,IPO13,PHGDH,RFC2,TRIM28,RPS27A,TUBA1B,TUBB4B,FLII,POLDIP3,SHB,TUBB,SNRNP70,SARM1,GCN1,TUBB2A,UBC,HSPA5,HSPB1,HSPE1,TUBB2B,JUP,BAG6,LAMB1,LYZ
Pubmed	19405953	Proteome analysis of schizophrenia patients Wernicke's area reveals an energy metabolism dysregulation.	Pubmed	1.518E-6	2.183E-1	5.554E-4	6.917E-3	9	25	PEBP1,CKB,SLC25A3,BRMS1,QDPR,ENO2,TUBA1B,TUBB,GFAP
Pubmed	17314511	Large-scale identification of c-MYC-associated proteins using a combined TAP/MudPIT approach.	Pubmed	1.558E-6	2.240E-1	5.686E-4	7.081E-3	28	211	MARS,TRRAP,CCAR2,EIF3I,NDUFA8,BCR,SQSTM1,PCBP1,POLD1,IPO13,PSMA7,PSMB5,PSMC3,PSMD3,PTPN14,ACOT8,IPO4,RFC2,RNH1,TRIM28,FBL,PTGES2,MYBBP1A,SLC25A1,RUVBL2,GCN1,HSPB1,LMNA
Pubmed	27576369	Regulation of monocyte cell fate by blood vessels mediated by Notch signalling.	Pubmed	1.570E-6	2.258E-1	5.687E-4	7.083E-3	5	6	NOTCH1,NOTCH2,DLL4,DLL1,LYZ
Pubmed	19217325	Lunatic and manic fringe cooperatively enhance marginal zone B cell precursor competition for delta-like 1 in splenic endothelial niches.	Pubmed	1.570E-6	2.258E-1	5.687E-4	7.083E-3	5	6	MFNG,NOTCH2,DLL4,DLL1,LFNG
Pubmed	11731257	Expression of Deltex1 during mouse embryogenesis: comparison with Notch1, 2 and 3 expression.	Pubmed	1.570E-6	2.258E-1	5.687E-4	7.083E-3	5	6	NOTCH1,NOTCH2,DTX1,ISL1,DLL1
Pubmed	14757642	Math1 controls cerebellar granule cell differentiation by regulating multiple components of the Notch signaling pathway.	Pubmed	1.629E-6	2.343E-1	5.873E-4	7.314E-3	7	14	NOTCH1,NOTCH2,NOTCH4,DLL4,TCF3,JAG2,DLL1
Pubmed	9253601	A transcript map for the 2.8-Mb region containing the multiple endocrine neoplasia type 1 locus.	Pubmed	1.629E-6	2.343E-1	5.873E-4	7.314E-3	7	14	MEN1,ARL2,SNX15,CDC42BPG,ATG2A,EHD1,TIGD3
Pubmed	18351675	Members of the WNT signaling pathways are widely expressed in mouse ovaries, oocytes, and cleavage stage embryos.	Pubmed	1.830E-6	2.631E-1	6.578E-4	8.192E-3	12	47	FZD1,FZD8,AKT1,CTNNB1,DVL1,DVL2,FZD2,WNT2,WNT7A,WNT7B,FZD5,LRP5
Pubmed	18624398	Protein interaction data set highlighted with human Ras-MAPK/PI3K signaling pathways.	Pubmed	2.178E-6	3.133E-1	7.813E-4	9.729E-3	25	179	AKT1,FHOD1,EIF3I,NDUFS8,SQSTM1,RRP9,NDUFAF3,MAP2K2,RNF10,RING1,ENO1,RPL41,RPS20,RACK1,ZNHIT1,SDHB,FTL,TTYH3,C12orf10,TPT1,COMMD1,IFI35,RPSA,VARS2,PBXIP1
Pubmed	24561123	CHIP-MYTH: a novel interactive proteomics method for the assessment of agonist-dependent interactions of the human ??-adrenergic receptor.	Pubmed	2.203E-6	3.169E-1	7.863E-4	9.792E-3	13	56	KCTD13,ADCY3,ALDOA,ARHGDIA,CD81,ADGRG1,RAN,RNF41,RACK1,STAT3,GRK6,MAPK8IP2,RGS8
Pubmed	20706999	Cytoskeletal scaffolding proteins interact with Lynch-Syndrome associated mismatch repair protein MLH1.	Pubmed	2.203E-6	3.169E-1	7.863E-4	9.792E-3	13	56	ALDOA,ANXA2,VAMP8,ABCC3,MYL6,SQSTM1,SELENBP1,CKB,TXN2,ELP6,EEF2,ZER1,GSTP1
Pubmed	20381070	Sex-specific proteome differences in the anterior cingulate cortex of schizophrenia.	Pubmed	2.215E-6	3.185E-1	7.885E-4	9.819E-3	11	40	ALDH2,ALDOA,ARHGDIA,ATP6V1B2,RNH1,ENO2,TUBA1B,FTL,TUBB2A,UCHL1,YWHAG
Pubmed	29956664	A novel source of arterial valve cells linked to bicuspid aortic valve without raphe in mice.	Pubmed	2.319E-6	3.336E-1	8.216E-4	1.023E-2	8	20	NOTCH1,NOTCH2,COL1A2,DLL4,CTNNB1,TAGLN,ISL1,JAG2
Pubmed	20308691	Identification of a hormone-regulated dynamic nuclear actin network associated with estrogen receptor alpha in human breast cancer cell nuclei.	Pubmed	2.319E-6	3.336E-1	8.216E-4	1.023E-2	8	20	MYL6,RPL7A,RPL18,RPLP0,RPS4X,RPS8,RPS9,GSN
Pubmed	15383276	A protein interaction network links GIT1, an enhancer of huntingtin aggregation, to Huntington's disease.	Pubmed	2.339E-6	3.364E-1	8.230E-4	1.025E-2	15	74	GIT1,MAGEH1,APLP1,HAP1,CHD3,RAN,ECH1,TADA3,PIAS4,NSG2,PPIL1,GADD45G,FICD,VIM,IMPDH2
Pubmed	23665443	Spatiotemporal expression of Notch receptors and ligands in developing mouse placenta.	Pubmed	2.346E-6	3.374E-1	8.230E-4	1.025E-2	6	10	NOTCH1,NOTCH2,NOTCH4,DLL4,JAG2,DLL1
Pubmed	26751069	Wuho Is a New Member in Maintaining Genome Stability through its Interaction with Flap Endonuclease 1.	Pubmed	2.346E-6	3.374E-1	8.230E-4	1.025E-2	6	10	METTL1,HIST1H4A,RPS16,FEN1,WDR4,HIST1H2BB
Pubmed	20797700	Filament-associated TSGA10 protein is expressed in professional antigen presenting cells and interacts with vimentin.	Pubmed	2.346E-6	3.374E-1	8.230E-4	1.025E-2	6	10	MYH9,MYL6,PLEC,TUBB,OBSL1,VIM
Pubmed	16512683	140 mouse brain proteins identified by Ca2+-calmodulin affinity chromatography and tandem mass spectrometry.	Pubmed	2.399E-6	3.451E-1	8.396E-4	1.046E-2	23	157	ANXA2,PPFIA3,SPTBN4,ADGRB1,NOS1,CAMK2B,PDE1B,CAMKV,PLXNA1,CNP,SV2A,PYGB,RAP1GAP,ROGDI,RPS20,SBF1,VAT1,TRIM46,NUDC,ACSBG1,SYT5,PCSK1N,YWHAG
Pubmed	24104479	A negative genetic interaction map in isogenic cancer cell lines reveals cancer cell vulnerabilities.	Pubmed	2.414E-6	3.472E-1	8.426E-4	1.049E-2	25	180	NOTCH1,FXYD1,POLD2,POLR2L,SLC36A1,FBXL6,CARS2,SAMD4B,ENO2,RPL37,ACTR5,RPS3,RPS27A,HES6,MUS81,CCT7,SNRPD2,BLOC1S1,POLM,THBD,ZBTB48,DUS3L,TRIM8,RILPL2,SF3A2
Pubmed	23718855	Identification of human protein interaction domains using an ORFeome-based yeast two-hybrid fragment library.	Pubmed	2.420E-6	3.480E-1	8.426E-4	1.049E-2	10	33	CCND1,CBS,CCND3,CDKN2D,CTNNB1,SPRY2,PARD6B,EHMT2,JUP,PYCR3
Pubmed	19135240	Regulation of PKD by the MAPK p38delta in insulin secretion and glucose homeostasis.	Pubmed	2.586E-6	3.719E-1	8.983E-4	1.119E-2	16	84	MDH2,ALDOA,ARF3,CBR1,CKB,PHGDH,RAN,EEF1B2,EEF2,PDIA6,ENO1,RPLP2,RPS3,FASN,NUDC,HSPA5
Pubmed	26764384	The LMO2 oncogene regulates DNA replication in hematopoietic cells.	Pubmed	2.727E-6	3.922E-1	9.429E-4	1.174E-2	13	57	MYL6,NDUFA8,LDB1,CACTIN,POLD1,YPEL3,EGLN2,CXXC1,FLII,HYOU1,CAPN15,ATG2A,TCF3
Pubmed	21421844	GPR124, an orphan G protein-coupled receptor, is required for CNS-specific vascularization and establishment of the blood-brain barrier.	Pubmed	2.727E-6	3.922E-1	9.429E-4	1.174E-2	13	57	CCND1,NOTCH1,NOTCH4,CCND3,DLL4,ADGRA2,CSPG4,CTNNB1,SLC2A1,TIMP2,WNT7A,WNT7B,JAG2
Pubmed	24726341	Structural determinants for the strict monomethylation activity by trypanosoma brucei protein arginine methyltransferase 7.	Pubmed	2.926E-6	4.208E-1	1.004E-3	1.251E-2	7	15	HIST1H4I,HIST1H4A,HIST1H4D,HIST1H4F,HIST1H4C,HIST1H4H,PRMT1
Pubmed	17273555	An essential role for Notch in neural crest during cardiovascular development and smooth muscle differentiation.	Pubmed	2.926E-6	4.208E-1	1.004E-3	1.251E-2	7	15	H2AFV,NOTCH1,NOTCH2,NOTCH4,DLL4,JAG2,DLL1
Pubmed	26395878	Rac1 plays an essential role in axon growth and guidance and in neuronal survival in the central and peripheral nervous systems.	Pubmed	2.926E-6	4.208E-1	1.004E-3	1.251E-2	7	15	H2AFV,CHAT,OLIG2,FOXG1,GAD1,GFAP,ISL1
Pubmed	20471030	Proteome analysis of the thalamus and cerebrospinal fluid reveals glycolysis dysfunction and potential biomarkers candidates for schizophrenia.	Pubmed	2.951E-6	4.244E-1	1.008E-3	1.256E-2	12	49	CBR1,PLEC,CRYM,PYGB,QDPR,FTL,GFAP,SYT5,GSTP1,TKT,HSPA1A,VIM
Pubmed	19161160	An association study of 45 folate-related genes in spina bifida: Involvement of cubilin (CUBN) and tRNA aspartic acid methyltransferase 1 (TRDMT1).	Pubmed	2.951E-6	4.244E-1	1.008E-3	1.256E-2	12	49	NOS1,NOS3,CBS,SARDH,FPGS,SLC19A1,GAMT,GART,ALDH1L1,ICMT,PRMT2,PRMT1
Pubmed	11031247	Secretory protein trafficking and organelle dynamics in living cells.	Pubmed	3.042E-6	4.375E-1	1.037E-3	1.291E-2	16	85	VAMP8,AP1M1,HGS,AP1S1,SEC24C,CHMP6,VPS37B,RPS27A,SEC13,FTH1,FTL,BLOC1S1,GJB1,STX4,COPE,UBC
Pubmed	19030180	Dlx1&2 and Mash1 transcription factors control striatal patterning and differentiation through parallel and overlapping pathways.	Pubmed	3.065E-6	4.409E-1	1.042E-3	1.297E-2	20	126	POU3F4,SLC32A1,FOXP4,CRYM,MAFB,DLX6,OLIG1,EGR3,OLIG2,RXRG,FOXG1,ARX,SHB,SIX3,SLIT1,GAD1,NKX6-2,ZNF503,ZIC1,ISL1
Pubmed	22493164	Systematic analysis of dimeric E3-RING interactions reveals increased combinatorial complexity in human ubiquitination networks.	Pubmed	3.071E-6	4.417E-1	1.042E-3	1.297E-2	18	105	TRIM41,PEX10,RNF166,TRAF4,RNF10,RING1,RNF41,TRIM46,ANAPC11,RNF126,RBCK1,TRIM32,TRIM35,RNF114,RNF208,MGRN1,UBC,TRIM8
Pubmed	16226712	Proteomic analysis of human O6-methylguanine-DNA methyltransferase by affinity chromatography and tandem mass spectrometry.	Pubmed	3.457E-6	4.972E-1	1.167E-3	1.454E-2	14	67	MCM2,HIST1H4A,ANXA2,CCNB1,CDKN1A,PHB,POLD1,EEF1B2,RPLP1,FBL,RPS15A,TUBB4B,USP19,VIM
Pubmed	19723774	Lack of periostin leads to suppression of Notch1 signaling and calcific aortic valve disease.	Pubmed	3.457E-6	4.972E-1	1.167E-3	1.454E-2	14	67	ALDOA,SLC25A5,RHOG,TIMM29,EIF3F,ATP6V1B2,MYL6,NME2,NOTCH1,LRP10,DBI,PIH1D1,ARFGAP2,NELFE
Pubmed	20508642	ATAC and Mediator coactivators form a stable complex and regulate a set of non-coding RNA genes.	Pubmed	3.532E-6	5.080E-1	1.190E-3	1.482E-2	18	106	TRRAP,DOCK6,EIF3B,EIF3I,MED16,TRIM28,RNF41,EIF3L,TADA3,PUF60,MED28,SNRPA,WDTC1,MED22,PRPF19,PRRC2B,HSPA5,MED25
Pubmed	19725029	Prohibitin regulates TGF-beta induced apoptosis as a downstream effector of Smad-dependent and -independent signaling.	Pubmed	3.586E-6	5.158E-1	1.200E-3	1.494E-2	8	21	SLC25A5,PHB,PLEC,COL9A2,PRKCD,DBN1,RPS4X,LMNA
Pubmed	14662765	ATP-citrate lyase deficiency in the mouse.	Pubmed	3.586E-6	5.158E-1	1.200E-3	1.494E-2	8	21	ACACB,FZD1,CHAT,FASN,SCAP,SREBF1,SREBF2,GFAP
Pubmed	8641130	Report of the sixth international workshop on human chromosome 3 mapping 1995.	Pubmed	3.586E-6	5.158E-1	1.200E-3	1.494E-2	8	21	APEH,CTNNB1,PTH1R,FBLN2,SCN5A,SEC13,GNAI2,LAMB2
Pubmed	26426291	Comprehensive interactome of Otx2 in the adult mouse neural retina.	Pubmed	3.711E-6	5.338E-1	1.238E-3	1.542E-2	12	50	PCBP1,ZNF385A,CASZ1,RPL3,RPL6,RPL8,RPS21,RPS26,RPS29,POLDIP3,U2AF2,ZNF787
Pubmed	16289162	The identification of myocilin-associated proteins in the human trabecular meshwork.	Pubmed	3.748E-6	5.391E-1	1.248E-3	1.554E-2	11	42	ALDOA,ANXA2,NOTCH2,CD81,CLIC1,COL1A2,ENO1,FTL,TKT,TNFRSF1A,VIM
Pubmed	22678362	MMS19 assembles iron-sulfur proteins required for DNA metabolism and genomic integrity.	Pubmed	3.865E-6	5.558E-1	1.284E-3	1.599E-2	22	150	AP2A1,MBD3,ARF3,FMNL1,NTHL1,CNP,POLD1,POLD2,THOC6,RANGAP1,CDIPT,TRMT2A,CIAO2B,SURF4,EIF3K,ALG1,GRK6,LTO1,CIAO3,HLA-A,PIGS,MLF2
Pubmed	15029244	Mammalian Cdh1/Fzr mediates its own degradation.	Pubmed	4.117E-6	5.921E-1	1.364E-3	1.699E-2	13	59	ANAPC2,PSMA7,PSMB5,PSMB6,PSMB8,PSMB10,PSMC3,PSMD3,PSMD4,RPS27A,FZR1,ANAPC11,UBC
Pubmed	24552588	Notch signaling regulates ovarian follicle formation and coordinates follicular growth.	Pubmed	4.493E-6	6.462E-1	1.486E-3	1.850E-2	9	28	MFNG,NOTCH1,NOTCH2,NOTCH4,DLL4,INHA,JAG2,DLL1,LFNG
Pubmed	12690205	Human chromosome 7: DNA sequence and biology.	Pubmed	4.732E-6	6.805E-1	1.561E-3	1.944E-2	51	536	TRRAP,ADCYAP1R1,FZD1,DBNL,ARF5,NUDT1,LRRC61,EIF3B,ZSCAN25,NDUFB2,GPR146,NPTX2,CAMK2B,TMED4,AP4M1,TBRG4,ATP6V1F,SNX8,UFSP1,POLD2,TES,TMEM130,CCM2,AP5Z1,ZMIZ2,NYAP1,RARRES2,ARPC1B,EPHB4,TMEM176A,CHST12,AGAP3,ARPC1A,GET4,SMARCD3,SMO,MEPCE,GIGYF1,EIF4H,WNT2,MRPS24,IMPDH1,AMZ1,IRF5,FAM20C,SLC12A9,KCNH2,AIMP2,MAFK,ZNF212,PRRT4
Pubmed	21942715	Proteomic dissection of the von Hippel-Lindau (VHL) interactome.	Pubmed	4.851E-6	6.976E-1	1.596E-3	1.988E-2	17	98	MIF,RPL10A,BSG,GRWD1,RPL7A,RPLP0,STUB1,RPS2,RPS3,RPS5,RPS15A,TUBB4B,CCT7,SNRNP70,ELOB,GRN,RPSA
Pubmed	1574589	De novo purine nucleotide biosynthesis.	Pubmed	4.948E-6	7.116E-1	1.621E-3	2.019E-2	6	11	ADSL,PFAS,GART,IMPDH1,IMPDH2,ADSSL1
Pubmed	9187150	A family of mammalian Fringe genes implicated in boundary determination and the Notch pathway.	Pubmed	4.948E-6	7.116E-1	1.621E-3	2.019E-2	6	11	MFNG,NOTCH1,NOTCH2,NOTCH4,DLL1,LFNG
Pubmed	21085121	Quantitative reactivity profiling predicts functional cysteines in proteomes.	Pubmed	4.982E-6	7.165E-1	1.626E-3	2.025E-2	7	16	HIST1H4I,HIST1H4A,HIST1H4D,HIST1H4F,HIST1H4C,HIST1H4H,PRMT1
Pubmed	14676191	Comprehensive proteomic analysis of human Par protein complexes reveals an interconnected protein network.	Pubmed	4.986E-6	7.170E-1	1.626E-3	2.025E-2	14	69	CCAR2,SQSTM1,SOGA1,PARD6A,PIH1D1,RNF41,FKBP5,MYBBP1A,PARD6B,STK11,CDC37,HSPA1A,PDRG1,LLGL1
Pubmed	26410627	The Interleukin-2-mTORc1 Kinase Axis Defines the Signaling, Differentiation, and Metabolism of T Helper 1 and Follicular B Helper T Cells.	Pubmed	5.209E-6	7.492E-1	1.692E-3	2.107E-2	27	212	AKT1,PREX1,ARL4D,RHOC,NFATC2,NOTCH2,CCNB1,CCND3,CCNF,CDKN1A,ASB6,SH2D3C,EGR3,RASGRP2,KATNB1,RXRA,TAX1BP3,AGAP2,PRR5,ANAPC11,GNA11,TCF3,TNS2,NFAM1,RASD2,JUN,LFNG
Pubmed	10330338	Human mitochondrial complex I in health and disease.	Pubmed	5.270E-6	7.580E-1	1.692E-3	2.107E-2	5	7	NDUFA1,NDUFA8,NDUFB6,NDUFB7,NDUFS7
Pubmed	10079256	Human ligands of the Notch receptor.	Pubmed	5.270E-6	7.580E-1	1.692E-3	2.107E-2	5	7	NOTCH1,NOTCH2,NOTCH4,JAG2,DLL1
Pubmed	12846471	The distribution of Notch receptors and their ligands during articular cartilage development.	Pubmed	5.270E-6	7.580E-1	1.692E-3	2.107E-2	5	7	NOTCH1,NOTCH2,NOTCH4,JAG2,DLL1
Pubmed	10508608	Nucleotide binding by TAP mediates association with peptide and release of assembled MHC class I molecules.	Pubmed	5.270E-6	7.580E-1	1.692E-3	2.107E-2	5	7	CALR,TAP1,TAP2,TAPBP,HLA-A
Pubmed	8939998	RhoGDI-3 is a new GDP dissociation inhibitor (GDI). Identification of a non-cytosolic GDI protein interacting with the small GTP-binding proteins RhoB and RhoG.	Pubmed	5.270E-6	7.580E-1	1.692E-3	2.107E-2	5	7	RHOB,RHOG,ARHGDIA,ARHGDIG,HRAS
Pubmed	11507077	Tumor susceptibility of p21(Waf1/Cip1)-deficient mice.	Pubmed	5.270E-6	7.580E-1	1.692E-3	2.107E-2	5	7	CDKN1A,CNP,OLIG1,OLIG2,GFAP
Pubmed	26687479	The variant Polycomb Repressor Complex 1 component PCGF1 interacts with a pluripotency sub-network that includes DPPA4, a regulator of embryogenesis.	Pubmed	5.282E-6	7.596E-1	1.692E-3	2.107E-2	41	396	ACACB,MCM2,MBD3,KHSRP,CCAR2,EDF1,CAD,SERPINH1,TRMT61A,SYF2,NCOR2,CAVIN1,NDUFS7,PSMD3,SAMD4B,UPF1,RING1,TUBB4B,SALL2,EMG1,CHERP,TUBB,MRPL17,NSUN5,MAP7D1,LSM14B,ZGPAT,RRP12,GCN1,TKT,PATZ1,HMGA1,ATG101,ZCCHC3,MYPOP,NT5DC2,MRPL9,TUBB2B,ITPR3,BAG6,MLF2
Pubmed	12226669	Comprehensive proteomic analysis of the human spliceosome.	Pubmed	5.314E-6	7.642E-1	1.698E-3	2.115E-2	18	109	LSM2,SRSF9,SNU13,PCBP1,CPSF1,POLR2E,POLR2I,POLR2K,POLR2L,SF3B5,PTBP1,SF3B4,SNRNP70,SNRPA,SNRPD2,SNRPG,U2AF2,SF3A2
Pubmed	20965718	Genetic variability of the fatty acid synthase pathway is not associated with prostate cancer risk in the European Prospective Investigation on Cancer (EPIC).	Pubmed	5.395E-6	7.758E-1	1.720E-3	2.142E-2	8	22	ACACB,FASN,SLC2A1,SLC2A5,SREBF1,SREBF2,SLC27A4,SLC27A1
Pubmed	29121065	Proteomic analysis reveals novel ligands and substrates for LNX1 E3 ubiquitin ligase.	Pubmed	5.498E-6	7.907E-1	1.749E-3	2.179E-2	15	79	MARS,AP2A1,PPFIA3,MYH9,SYNGAP1,TMED4,NUMBL,TRAF4,CSNK1D,TMED9,GRWD1,KIF7,MRPL4,RPL36AL,LMAN2
Pubmed	20462248	14-3-3 epsilon dynamically interacts with key components of mitogen-activated protein kinase signal module for selective modulation of the TNF-alpha-induced time course-dependent NF-kappaB activity.	Pubmed	5.764E-6	8.290E-1	1.830E-3	2.279E-2	12	52	PCBP1,PHB,QPCTL,RPL6,RPLP0,RPS3,RPS8,TUBB4B,TUBB,RUVBL2,CDC37,TUBB2B
Pubmed	15342465	Canonical WNT signaling promotes mammary placode development and is essential for initiation of mammary gland morphogenesis.	Pubmed	5.812E-6	8.359E-1	1.837E-3	2.288E-2	10	36	FZD1,FZD8,CTNNB1,DVL1,FZD2,WNT2,WNT7A,WNT7B,FZD5,LRP5
Pubmed	27141870	Expression of histone deacetylase 3 instructs alveolar type I cell differentiation by regulating a Wnt signaling niche in the lung.	Pubmed	5.812E-6	8.359E-1	1.837E-3	2.288E-2	10	36	CCND1,CCNB1,CDKN1A,TUBB4B,FOXJ1,TAGLN,VIM,WNT2,WNT7A,WNT7B
Pubmed	9244302	Intracellular cleavage of Notch leads to a heterodimeric receptor on the plasma membrane.	Pubmed	5.910E-6	8.500E-1	1.844E-3	2.296E-2	4	4	NOTCH1,NOTCH2,DTX1,DLL1
Pubmed	9629920	Two-dimensional electrophoretic analysis of mixed lineage kinase 2 N-terminal domain binding proteins.	Pubmed	5.910E-6	8.500E-1	1.844E-3	2.296E-2	4	4	MAP3K10,PHB,TUBB,TUBB2A
Pubmed	28065601	Initiation of Quality Control during Poly(A) Translation Requires Site-Specific Ribosome Ubiquitination.	Pubmed	5.910E-6	8.500E-1	1.844E-3	2.296E-2	4	4	ZNF598,RPS3,RPS10,RPS20
Pubmed	9585437	Genetic mapping of 10 microsatellites in the t complex region of mouse chromosome 17.	Pubmed	5.910E-6	8.500E-1	1.844E-3	2.296E-2	4	4	PIM1,VPS52,HLA-A,ITPR3
Pubmed	18669923	The helix-loop-helix factors Id3 and E47 are novel regulators of adiponectin.	Pubmed	5.910E-6	8.500E-1	1.844E-3	2.296E-2	4	4	APOE,SREBF1,TCF3,ID3
Pubmed	18703315	Immunohistochemical profiling of Wnt, NF-kappaB, Stat3 and Notch signaling in human epidermal tumors.	Pubmed	5.910E-6	8.500E-1	1.844E-3	2.296E-2	4	4	NOTCH1,NOTCH2,STAT3,WNT2
Pubmed	22442722	Functional consequences of necdin nucleocytoplasmic localization.	Pubmed	6.099E-6	8.772E-1	1.899E-3	2.365E-2	13	61	PPFIA3,HAP1,MIER2,DCTN1,CCM2,RPL28,TADA3,RNF114,MED22,MPND,UQCRC1,ITGB5,LAMB1
Pubmed	26471122	A non-proteolytic role for ubiquitin in deadenylation of MHC-I mRNA by the RNA-binding E3-ligase MEX-3C.	Pubmed	6.139E-6	8.829E-1	1.907E-3	2.375E-2	11	44	AP2A1,AP2A2,DHX37,CCAR2,CAD,POLRMT,GTPBP1,TRIM28,HSPA5,ZNF574,NOL6
Pubmed	20198315	Association of genetic variants with hemorrhagic stroke in Japanese individuals.	Pubmed	6.229E-6	8.958E-1	1.931E-3	2.404E-2	21	143	SPTBN4,MYH9,COX5B,NCOR2,CELSR1,CTBP1,PYGB,SBF1,SEMA3F,MON1B,TBL3,OGDHL,ALDH1L1,RUVBL2,USP20,PACS2,PANX2,IRF5,IVD,ITM2C,LRP5
Pubmed	21163940	Interactome mapping suggests new mechanistic details underlying Alzheimer's disease.	Pubmed	6.914E-6	9.944E-1	2.138E-3	2.663E-2	18	111	APOE,TIMM29,NOS3,KANK2,EGLN2,FIS1,ENO2,PI4K2A,RPS27A,TUBA1B,FARSA,FOXG1,NCDN,MLST8,CDC37,IGSF8,TYRO3,UMPS
Pubmed	23266187	The mitochondrial transporter family SLC25: identification, properties and physiopathology.	Pubmed	7.122E-6	1.000E0	2.197E-3	2.737E-2	12	53	SLC25A29,SLC25A5,SLC25A3,SLC25A10,SLC25A38,SLC25A42,SLC25A51,SLC25A22,SLC25A34,SLC25A1,UCP2,MTCH1
Pubmed	19386638	Dlx1&2 and Mash1 transcription factors control MGE and CGE patterning and differentiation through parallel and overlapping pathways.	Pubmed	7.135E-6	1.000E0	2.197E-3	2.737E-2	19	122	FOXO4,POU3F4,SLC32A1,FOXP4,CRYM,MAFB,DLX6,EGR3,OLIG2,RXRG,FOXG1,ARX,SHB,SIX3,GAD1,NKX6-2,ZNF503,ZIC1,ISL1
Pubmed	19367581	Identification of neuroglycan C and interacting partners as potential susceptibility genes for schizophrenia in a Southern Chinese population.	Pubmed	7.375E-6	1.000E0	2.266E-3	2.822E-2	13	62	BAP1,AKT1,APOE,CAMKV,PLXNB1,COMT,PRODH,GAD1,STAB1,NBEAL2,GNAI2,IMPDH2,LAMB2
Pubmed	20843780	Identification of rare DNA variants in mitochondrial disorders with improved array-based sequencing.	Pubmed	7.617E-6	1.000E0	2.326E-3	2.897E-2	10	37	ACADS,NDUFV1,NTHL1,OGG1,SNX15,POLR2E,DMPK,ENDOG,SURF1,TWNK
Pubmed	22783020	Tmem100, an ALK1 receptor signaling-dependent gene essential for arterial endothelium differentiation and vascular morphogenesis.	Pubmed	7.617E-6	1.000E0	2.326E-3	2.897E-2	10	37	AKT1,NOS3,NOTCH1,NOTCH4,DLL4,EPHB4,KLF2,GJA4,TAGLN,HSPA5
Pubmed	21853274	Shotgun proteomics and network analysis of ubiquitin-related proteins from human breast carcinoma epithelial cells.	Pubmed	7.617E-6	1.000E0	2.326E-3	2.897E-2	10	37	PHB,PSMA7,PSMB5,PHGDH,RPLP0,RPS8,RPS20,RUVBL2,UBC,HSPB1
Pubmed	24859004	The ability of inner-cell-mass cells to self-renew as embryonic stem cells is acquired following epiblast specification.	Pubmed	7.645E-6	1.000E0	2.330E-3	2.901E-2	16	91	ACVR2B,NOTCH1,NOTCH2,NOTCH4,FURIN,TFCP2L1,DLL4,KLF2,FGFR1,WNT7B,ID1,ID3,JAG2,JAK3,DLL1,LRP5
Pubmed	18922472	Distinct modes of regulation of the Uch37 deubiquitinating enzyme in the proteasome and in the Ino80 chromatin-remodeling complex.	Pubmed	7.768E-6	1.000E0	2.358E-3	2.936E-2	11	45	TFPT,INO80B,PSMA7,PSMB5,PSMB6,PSMC3,PSMD3,PSMD4,ACTR5,RUVBL2,ADRM1
Pubmed	23375831	In vivo and in vitro investigations of heterozygous nebulin knock-out mice disclose a mild skeletal muscle phenotype.	Pubmed	7.771E-6	1.000E0	2.358E-3	2.936E-2	21	145	COMTD1,RHOB,MAP3K6,CRELD1,DDIT4,PRKCD,PHGDH,PCYT2,FAM234A,RXRG,MIEF2,TAP1,CACFD1,TIMP4,TSPAN4,ARL2BP,HMGCL,LRTM2,BTG2,KCNJ12,DDX39B
Pubmed	22522171	Id proteins synchronize stemness and anchorage to the niche of neural stem cells.	Pubmed	7.918E-6	1.000E0	2.397E-3	2.986E-2	8	23	CCND1,CNP,CSPG4,OLIG1,RAP1GAP,OLIG2,ID1,ID3
Pubmed	16284245	Fezl regulates the differentiation and axon targeting of layer 5 subcortical projection neurons in cerebral cortex.	Pubmed	8.057E-6	1.000E0	2.434E-3	3.032E-2	19	123	UNC5A,DOC2B,NTN1,CRYM,SEMA4C,PTPRU,FGFR1,FOXG1,SEMA3F,SEMA6B,ZNF703,SIX3,SLIT1,GAD1,CDH22,TLE3,PLXNB2,IGFBP4,ISL1
Pubmed	18694942	Gamma-secretase activation of notch signaling regulates the balance of proximal and distal fates in progenitor cells of the developing lung.	Pubmed	8.112E-6	1.000E0	2.437E-3	3.035E-2	7	17	NOTCH1,NOTCH2,NOTCH4,DLL4,JAG2,DLL1,LFNG
Pubmed	20970343	Nucleoredoxin sustains Wnt/?-catenin signaling by retaining a pool of inactive dishevelled protein.	Pubmed	8.112E-6	1.000E0	2.437E-3	3.035E-2	7	17	CTNNB1,DVL1,DVL2,FZD2,NXN,HSPG2,ISL1
Pubmed	24163370	The HECT type ubiquitin ligase NEDL2 is degraded by anaphase-promoting complex/cyclosome (APC/C)-Cdh1, and its tight regulation maintains the metaphase to anaphase transition.	Pubmed	8.117E-6	1.000E0	2.437E-3	3.035E-2	32	281	MAZ,RSPH9,CBX4,EIF3I,NTHL1,CCNB1,RRP9,CACTIN,ANAPC2,POLRMT,PSMA7,MED16,ECM1,NOSIP,RING1,MAP1S,ACTR5,FZR1,EMG1,BAIAP2,ANAPC11,NUDT16L1,MAP7D1,TRMT2A,LSM14B,DMAP1,GRN,AMOTL1,SPHK2,DUS3L,LAMB1,SF3A2
Pubmed	19343046	Association study between single-nucleotide polymorphisms in 199 drug-related genes and commonly measured quantitative traits of 752 healthy Japanese subjects.	Pubmed	8.499E-6	1.000E0	2.542E-3	3.166E-2	25	193	ABCA2,ALDH2,CHST1,ABCC3,NDUFA1,NDUFA3,NDUFA6,NDUFA8,NDUFB7,NDUFV1,NDUFS6,NDUFS8,NDUFV3,COMT,DDOST,GAMT,ALDH1L1,TAP1,TAP2,GSTM2,GSTP1,HSD17B10,UCHL1,SLCO4A1,ABCC10
Pubmed	15112104	Gene content of the 750-kb critical region for mouse embryonic ectoderm lethal tcl-w5.	Pubmed	8.520E-6	1.000E0	2.542E-3	3.166E-2	9	30	RAB11B,DAXX,RING1,RPS28,VPS52,PFDN6,TAPBP,KANK3,HLA-A
Pubmed	22118674	Activity-based chemical proteomics accelerates inhibitor development for deubiquitylating enzymes.	Pubmed	8.520E-6	1.000E0	2.542E-3	3.166E-2	9	30	CBS,PSMB5,KCTD10,RPLP0,USP20,UBC,JOSD2,UCHL1,USP5
Pubmed	28675934	Characterization of the Extracellular Matrix of Normal and Diseased Tissues Using Proteomics.	Pubmed	8.975E-6	1.000E0	2.672E-3	3.328E-2	20	135	LTBP4,ANXA2,C1QC,SERPINH1,CRELD1,COL1A2,COL6A2,CSPG4,CSTB,ELN,EGFL7,FBLN1,TINAGL1,TGFBI,TGM2,TNXB,HSPG2,VWF,LAMB1,LAMB2
Pubmed	21308776	DLK1 is a novel regulator of bone mass that mediates estrogen deficiency-induced bone loss in mice.	Pubmed	9.085E-6	1.000E0	2.700E-3	3.362E-2	19	124	ALOX5AP,APOE,BLVRB,C1QC,CDKN1A,CKB,S100A16,CXCL14,FERMT3,BSCL2,DCXR,STAB1,ATP13A2,COTL1,THBD,UCP2,ZIC1,UNC93B1,LYZ
Pubmed	7993390	P1 and cosmid clones define the organization of 280 kb of the mouse H-2 complex containing the Cps-1 and Hsp70 loci.	Pubmed	9.486E-6	1.000E0	2.784E-3	3.467E-2	6	12	ZBTB12,LSM2,EHMT2,HSPA1A,HSPA1B,BAG6
Pubmed	18387192	A pathway sensor for genome-wide screens of intracellular proteolytic cleavage.	Pubmed	9.486E-6	1.000E0	2.784E-3	3.467E-2	6	12	AKT1,BAD,FADD,TBC1D10A,PERP,HTRA3
Pubmed	15472464	Further mapping and characterization of Naq1, a quantitative trait locus responsible for maternal inferior nurturing ability in RR mice.	Pubmed	9.486E-6	1.000E0	2.784E-3	3.467E-2	6	12	MMP17,ASL,POR,HSPB1,EIF4H,CLIP2
Pubmed	17681139	The initiation and propagation of Hes7 oscillation are cooperatively regulated by Fgf and notch signaling in the somite segmentation clock.	Pubmed	9.486E-6	1.000E0	2.784E-3	3.467E-2	6	12	NOTCH1,DUSP4,FGFR1,DLL1,LFNG,SPRY4
Pubmed	21636303	A ubiquitin ligase-associated chaperone holdase maintains polypeptides in soluble states for proteasome degradation.	Pubmed	9.486E-6	1.000E0	2.784E-3	3.467E-2	6	12	AMFR,GET4,SYVN1,HLA-A,UBE2G2,BAG6
Pubmed	12421720	Dishevelled 2 is essential for cardiac outflow tract development, somite segmentation and neural tube closure.	Pubmed	9.486E-6	1.000E0	2.784E-3	3.467E-2	6	12	NOTCH1,NOTCH2,DVL1,DVL2,DLL1,LFNG
Pubmed	22675208	Foxp1/4 control epithelial cell fate during lung development and regeneration through regulation of anterior gradient 2.	Pubmed	9.888E-6	1.000E0	2.890E-3	3.599E-2	10	38	NOTCH1,NOTCH2,NOTCH4,DLL4,FOXP4,TUBB4B,FOXJ1,UCHL1,JAG2,DLL1
Pubmed	16396496	Insulin-dependent interactions of proteins with GLUT4 revealed through stable isotope labeling by amino acids in cell culture (SILAC).	Pubmed	9.888E-6	1.000E0	2.890E-3	3.599E-2	10	38	ARF3,ARF5,BSG,SERPINH1,MVP,PDIA6,MAP1S,P3H4,SDF2L1,FKBP10
Pubmed	22079093	Proteomic analysis of the 20S proteasome (PSMA3)-interacting proteins reveals a functional link between the proteasome and mRNA metabolism.	Pubmed	1.020E-5	1.000E0	2.975E-3	3.705E-2	16	93	MDH2,ALDOA,KHSRP,CALR,CKB,PSMC3,PTBP1,EEF2,ENO1,TUBA1B,PUF60,PRPF19,TUBB2A,HSPA5,WARS,USP5
Pubmed	19805454	Quantitative nanoproteomics for protein complexes (QNanoPX) related to estrogen transcriptional action.	Pubmed	1.065E-5	1.000E0	3.094E-3	3.853E-2	13	64	SLC25A5,ANXA2,MYH9,PHB,RPL36,RAN,RPL11,RPL18,RPLP0,RPS2,RPS16,GSN,JUP
Pubmed	22261194	Proteomics analysis of cardiac extracellular matrix remodeling in a porcine model of ischemia/reperfusion injury.	Pubmed	1.065E-5	1.000E0	3.094E-3	3.853E-2	13	64	COL20A1,ANXA2,COL6A2,PSAP,FBLN2,SSPO,TINAGL1,CHADL,TGFBI,TNXB,HSPG2,LAMB1,LAMB2
Pubmed	24501781	Leukodystrophy Overview	Pubmed	1.070E-5	1.000E0	3.097E-3	3.857E-2	12	55	EIF2B4,EIF2B2,PEX10,PEX16,PSAP,PEX5,RNASEH2A,PEX26,FUCA1,GFAP,MLC1,GJC2
Pubmed	12791267	Prophase destruction of Emi1 by the SCF(betaTrCP/Slimb) ubiquitin ligase activates the anaphase promoting complex to allow progression beyond prometaphase.	Pubmed	1.070E-5	1.000E0	3.097E-3	3.857E-2	12	55	CCNB1,PSMA7,PSMB5,PSMB6,PSMB8,PSMB10,PSMC3,PSMD3,PSMD4,RPS27A,FZR1,UBC
Pubmed	20012524	Human immunodeficiency virus type-1 gag and host vesicular trafficking pathways.	Pubmed	1.137E-5	1.000E0	3.277E-3	4.081E-2	8	24	AP2A1,AP2A2,AP1M1,CD81,AP2S1,GGA1,PLIN3,CD82
Pubmed	15604097	Insights into developmental mechanisms and cancers in the mammalian intestine derived from serial analysis of gene expression and study of the hepatoma-derived growth factor (HDGF).	Pubmed	1.137E-5	1.000E0	3.277E-3	4.081E-2	8	24	MDK,CALR,CD151,PTBP1,PTH1R,RBP1,TGFBI,LLGL1
Pubmed	18495661	The nuclear transcription factor RARalpha associates with neuronal RNA granules and suppresses translation.	Pubmed	1.219E-5	1.000E0	3.498E-3	4.356E-2	11	47	AP2A1,AP2A2,EIF3B,RPS3,RPS5,RPS12,RPS16,RPS26,VIM,YWHAG,RPSA
Pubmed	20301532	Charcot-Marie-Tooth Hereditary Neuropathy Overview	Pubmed	1.219E-5	1.000E0	3.498E-3	4.356E-2	11	47	MARS,HSPB8,BSCL2,SBF1,GJB1,DNAJB2,HSPB1,WARS,IGHMBP2,LMNA,MED25
Pubmed	27671872	Cerebrovascular defects in Foxc1 mutants correlate with aberrant WNT and VEGF-A pathways downstream of retinoic acid from the meninges.	Pubmed	1.272E-5	1.000E0	3.608E-3	4.493E-2	7	18	H2AFV,CSPG4,CTNNB1,SLC2A1,WNT7A,WNT7B,KCNH2
Pubmed	25691540	Disrupted Slit-Robo signalling results in membranous ventricular septum defects and bicuspid aortic valves.	Pubmed	1.272E-5	1.000E0	3.608E-3	4.493E-2	7	18	H2AFV,NOTCH1,NOTCH2,DLL4,SLIT1,ISL1,DLL1
Pubmed	16518823	Notch 2 and Notch 1/3 segregate to neuronal and glial lineages of the developing olfactory epithelium.	Pubmed	1.272E-5	1.000E0	3.608E-3	4.493E-2	7	18	NOTCH1,NOTCH2,NOTCH4,DLL4,GFAP,JAG2,DLL1
Pubmed	18093989	Developmental coronary maturation is disturbed by aberrant cardiac vascular endothelial growth factor expression and Notch signalling.	Pubmed	1.272E-5	1.000E0	3.608E-3	4.493E-2	7	18	NOTCH1,NOTCH2,NOTCH4,DLL4,EPHB4,JAG2,DLL1
Pubmed	26425749	Nuclear Gene-Encoded Leigh Syndrome Overview	Pubmed	1.272E-5	1.000E0	3.608E-3	4.493E-2	10	39	NDUFA1,NDUFA2,NDUFV1,NDUFS8,NDUFS7,PET100,SCO2,UQCRQ,NDUFA12,SURF1
Pubmed	23864651	The identification of novel proteins that interact with the GLP-1 receptor and restrain its activity.	Pubmed	1.272E-5	1.000E0	3.608E-3	4.493E-2	10	39	APLP1,MYL6,NRGN,CD81,P4HTM,ARFRP1,APH1A,IFITM3,ERP29,MFSD5
Pubmed	19453261	High-density association study of 383 candidate genes for volumetric BMD at the femoral neck and lumbar spine among older men.	Pubmed	1.301E-5	1.000E0	3.684E-3	4.588E-2	39	383	ACVR2B,FZD1,AKT1,PDLIM4,ATF4,FADD,BAX,CCND1,NFKBIA,NFKBIB,NOTCH1,NOTCH2,CDKN1A,CNTFR,COMT,CRH,CTNNB1,MAP2K2,PTH1R,DLX6,DVL1,DVL2,EGR3,ESRRA,TCIRG1,RXRA,RXRG,FGFR1,FOSB,SMO,SPARC,THRA,TNFRSF1A,WNT7A,ID1,IGFBP4,FZD5,LRP5,LTBP3
Pubmed	9858718	Distinct expression patterns of notch family receptors and ligands during development of the mammalian inner ear.	Pubmed	1.349E-5	1.000E0	3.766E-3	4.690E-2	5	8	NOTCH1,NOTCH2,NOTCH4,JAG2,DLL1
Pubmed	12047747	Interactions formed by individually expressed TAP1 and TAP2 polypeptide subunits.	Pubmed	1.349E-5	1.000E0	3.766E-3	4.690E-2	5	8	CALR,TAP1,TAP2,TAPBP,HLA-A
Pubmed	28296634	Constitutive scaffolding of multiple Wnt enhanceosome components by Legless/BCL9.	Pubmed	1.349E-5	1.000E0	3.766E-3	4.690E-2	5	8	BCL9L,LDB1,PYGO2,CTNNB1,TLE3
Pubmed	19242545	Association and mutation analyses of 16p11.2 autism candidate genes.	Pubmed	1.349E-5	1.000E0	3.766E-3	4.690E-2	5	8	MAZ,ALDOA,TAOK2,PPP4C,SEZ6L2
Pubmed	8812460	Identification of genes from a 500-kb region at 7q11.23 that is commonly deleted in Williams syndrome patients.	Pubmed	1.349E-5	1.000E0	3.766E-3	4.690E-2	5	8	RFC2,ELN,EIF4H,CLIP2,LIMK1
Pubmed	25261685	Comparative proteomic profiling reveals aberrant cell proliferation in the brain of embryonic Ts1Cje, a mouse model of Down syndrome.	Pubmed	1.349E-5	1.000E0	3.766E-3	4.690E-2	5	8	NME2,OLIG1,OLIG2,RPLP0,TKT
Pubmed	11044610	Notch/Delta expression in the developing mouse lung.	Pubmed	1.349E-5	1.000E0	3.766E-3	4.690E-2	5	8	NOTCH1,NOTCH2,JAG2,DLL1,LFNG
Pubmed	12466855	A gene expression map of human chromosome 21 orthologues in the mouse.	Pubmed	1.468E-5	1.000E0	4.093E-3	5.097E-2	21	151	PDXK,ATP5PO,NDUFV3,CBR1,CBR3,CBS,PFKL,COL6A2,CSTB,PSMD4,OLIG1,OLIG2,NHP2,SLC19A1,SOD1,WDR4,GART,HMGN1,UBE2G2,PRMT2,WRB
Pubmed	19906978	Brn3a and Nurr1 mediate a gene regulatory pathway for habenula development.	Pubmed	1.504E-5	1.000E0	4.185E-3	5.212E-2	22	163	FZD8,TMEM176B,SAMD14,NNAT,MAP3K6,ADGRG1,CHAT,NECAB2,CARTPT,SCUBE3,TESC,ISOC1,RPS5,TMEM176A,LAMC3,HOPX,SSTR4,GFAP,NXN,VAV2,LRP5,SPATA13
Pubmed	16987237	Reduced expression of neuropeptide genes in a genome-wide screen of a secretion-deficient mouse.	Pubmed	1.514E-5	1.000E0	4.204E-3	5.235E-2	13	66	KIF17,BAD,NOS1,NTS,PDYN,NRXN2,DLG4,ENO2,RPS5,FBLN1,GAD1,SSTR1,HTR1B
Pubmed	25948554	Disruption of the lamin A and matrin-3 interaction by myopathic LMNA mutations.	Pubmed	1.545E-5	1.000E0	4.282E-3	5.333E-2	16	96	HIST1H4H,SRSF9,BANF1,PHB,TRIM28,RPL6,RPL11,FBL,RPS2,MYBBP1A,NHP2,SNRPD2,PRPF19,HIST1H2BB,U2AF2,LMNA
Pubmed	12168954	Construction of expression-ready cDNA clones for KIAA genes: manual curation of 330 KIAA cDNA clones.	Pubmed	1.568E-5	1.000E0	4.338E-3	5.402E-2	27	225	BAP1,AP2A2,PREX1,PPFIA3,BAIAP3,NRXN2,ADGRA2,C2CD2L,TMCC2,RNF10,HDAC5,MEGF6,SALL2,SCAP,SLIT1,SIPA1L3,STAB1,ZCCHC14,PHLDB1,MLC1,ZC3H4,GCN1,OBSL1,TRIOBP,TLN1,SCRIB,CLIP2
Pubmed	23666531	GATA3 controls the specification of prosensory domain and neuronal survival in the mouse cochlea.	Pubmed	1.601E-5	1.000E0	4.393E-3	5.471E-2	8	25	BAX,NOTCH1,PHGDH,FGFR1,ISL1,JUN,RPSA,LFNG
Pubmed	10617616	Requirement for a kinase-specific chaperone pathway in the production of a Cdk9/cyclin T1 heterodimer responsible for P-TEFb-mediated tat stimulation of HIV-1 transcription.	Pubmed	1.601E-5	1.000E0	4.393E-3	5.471E-2	8	25	POLR2E,POLR2I,POLR2K,POLR2L,CDC37,HSPA1A,HSPA1B,HSPA5
Pubmed	20226869	Association between genetic variants in the base excision repair pathway and outcomes after hematopoietic cell transplantations.	Pubmed	1.601E-5	1.000E0	4.393E-3	5.471E-2	8	25	NTHL1,OGG1,POLD1,POLD2,RFC2,FEN1,SMUG1,XRCC1
Pubmed	11741941	A subtractive gene expression screen suggests a role of transcription factor AP-2 alpha in control of proliferation and differentiation.	Pubmed	1.601E-5	1.000E0	4.393E-3	5.471E-2	8	25	PSAP,RPL6,RPL18,RPLP0,RPS5,GRPEL1,BLCAP,TMBIM6
Pubmed	11080476	Acetylation of HIV-1 Tat by CBP/P300 increases transcription of integrated HIV-1 genome and enhances binding to core histones.	Pubmed	1.613E-5	1.000E0	4.418E-3	5.502E-2	15	86	H2AFV,HIST1H4I,HIST1H2BE,HIST1H2BC,HIST1H4A,HIST1H4D,HIST1H4F,HIST1H4C,HIST1H4H,POLR2E,POLR2I,POLR2K,POLR2L,H2AFJ,HIST1H2BB
Pubmed	14574404	The DNA sequence and analysis of human chromosome 6.	Pubmed	1.653E-5	1.000E0	4.521E-3	5.630E-2	55	621	HIST1H4I,HIST1H2BE,RSPH9,ZBTB12,CPNE5,DLK2,SYNGAP1,RPL10A,NFKBIL1,C4B,DDR1,CCND3,PBX2,CDKN1A,ABT1,CLIC1,YIPF3,POLR1C,ATF6B,GTPBP2,KLHDC3,SCUBE3,SF3B5,PSMB8,DAXX,DXO,RING1,MRPS18A,NHLRC1,FANCE,VPS52,AGPAT1,PPIL1,SAYSD1,FRS3,PERP,TTBK1,TAPBP,TBCC,GPR6,GRM4,HLA-A,TUBB2A,HSPA1A,HSPA1B,MTCH1,HTR1B,MRPL14,TUBB2B,BAG6,DDX39B,ABCC10,NELFE,KLC4,DLL1
Pubmed	11578869	Vascular expression of Notch pathway receptors and ligands is restricted to arterial vessels.	Pubmed	1.689E-5	1.000E0	4.582E-3	5.707E-2	6	13	NOTCH1,NOTCH2,NOTCH4,DLL4,JAG2,DLL1
Pubmed	8631027	Identification of genes differentially expressed in B16 murine melanoma sublines with different metastatic potentials.	Pubmed	1.689E-5	1.000E0	4.582E-3	5.707E-2	6	13	RPLP0,RPS27A,FTL,UBC,HSPA5,RPSA
Pubmed	16120479	Proteomic analysis of succinate dehydrogenase and ubiquinol-cytochrome c reductase (Complex II and III) isolated by immunoprecipitation from bovine and mouse heart mitochondria.	Pubmed	1.689E-5	1.000E0	4.582E-3	5.707E-2	6	13	UQCR10,SDHB,SDHC,UQCRQ,UQCR11,UQCRC1
Pubmed	25401743	KCTD10 is involved in the cardiovascular system and Notch signaling during early embryonic development.	Pubmed	1.689E-5	1.000E0	4.582E-3	5.707E-2	6	13	MFNG,NOTCH1,NOTCH4,DLL4,KCTD10,TNFRSF1A
Pubmed	11285280	Anaphase-promoting complex/cyclosome-dependent proteolysis of human cyclin A starts at the beginning of mitosis and is not subject to the spindle assembly checkpoint.	Pubmed	1.795E-5	1.000E0	4.862E-3	6.055E-2	13	67	CCNB1,ANAPC2,PSMA7,PSMB5,PSMB6,PSMB8,PSMB10,PSMC3,PSMD3,PSMD4,RPS27A,ANAPC11,UBC
Pubmed	17979178	A novel tandem affinity purification strategy for the efficient isolation and characterisation of native protein complexes.	Pubmed	1.862E-5	1.000E0	5.033E-3	6.268E-2	15	87	IRS2,VAMP8,BAD,MAP2K2,PTPN14,FAM53C,BAIAP2,MAST3,KIF1C,CDC37,HSPA1A,HSPA5,YWHAG,KLC4,LIMK1
Pubmed	20935630	Association analyses of 249,796 individuals reveal 18 new loci associated with body mass index.	Pubmed	1.900E-5	1.000E0	5.127E-3	6.385E-2	12	58	ADCY3,NFE2L1,KCTD15,SH2B1,QPCTL,TMEM160,RPL27A,FAIM2,ZC3H4,GTF3A,HMGA1,TUFM
Pubmed	19851296	Assessment of a polymorphism of SDK1 with hypertension in Japanese Individuals.	Pubmed	1.926E-5	1.000E0	5.165E-3	6.432E-2	20	142	SPTBN4,MYH9,COX5B,NCOR2,CELSR1,CTBP1,PYGB,SBF1,SEMA3F,MON1B,OGDHL,ALDH1L1,RUVBL2,USP20,PACS2,PANX2,IRF5,IVD,ITM2C,LRP5
Pubmed	25871848	Constraint and divergence of global gene expression in the mammalian embryo.	Pubmed	1.928E-5	1.000E0	5.165E-3	6.432E-2	7	19	RHOB,LDB1,CTBP1,INTS11,BOP1,POLM,PLA2G15
Pubmed	24596249	Molecular functions of the TLE tetramerization domain in Wnt target gene repression.	Pubmed	1.928E-5	1.000E0	5.165E-3	6.432E-2	7	19	HIST1H4I,HIST1H4A,HIST1H4D,HIST1H4F,HIST1H4C,HIST1H4H,TCF3
Pubmed	24360279	Brd4 and JMJD6-associated anti-pause enhancers in regulation of transcriptional pause release.	Pubmed	1.928E-5	1.000E0	5.165E-3	6.432E-2	7	19	HIST1H4I,HIST1H4A,HIST1H4D,HIST1H4F,HIST1H4C,HIST1H4H,HEXIM1
Pubmed	19953087	Comparison of substrate specificity of the ubiquitin ligases Nedd4 and Nedd4-2 using proteome arrays.	Pubmed	2.048E-5	1.000E0	5.474E-3	6.818E-2	25	203	GRK2,AKT1,AMPD2,CDK5R1,CACNB1,DIRAS1,TRIM41,HGS,DDX54,MINK1,PRKCD,RASL10B,DAPK3,STK40,FES,FGFR1,BAIAP2,FLT4,SIVA1,NUDT16L1,NHP2,RBCK1,TSTA3,KIFC3,KLC4
Pubmed	24816252	An atlas of genetic influences on human blood metabolites.	Pubmed	2.128E-5	1.000E0	5.678E-3	7.072E-2	24	191	ACADS,DBNL,APOE,ZSCAN25,SLC5A6,MYRF,NT5E,CBS,KYAT1,COMT,TBC1D13,PTPA,PRODH,PHGDH,SH2B3,ASPG,NUBP2,TOMM40L,FEN1,OPLAH,ISYNA1,UNC119B,TKT,IVD
Pubmed	24140708	Poly(ADP-ribose) polymerase-1 modulates Nrf2-dependent transcription.	Pubmed	2.213E-5	1.000E0	5.894E-3	7.341E-2	8	26	MAFG,PHB,NQO1,DDX39A,RPL27A,RPS8,TUBB,MAFK
Pubmed	23254330	Regulation of error-prone translesion synthesis by Spartan/C1orf124.	Pubmed	2.280E-5	1.000E0	6.050E-3	7.534E-2	12	59	ANXA2,POLD4,H1FX,CAD,PHB,POLD1,POLD2,PSMD3,PSMD4,TRIM28,TUFM,VIM
Pubmed	18022941	Protein partners in the life history of activated fibroblast growth factor receptors.	Pubmed	2.280E-5	1.000E0	6.050E-3	7.534E-2	12	59	BAX,RAB11B,PHB,TMED9,DDOST,PHGDH,TUBA1B,FGFR1,RUVBL2,LMAN2,CDC37,MTCH1
Pubmed	24769233	Proteomic analysis of cerebrospinal fluid extracellular vesicles: a comprehensive dataset.	Pubmed	2.285E-5	1.000E0	6.051E-3	7.536E-2	11	50	MFGE8,MGAT1,APOE,ATP1A3,CBR1,COL6A2,TUBB4B,FBLN2,GNAI2,TUBB2A,LFNG
Pubmed	15324660	Proteomic, functional, and domain-based analysis of in vivo 14-3-3 binding proteins involved in cytoskeletal regulation and cellular organization.	Pubmed	2.328E-5	1.000E0	6.154E-3	7.663E-2	29	256	GIT1,IRS2,CAD,NUMBL,SLC25A3,PIK3R2,EIF4A3,DFFA,PTPN14,SAMD4B,ENO1,RPS2,BAIAP2,CAMKK1,PUF60,TUBB,EML3,PRPF19,SH3BP5L,TUBB2A,UBC,PRMT1,HSPA1A,HSPA1B,HSPA5,VIM,YWHAG,DDX39B,KLC4
Pubmed	26362536	Proteomic analysis of HIV-1 Gag interacting partners using proximity-dependent biotinylation.	Pubmed	2.576E-5	1.000E0	6.772E-3	8.434E-2	10	42	ACACB,CHD3,RPL11,RPL27A,RPL28,RPL37A,RPS2,RPS3,RPS5,RPS16
Pubmed	18985028	Hepatitis C virus infection protein network.	Pubmed	2.576E-5	1.000E0	6.772E-3	8.434E-2	10	42	LTBP4,VPS52,FBLN2,FTH1,FRS3,PPP1R13L,STAT3,VIM,VWF,JUN
Pubmed	27780869	URI Regulates KAP1 Phosphorylation and Transcriptional Repression via PP2A Phosphatase in Prostate Cancer Cells.	Pubmed	2.576E-5	1.000E0	6.772E-3	8.434E-2	10	42	NOC4L,POLR2E,POLR1C,PTPA,PIH1D1,TRIM28,PFDN6,RUVBL2,PDRG1,LMNA
Pubmed	21800051	The interaction between ubiquitin C-terminal hydrolase 37 and glucose-regulated protein 78 in hepatocellular carcinoma.	Pubmed	2.615E-5	1.000E0	6.821E-3	8.495E-2	16	100	HIST1H4I,HIST1H4A,HIST1H4D,HIST1H4F,HIST1H4C,HIST1H4H,TXN2,S100A16,EEF2,FTH1,FTL,HBA2,HBB,HSPA5,HSPB1,LMNA
Pubmed	27631609	Disruption of Rest Leads to the Early Onset of Cataracts with the Aberrant Terminal Differentiation of Lens Fiber Cells.	Pubmed	2.618E-5	1.000E0	6.821E-3	8.495E-2	9	34	CCND1,NOTCH1,NOTCH2,NOTCH4,CDKN1A,CTNNB1,SIX3,JAG2,DLL1
Pubmed	21252157	Notch signaling regulates smooth muscle differentiation of epicardium-derived cells.	Pubmed	2.618E-5	1.000E0	6.821E-3	8.495E-2	9	34	NOS3,NOTCH1,NOTCH2,NOTCH4,DLL4,FBLN2,TAGLN,JAG2,DLL1
Pubmed	12234937	Characterization of novel SF3b and 17S U2 snRNP proteins, including a human Prp5p homologue and an SF3b DEAD-box protein.	Pubmed	2.618E-5	1.000E0	6.821E-3	8.495E-2	9	34	SF3B5,SF3B4,HMG20B,CHERP,PUF60,SNRPD2,SNRPG,U2AF2,SF3A2
Pubmed	18800919	Patterns of Wnt/Fzd/LRP gene expression during embryonic hematopoiesis.	Pubmed	2.618E-5	1.000E0	6.821E-3	8.495E-2	9	34	FZD1,FZD8,MAFB,FZD2,WNT2,WNT7A,WNT7B,FZD5,LRP5
Pubmed	16403219	Pim kinases phosphorylate multiple sites on Bad and promote 14-3-3 binding and dissociation from Bcl-XL.	Pubmed	2.697E-5	1.000E0	6.889E-3	8.579E-2	4	5	BAD,PIM1,PIM3,PIM2
Pubmed	16818724	Signaling across the synapse: a role for Wnt and Dishevelled in presynaptic assembly and neurotransmitter release.	Pubmed	2.697E-5	1.000E0	6.889E-3	8.579E-2	4	5	DLG4,DVL1,WNT7A,WNT7B
Pubmed	21726900	Expression patterns of Notch receptors and their ligands Jagged and Delta in human placenta.	Pubmed	2.697E-5	1.000E0	6.889E-3	8.579E-2	4	5	NOTCH2,NOTCH4,DLL4,DLL1
Pubmed	19091404	Notch-1 regulates Akt signaling pathway and the expression of cell cycle regulatory proteins cyclin D1, CDK2 and p21 in T-ALL cell lines.	Pubmed	2.697E-5	1.000E0	6.889E-3	8.579E-2	4	5	AKT1,CCND1,NOTCH1,CDKN1A
Pubmed	11346656	Manic fringe and lunatic fringe modify different sites of the Notch2 extracellular region, resulting in different signaling modulation.	Pubmed	2.697E-5	1.000E0	6.889E-3	8.579E-2	4	5	MFNG,NOTCH2,DLL1,LFNG
Pubmed	11091082	Dynamic expression of basic helix-loop-helix Olig family members: implication of Olig2 in neuron and oligodendrocyte differentiation and identification of a new member, Olig3.	Pubmed	2.697E-5	1.000E0	6.889E-3	8.579E-2	4	5	CNP,OLIG1,OLIG2,GFAP
Pubmed	18248301	Variation in HLA class I antigen-processing genes and susceptibility to human papillomavirus type 16-associated cervical cancer.	Pubmed	2.697E-5	1.000E0	6.889E-3	8.579E-2	4	5	PSMB8,TAP1,TAP2,TAPBP
Pubmed	11003705	Comparative genomic sequence analysis of the Williams syndrome region (LIMK1-RFC2) of human chromosome 7q11.23.	Pubmed	2.697E-5	1.000E0	6.889E-3	8.579E-2	4	5	RFC2,ELN,EIF4H,LIMK1
Pubmed	23675950	Intraovarian regulation of gonadotropin-dependent folliculogenesis depends on notch receptor signaling pathways not involving Delta-like ligand 4 (Dll4).	Pubmed	2.697E-5	1.000E0	6.889E-3	8.579E-2	4	5	NOTCH1,NOTCH2,NOTCH4,DLL4
Pubmed	16343492	Ethanol rapidly causes activation of JNK associated with ER stress under inhibition of ADH.	Pubmed	2.697E-5	1.000E0	6.889E-3	8.579E-2	4	5	AKT1,MAPK8IP1,HSPA5,JUN
Pubmed	29033244	iASPP Is an Antioxidative Factor and Drives Cancer Growth and Drug Resistance by Competing with Nrf2 for Keap1 Binding.	Pubmed	2.697E-5	1.000E0	6.889E-3	8.579E-2	4	5	SQSTM1,KEAP1,PPP1R13L,UBC
Pubmed	9730611	Comparative mapping of two adjacent regions of MMU19 with their human counterpart on HSA11q13.	Pubmed	2.833E-5	1.000E0	7.145E-3	8.899E-2	6	14	GRK2,NDUFV1,ROM1,FTH1,GSTP1,LTBP3
Pubmed	8088777	Genetic linkage analysis of the Ak1, Col5a1, Epb7.2, Fpgs, Grp78, Pbx3, and Notch1 genes in the region of mouse chromosome 2 homologous to human chromosome 9q.	Pubmed	2.833E-5	1.000E0	7.145E-3	8.899E-2	6	14	AK1,NOTCH1,RXRA,FPGS,GSN,HSPA5
Pubmed	7916002	Recombination in the class III region of the mouse major histocompatibility complex.	Pubmed	2.833E-5	1.000E0	7.145E-3	8.899E-2	6	14	C4B,NOTCH4,TNXB,HLA-A,HSPA1A,HSPA1B
Pubmed	22343720	Methylation of H4 lysines 5, 8 and 12 by yeast Set5 calibrates chromatin stress responses.	Pubmed	2.833E-5	1.000E0	7.145E-3	8.899E-2	6	14	HIST1H4I,HIST1H4A,HIST1H4D,HIST1H4F,HIST1H4C,HIST1H4H
Pubmed	3035717	Protein-DNA interactions in vivo upstream of a cell cycle-regulated human H4 histone gene.	Pubmed	2.833E-5	1.000E0	7.145E-3	8.899E-2	6	14	HIST1H4I,HIST1H4A,HIST1H4D,HIST1H4F,HIST1H4C,HIST1H4H
Pubmed	28739485	HSP90 is necessary for the ACK1-dependent phosphorylation of STAT1 and STAT3.	Pubmed	2.833E-5	1.000E0	7.145E-3	8.899E-2	6	14	SLC25A5,CSK,TNK2,HAX1,STAT3,CDC37
Pubmed	19417104	SMG-8 and SMG-9, two novel subunits of the SMG-1 complex, regulate remodeling of the mRNA surveillance complex during nonsense-mediated mRNA decay.	Pubmed	2.842E-5	1.000E0	7.145E-3	8.899E-2	7	20	EIF4A3,UPF1,EEF2,RPL7A,RPL11,RPS3,RPS16
Pubmed	22373579	RNF8- and RNF168-dependent degradation of KDM4A/JMJD2A triggers 53BP1 recruitment to DNA damage sites.	Pubmed	2.842E-5	1.000E0	7.145E-3	8.899E-2	7	20	HIST1H4I,HIST1H4A,HIST1H4D,HIST1H4F,HIST1H4C,HIST1H4H,KDM4A
Pubmed	26798014	Oligodendrocyte precursors migrate along vasculature in the developing nervous system.	Pubmed	2.842E-5	1.000E0	7.145E-3	8.899E-2	7	20	ADGRA2,CSPG4,OLIG1,OLIG2,WNT7A,WNT7B,ISL1
Pubmed	11118901	Dynamic expression patterns of the pudgy/spondylocostal dysostosis gene Dll3 in the developing nervous system.	Pubmed	2.912E-5	1.000E0	7.233E-3	9.008E-2	5	9	NOTCH1,NOTCH2,NOTCH4,JAG2,DLL1
Pubmed	10837027	Notch signaling is essential for vascular morphogenesis in mice.	Pubmed	2.912E-5	1.000E0	7.233E-3	9.008E-2	5	9	NOTCH1,NOTCH4,DLL4,JAG2,DLL1
Pubmed	28803732	Reck and Gpr124 Are Essential Receptor Cofactors for Wnt7a/Wnt7b-Specific Signaling in Mammalian CNS Angiogenesis and Blood-Brain Barrier Regulation.	Pubmed	2.912E-5	1.000E0	7.233E-3	9.008E-2	5	9	ADGRA2,CTNNB1,SLC2A1,WNT7A,WNT7B
Pubmed	8805302	Point mutations in the alpha 2 domain of HLA-A2.1 define a functionally relevant interaction with TAP.	Pubmed	2.912E-5	1.000E0	7.233E-3	9.008E-2	5	9	CALR,TAP1,TAP2,TAPBP,HLA-A
Pubmed	27023172	Deletion of JMJD2B in neurons leads to defective spine maturation, hyperactive behavior and memory deficits in mouse.	Pubmed	2.912E-5	1.000E0	7.233E-3	9.008E-2	5	9	RHOB,RHOG,DLG4,GAD1,GFAP
Pubmed	17605079	Notch1 expression and ligand interactions in progenitor cells of the mouse olfactory epithelium.	Pubmed	2.912E-5	1.000E0	7.233E-3	9.008E-2	5	9	MFNG,NOTCH1,DLL4,DLL1,LFNG
Pubmed	17055437	Redox regulation facilitates optimal peptide selection by MHC class I during antigen processing.	Pubmed	2.912E-5	1.000E0	7.233E-3	9.008E-2	5	9	CALR,TAP1,TAP2,TAPBP,HLA-A
Pubmed	23314748	Why do cellular proteins linked to K63-polyubiquitin chains not associate with proteasomes?	Pubmed	2.922E-5	1.000E0	7.244E-3	9.022E-2	22	170	DOCK6,PTOV1,SQSTM1,CBR1,CBR3,HGS,CHD3,R3HDM4,EPN1,P4HTM,PSMD4,PTH1R,TMEM160,SNRNP25,EFS,SEMA3F,CDH22,BRF1,TSTA3,UBC,HSPA5,USP5
Pubmed	17342744	HSP27 and HSP70 interact with CD10 in C4-2 prostate cancer cells.	Pubmed	2.932E-5	1.000E0	7.257E-3	9.038E-2	13	70	MYH9,SLC9A3R1,LAMTOR1,FAM234A,RPS10,RPS23,TM9SF1,RUVBL2,HSPA1A,HSPA1B,HSPB1,IMPDH2,LMNA
Pubmed	19501082	Analysis of early nephron patterning reveals a role for distal RV proliferation in fusion to the ureteric tip via a cap mesenchyme-derived connecting segment.	Pubmed	2.947E-5	1.000E0	7.283E-3	9.070E-2	14	80	CCND1,OXTR,CXCL14,CRH,THOC6,CBLN4,CTNNB1,RPS9,SSSCA1,RCC2,MFSD2A,VARS2,DLL1,MED25
Pubmed	21320693	Antiviral inhibition targeting the HCMV kinase pUL97 requires pUL27-dependent degradation of Tip60 acetyltransferase and cell-cycle arrest.	Pubmed	3.011E-5	1.000E0	7.364E-3	9.171E-2	8	27	TRRAP,CBR1,PSMB6,PSMD3,RAN,RUVBL2,STAT3,FKBP10
Pubmed	29967281	SP8 and SP9 coordinately promote D2-type medium spiny neuron production by activating	Pubmed	3.011E-5	1.000E0	7.364E-3	9.171E-2	8	27	ADORA2A,BAX,CHAT,SIX3,GADD45G,GPR6,ISL1,BTG2
Pubmed	20574454	Polymorphisms in the base excision repair pathway and graft-versus-host disease.	Pubmed	3.011E-5	1.000E0	7.364E-3	9.171E-2	8	27	NTHL1,OGG1,POLD1,POLD2,RFC2,FEN1,SMUG1,XRCC1
Pubmed	10613844	Perfect conserved linkage across the entire mouse chromosome 10 region homologous to human chromosome 21.	Pubmed	3.011E-5	1.000E0	7.364E-3	9.171E-2	8	27	MIF,PDXK,PFKL,COL6A2,CSTB,SLC19A1,UBE2G2,PRMT2
Pubmed	21343306	Membrane-associated ubiquitin ligase complex containing gp78 mediates sterol-accelerated degradation of 3-hydroxy-3-methylglutaryl-coenzyme A reductase.	Pubmed	3.011E-5	1.000E0	7.364E-3	9.171E-2	8	27	AMFR,SRPRB,TRIM28,HAX1,TIMM50,SYVN1,UBC,HSPA5
Pubmed	19862764	Analysis of interaction partners of H4 histone by a new proteomics approach.	Pubmed	3.011E-5	1.000E0	7.364E-3	9.171E-2	8	27	MCM2,HIST1H4I,HIST1H4A,HIST1H4D,HIST1H4F,HIST1H4C,HIST1H4H,DAXX
[truncated: 18,675 more rows]

## Sheet: GO_SHARED_DN
Category	ID	Name	Source	p-value	q-value Bonferroni	q-value FDR B&H	q-value FDR B&Y	Hit Count in Query List	Hit Count in Genome	Hit in Query List
[truncated: 14,232 more rows]

[truncated: 4 more sheets: GO_UNIQUE_SD_UP, GO_UNIQUE_SD_DN, GO_UNIQUE_RS_UP, GO_UNIQUE_RS_DN]
